# Supplementary material for: Host-associated niche metabolism controls enteric infection through fine-tuning the regulation of type 3 secretion
Source: Nat Commun. 2018 Oct 10;9:4187. doi: 10.1038/s41467-018-06701-4 (PMC6180029; doi:10.1038/s41467-018-06701-4)
Supplement: Supplementary file 4 — Supplementary Data 1 [file 41467_2018_6701_MOESM4_ESM.xlsx]

## Sheet: Overall Mapping
Data 1 - Overall mapping statistics from in vivo and in vitro RNA-seq
		ICC168		pCROD1		pCROD2		pCROD3		pCRP3
Sample	Total reads sequenced	Genome	ORFs	Genome	ORFs	Genome	ORFs	Genome	ORFs	Genome	ORFs	Total C. rodentium	% C. rodentium	Total mapped to ORFs	% C. rodentium ORFs	Total Mus musculus	% Mus musculus	Unmapped reads	% Unmapped
Day 3 caecum 1	31975194	51583	1148	10	8	4	4	0	0	31	10	51628	0.161463	1170	0.00365909	24494647	76.6052	7480547	23.3948
Day 3 rectum 1	31271396	117361	25120	327	219	240	171	21	15	432	220	118381	0.37856	25730	0.0822797	25418415	81.2833	5852981	18.7167
Day 3 caecum 2	36840248	84436	11718	113	75	73	52	6	5	143	66	84771	0.230104	11911	0.0323315	30593405	83.0434	6246843	16.9566
Day 3 rectum 2	31478938	38978	6003	59	32	64	40	0	0	45	19	39146	0.124356	6094	0.019359	26507828	84.2081	4971110	15.7919
Day 3 caecum 3	30013044	55983	7697	73	54	49	30	9	9	64	18	56178	0.187179	7799	0.0259854	23905487	79.6503	6107557	20.3497
Day 3 rectum 3	37164892	498877	55440	759	584	462	330	33	22	863	367	500994	1.34803	56721	0.15262	27353340	73.5999	9811552	26.4001
Day 7 caecum 1	33812598	209179	42067	365	271	357	255	31	27	487	155	210419	0.622309	42748	0.126426	26161384	77.3717	7651214	22.6283
Day 7 rectum 1	34071266	111950	22751	254	180	171	120	8	4	330	107	112713	0.330815	23158	0.0679693	28846432	84.665	5224834	15.335
Day 7 caecum 2	33642244	378422	78083	682	521	668	495	75	56	797	280	380644	1.13145	79379	0.23595	27174774	80.7757	6467470	19.2243
Day 7 rectum 2	33405858	304917	59923	567	429	428	302	42	32	642	239	306596	0.917791	60893	0.182282	27676464	82.8491	5729394	17.1509
Day 7 caecum 3	38670134	368845	70109	688	531	437	307	43	36	778	294	370791	0.958856	71241	0.184227	31627516	81.788	7042618	18.212
Day 7 rectum 3	33885812	138687	19883	121	95	196	132	13	9	320	150	139337	0.411196	20260	0.059789	26297387	77.6059	7588425	22.3941
Day 10 caecum 1	31820238	77858	7595	75	57	73	49	8	7	124	48	78138	0.245561	7749	0.0243524	25589761	80.4198	6230477	19.5802
Day 10 rectum 1	36337020	279892	54106	550	416	399	289	35	23	868	364	281744	0.775364	55175	0.151842	30328149	83.4635	6008871	16.5365
Day 10 caecum 2	34888510	93264	6757	31	25	38	21	9	6	63	11	93405	0.267724	6814	0.0195308	27445649	78.6667	7442861	21.3333
Day 10 rectum 2	31444026	94577	15467	196	123	179	140	10	8	186	82	95148	0.302595	15812	0.0502862	26483577	84.2245	4960449	15.7755
Day 10 caecum 3	31574766	41856	1184	13	11	0	0	0	0	11	3	41880	0.132638	1198	0.00379417	25631874	81.1783	5942892	18.8217
Day 10 rectum 3	31790732	263677	48716	649	422	464	334	44	25	909	405	265743	0.835913	49877	0.156892	25867388	81.3677	5923344	18.6323
Uninfected caecum 1	32665388	33009	161	2	0	2	0	0	0	4	2	33017	0.101076	163	0.000498999	26849324	82.195	5816064	17.805
Uninfected rectum 1	26101994	25213	169	2	0	0	0	0	0	4	2	25219	0.0966171	171	0.000655122	20949197	80.259	5152797	19.741
Uninfected caecum 2	29113022	43350	261	0	0	0	0	0	0	2	0	43352	0.148909	261	0.000896506	24334352	83.5858	4778670	16.4142
Uninfected rectum 2	30935130	12787	87	0	0	0	0	0	0	1	0	12788	0.0413381	87	0.000281234	23771816	76.8441	7163314	23.1559
DMEM 1	35762786	35048892	3921123	79179	39866	32826	20355	6215	4508	44643	16315	35211755	98.4592	3997659	11.1783	8028	0.0224479	35754758	99.9776
DMEM 2	29730882	28970644	3468451	66060	34191	28730	17980	5452	3879	37297	14474	29108183	97.9055	3535096	11.8903	75012	0.252303	29655870	99.7477
DMEM 3	27954490	26975514	2889415	55992	30679	23042	14447	4613	3263	30268	11295	27089429	96.9055	2945836	10.538	44038	0.157535	27910452	99.8425
LB 1	45710324	43265490	8480576	209596	108505	277333	182642	12663	9283	188382	88700	43953464	96.1565	8860423	19.3839	100920	0.220782	45609404	99.7792
LB 2	28294578	26774070	5963332	142914	73754	204000	134301	8538	6328	139234	67243	27268756	96.3745	6238630	22.0489	6478	0.0228948	28288100	99.9771
LB 3	31611496	30137716	6208371	169060	80139	211735	137593	8388	6132	150697	76519	30677596	97.0457	6502622	20.5704	41180	0.130269	31570316	99.8697
*Genome = Includes unannotated and annotated regions
*ORFs = annotated ORFs only

## Sheet: ICC168
Data 1 - Raw mapped reads to all C. rodentium ORFs under all conditions tested for each replicate
	DMEM, static 37°C, 5% CO2						LB, shaking 37°C						Day 3 caecum						Day 3 rectum						Day 7 caecum						Day 7 rectum						Day 10 caecum						Day 10 rectum						Uninfected 1
Feature ID	Rep 1	Rep 2	Rep 3	Average		Feature ID	Rep 1	Rep 2	Rep 3	Average		Feature ID	Rep 1	Rep 2	Rep 3	Average		Feature ID	Rep 1	Rep 2	Rep 3	Average		Feature ID	Rep 1	Rep 2	Rep 3	Average		Feature ID	Rep 1	Rep 2	Rep 3	Average		Feature ID	Rep 1	Rep 2	Rep 3	Average		Feature ID	Rep 1	Rep 2	Rep 3	Average		Feature ID	Caecum
ssrA	426941	446854	366659	413485		lpp	1182086	886381	912845	993771		ssrA	173	1095	742	670		ssrA	2819	529	8776	4041.33		ssrA	7392	4366	9108	6955.33		ssrA	6879	1787	2785	3817		ssrA	1127	796	193	705.333		ssrA	6389	1718	6134	4747		ssrA	59
lpp	286430	172309	176110	211616		ssrA	665554	452088	511232	542958		espB	102	1210	898	736.667		espB	2398	604	4911	2637.67		espB	7759	7001	11792	8850.67		espB	7363	3071	2499	4311		espB	1203	1060	179	814		espB	6074	1250	4554	3959.33		lpp	13
cspE	42089	41235	28056	37126.7		raiA	419553	290096	371029	360226		espA	71	629	414	371.333		espA	1381	287	2541	1403		espA	3787	3608	5507	4300.67		espA	3671	1653	1398	2240.67		espA	521	488	78	362.333		lpp	1011	301	767	693		ROD_t71	0
espA	97287	88874	61093	82418		cspE	138932	93330	98978	110413		lpp	37	248	173	152.667		lpp	573	98	986	552.333		espD	5809	5030	8588	6475.67		lpp	1267	509	413	729.667		lpp	122	151	24	99		espA	3045	697	2239	1993.67		raiA	0
ilvL	21709	12822	16375	16968.7		hupA	142535	100318	83055	108636		espD	89	978	641	569.333		espD	1764	399	3196	1786.33		lpp	1380	999	1742	1373.67		espD	5055	2261	1781	3032.33		espD	660	681	136	492.333		cspA	250	208	567	341.667		cspE	0
ROD_19811	22861	18021	16817	19233		cspC	72948	49208	50308	57488		kfcC	15	255	237	169		espZ	208	63	518	263		kfcC	1266	962	1658	1295.33		raiA	721	338	162	407		kfcC	269	189	42	166.667		espD	4059	916	2984	2653		hupA	0
espZ	30248	27256	19279	25594.3		espO	82031	55491	47202	61574.7		cesD2	7	142	77	75.3333		cspA	234	39	153	142		raiA	1041	568	1265	958		espZ	532	213	279	341.333		raiA	103	87	39	76.3333		cesD2	578	155	533	422		espO	2
espB	70647	81065	57359	69690.3		acpP	69856	45120	48977	54651		espZ	19	98	56	57.6667		cesD2	284	64	568	305.333		cesD2	759	560	1101	806.667		cesD2	664	268	273	401.667		cesD2	87	80	10	59		espZ	503	108	388	333		rpsN	0
rmf	22739	13781	15365	17295		espM3	126275	92102	99337	105905		cspA	1	51	11	21		kfcC	315	64	1472	617		espZ	538	403	622	521		kfcC	789	295	231	438.333		espZ	69	45	6	40		escF	96	63	146	101.667		hfq	0
grcA	18425	22636	14103	18388		ROD_19811	25844	20438	20189	22157		raiA	11	74	107	64		espH	175	59	308	180.667		ROD_15641	1419	789	1725	1311		cspE	147	68	79	98		ROD_15641	104	119	10	77.6667		cspE	184	67	289	180		rplX	0
sepL	73834	58595	42405	58278		hns_1	57894	38775	36242	44303.7		grcA	1	64	36	33.6667		ROD_15641	226	113	839	392.667		ROD_19811	98	95	134	109		ROD_15641	1050	294	411	585		espI	126	117	14	85.6667		rpmB	73	65	144	94		zapA	0
espD	55169	62472	43012	53551		ROD_36481	17852	12956	13236	14681.3		ROD_15641	24	177	170	123.667		cspE	110	22	157	96.3333		tir	922	729	1262	971		escF	127	59	31	72.3333		map_2	72	53	4	43		kfcC	232	129	494	285		rplA	0
cesD2	26326	21664	19661	22550.3		rpsO	30843	24523	23707	26357.7		sepL	16	126	32	58		raiA	77	33	509	206.333		map_2	366	244	452	354		map_2	319	162	156	212.333		escF	22	18	1	13.6667		espH	257	131	359	249		rpsM	1
acpP	12065	11156	7772	10331		ROD_00212	30833	22111	20756	24566.7		map_2	13	72	22	35.6667		ROD_19811	32	11	52	31.6667		rmf	31	66	59	52		ROD_19811	103	35	41	59.6667		hupA	19	19	1	13		ROD_00212	47	59	112	72.6667		stpA	0
map_2	28550	24746	16851	23382.3		ROD_32711	23730	15448	17577	18918.3		ROD_19811	0	16	8	8		map_2	223	45	343	203.667		grcA	267	144	330	247		grcA	264	89	97	150		cspA	17	14	1	10.6667		sepL	469	208	626	434.333		rplP	0
ROD_36481	8632	5472	5248	6450.67		ROD_25752	18946	12366	15036	15449.3		cspE	5	27	14	15.3333		rpmB	62	17	59	46		ROD_03421	74	130	356	186.667		hupA	143	52	68	87.6667		ROD_03421	35	23	6	21.3333		espI	831	244	1148	741		rpsD	0
grlR	13859	11312	8360	11177		rpsU	20281	13966	12518	15588.3		cspC	4	23	12	13		tir	395	115	699	403		escF	122	76	147	115		espI	1310	243	294	615.667		cspC	3	13	0	5.33333		grlA	80	70	144	98		nrdH	0
espH	19221	17850	12269	16446.7		csrA	17712	11840	12301	13951		acpP	6	25	15	15.3333		espI	383	84	756	407.667		ROD_25752	71	61	76	69.3333		tir	826	297	353	492		grcA	31	23	9	21		map_2	354	102	554	336.667		rplE	0
cesF	15153	11753	9515	12140.3		espM2	47320	36178	37366	40288		ROD_19801	2	30	18	16.6667		hupA	63	17	100	60		hupA	160	89	155	134.667		ROD_03421	161	64	32	85.6667		tir	165	96	16	92.3333		cspC	99	35	111	81.6667		hupB	0
ivbL	4002	3134	3834	3656.67		ROD_19801	24395	17258	18029	19894		tir	9	163	107	93		rplE	48	32	124	68		ROD_19801	90	92	147	109.667		espH	239	86	142	155.667		cspE	11	14	1	8.66667		tir	745	262	884	630.333		rplC	0
ROD_00212	8286	8271	5429	7328.67		sra	12675	8100	10679	10484.7		escF	2	20	12	11.3333		rpsO	29	16	26	23.6667		sepL	353	306	489	382.667		sepL	465	159	209	277.667		ROD_40931	10	17	0	9		grlR	52	52	105	69.6667		ROD_10281	0
rpsU	6123	5753	3589	5155		rpmB	16627	12291	9466	12794.7		espH	6	46	26	26		acpP	40	14	85	46.3333		ROD_29971	119	102	125	115.333		cspC	115	32	45	64		espO	19	14	0	11		ROD_15641	424	168	654	415.333		secY	0
cesD	13127	12107	9030	11421.3		ygdI	16145	11584	17484	15071		nleF	2	49	20	23.6667		rpmI	20	12	41	24.3333		eae	1214	768	1304	1095.33		acpP	94	35	44	57.6667		gapA	41	49	6	32		ROD_19811	68	21	59	49.3333		trmD	0
ROD_26221	6767	3798	5936	5500.33		ROD_21451	23513	16373	19019	19635		escJ	6	47	17	23.3333		rpmG	23	9	34	22		cspE	172	62	100	111.333		rmf	50	24	29	34.3333		ROD_29971	9	18	0	9		hupA	130	35	125	96.6667		ROD_26701	0
ROD_40931	7956	7488	5287	6910.33		grcA	24773	18684	22778	22078.3		ilvL	3	8	0	3.66667		rpmC	28	10	40	26		cesT	177	119	167	154.333		ROD_29971	90	50	45	61.6667		rpmB	12	11	2	8.33333		raiA	602	47	479	376		ROD_11621	0
cesT	12821	10966	8319	10702		hupB	18342	13047	10499	13962.7		ivbL	0	8	0	2.66667		grcA	108	19	261	129.333		espI	966	321	1295	860.667		ROD_25752	47	24	13	28		espS	51	39	6	32		espS	292	99	443	278		rplB	0
cspA	3208	4728	2692	3542.67		hfq	18819	13782	12508	15036.3		hupA	6	22	22	16.6667		sepL	323	52	594	323		espO	71	63	198	110.667		espS	338	114	111	187.667		ROD_t54	0	0	0	0		ROD_32711	29	23	72	41.3333		ftsI	0
ROD_09131	12857	7492	11061	10470		rpmG	10932	7492	6145	8189.67		eae	15	226	160	133.667		rplT	22	17	52	30.3333		espH	293	121	223	212.333		cspA	133	27	76	78.6667		eae	123	112	23	86		cesF	66	40	109	71.6667		malG	0
cspC	4097	4639	3068	3934.67		rpmJ	6688	4571	6905	6054.67		espI	10	103	80	64.3333		eae	354	122	893	456.333		acpP	85	49	96	76.6667		ler	99	48	33	60		rpmD	2	7	0	3		hns_1	74	45	104	74.3333		rfaC	0
ROD_30131	8442	6780	5114	6778.67		ROD_12311	17567	12825	17925	16105.7		ROD_30141	2	16	3	7		ROD_29971	75	16	95	62		hns_1	109	84	160	117.667		escJ	80	66	61	69		nleH	21	34	0	18.3333		rpmG	45	18	58	40.3333		rpoA	1
ROD_30121	16383	12498	9220	12700.3		yjbJ	12320	8010	11523	10617.7		ROD_30121	2	43	18	21		rpmH	6	6	7	6.33333		gapA	386	201	402	329.667		ROD_30141	41	25	22	29.3333		sepL	50	39	6	31.6667		espM2	140	62	177	126.333		fbaA	0
espM2	11807	11407	7713	10309		ilvL	8792	3702	6546	6346.67		cesT	2	33	30	21.6667		rplX	45	13	67	41.6667		ROD_40931	60	63	123	82		espM3	99	62	21	60.6667		ROD_19811	8	5	0	4.33333		grcA	230	39	136	135		nleF	0
grlA	9353	7951	5661	7655		nleF	31609	21259	15852	22906.7		cesF	1	25	1	9		ROD_t70	2	3	7	4		espS	186	161	396	247.667		eae	903	300	452	551.667		rpmF	2	6	0	2.66667		escJ	117	58	163	112.667		espI	4
ROD_03421	8834	7136	4826	6932		rpmF	8766	6376	6035	7059		espM2	10	40	13	21		espM2	106	23	156	95		ler	122	69	92	94.3333		ROD_30131	56	34	35	41.6667		acpP	4	8	2	4.66667		ROD_29711	55	30	85	56.6667		eno	0
ROD_t47	2052	1720	1639	1803.67		ROD_05161	16546	13135	13187	14289.3		rpoA	10	67	51	42.6667		infC	52	21	86	53		ROD_30131	68	57	68	64.3333		hns_1	121	41	35	65.6667		espH	23	18	9	16.6667		rplU	60	31	75	55.3333		atpD	2
ROD_25752	4287	3351	3190	3609.33		rmf	9382	5797	7738	7639		nleH	7	58	22	29		ROD_32711	9	8	29	15.3333		rpmB	88	41	45	58		rpmI	66	21	26	37.6667		tufA	6	15	4	8.33333		rpsM	103	35	56	64.6667		atpG	0
escF	3601	4076	2782	3486.33		ROD_15641	59026	37620	35430	44025.3		ROD_40931	0	21	12	11		rplU	41	12	55	36		rpsQ	150	44	72	88.6667		nleF	137	55	26	72.6667		cesT	28	15	0	14.3333		ROD_29971	77	35	141	84.3333		rpoS	0
rpsQ	5881	4627	4677	5061.67		bssS	12109	8411	8338	9619.33		ROD_29711	0	19	4	7.66667		rpsL	25	14	55	31.3333		ROD_29711	68	49	92	69.6667		ROD_19801	70	28	30	42.6667		cesF	16	11	0	9		rpsN	69	29	48	48.6667		hflC	0
sra	2971	2459	2350	2593.33		ROD_36461	40607	27952	34301	34286.7		rplX	1	20	20	13.6667		cspC	64	8	54	42		rpsN	87	50	75	70.6667		cesT	154	43	85	94		escJ	21	17	0	12.6667		rplE	133	51	102	95.3333		fusA	6
ROD_30111	16062	11801	9100	12321		ROD_49511	11422	8590	10191	10067.7		espO	1	17	12	10		ROD_19801	23	11	40	24.6667		ROD_36481	44	23	55	40.6667		ROD_40931	66	29	23	39.3333		grlR	4	10	0	4.66667		acpP	73	22	63	52.6667		pnp	0
gapA	17757	16707	13486	15983.3		ihfA	12988	8871	9915	10591.3		tufA	3	52	27	27.3333		nleG7	48	23	70	47		rpmC	80	31	45	52		bssS	37	23	7	22.3333		espM3	16	17	2	11.6667		eae	717	258	769	581.333		asd	0
hns_1	7457	6917	5188	6520.67		rpsQ	12323	7514	7749	9195.33		rpsM	4	21	18	14.3333		rpsM	38	13	78	43		cesF	85	57	84	75.3333		espM2	162	49	62	91		espM2	14	17	1	10.6667		rplM	73	46	73	64		ROD_06131	0
escJ	10584	9558	6667	8936.33		espZ	12697	8892	9726	10438.3		rpsN	0	18	22	13.3333		ROD_45112	32	13	76	40.3333		espM3	95	90	220	135		gapA	307	83	57	149		hns_1	11	12	1	8		espO	47	25	79	50.3333		hslU	0
bfd	3195	3227	2360	2927.33		ROD_33411	58039	43679	55085	52267.7		rpsQ	2	15	9	8.66667		rpmJ	6	4	19	9.66667		ROD_30141	52	33	43	42.6667		ROD_30121	92	49	39	60		ROD_30131	2	9	0	3.66667		cesT	151	42	120	104.333		atpA	0
ROD_30141	4634	3621	3077	3777.33		ROD_16741	9612	7356	6467	7811.67		ROD_30131	6	19	12	12.3333		cesT	92	16	157	88.3333		sra	19	21	37	25.6667		ROD_26221	26	12	13	17		ROD_t27	0	0	0	0		rpsU	34	19	71	41.3333		ROD_23201	0
sepD	8766	7404	5319	7163		trxA	12922	9228	8486	10212		ROD_03421	2	21	23	15.3333		ROD_29711	39	10	93	47.3333		cspC	80	31	100	70.3333		rplK	96	35	43	58		ROD_t55	0	0	0	0		rpsO	48	23	51	40.6667		nagE	0
leuL	1974	1394	1598	1655.33		stpA	16795	11169	9919	12627.7		infC	0	30	17	15.6667		ROD_41031	36	19	262	105.667		eno	257	184	300	247		ROD_30111	72	57	40	56.3333		ROD_19801	9	8	2	6.33333		ROD_45112	50	31	74	51.6667		tktA_1	0
nlpI	13689	13792	11127	12869.3		ROD_18631	12823	8661	11669	11051		ROD_35661	0	23	0	7.66667		nleG8	30	21	62	37.6667		rplF	185	75	129	129.667		rplE	162	44	51	85.6667		espJ	9	17	2	9.33333		nleF	86	48	140	91.3333		rpoC	0
rplU	4367	4637	3011	4005		ROD_42501	12167	8357	8763	9762.33		hns_1	0	22	25	15.6667		rpsD	32	20	66	39.3333		nleG8	114	89	179	127.333		rplV	110	27	36	57.6667		nleF	12	15	0	9		ROD_30131	31	26	25	27.3333		pflB	0
hupA	3902	4019	2666	3529		ROD_17311	9031	6252	7953	7745.33		grlR	4	18	6	9.33333		hns_1	60	13	99	57.3333		rpmG	41	23	38	34		ROD_29711	66	24	37	42.3333		ROD_17271	2	4	0	2		ROD_40931	63	25	93	60.3333		entF	0
ROD_29711	4664	4367	3099	4043.33		regA	23557	20436	18991	20994.7		rpmF	0	9	6	5		rpoA	75	31	112	72.6667		ROD_30121	111	81	103	98.3333		ROD_36481	37	11	6	18		hupB	3	7	1	3.66667		rmf	75	13	33	40.3333		A_1	0
tir	22337	23781	16860	20992.7		rpmH	5367	3457	3167	3997		rpmJ	0	6	1	2.33333		escC	123	48	181	117.333		grlA	81	54	81	72		sra	29	11	13	17.6667		trxA	5	8	0	4.33333		rpsL	61	28	63	50.6667		A_2	0
ROD_t82	0	0	0	0		rpmC	6314	4570	3914	4932.67		ROD_25752	0	9	3	4		nleF	91	18	120	76.3333		rplA	186	93	174	151		nleH	185	67	80	110.667		cesD	8	11	1	6.66667		cesD	72	34	69	58.3333		A_3	0
ROD_t84	0	0	0	0		nlpI	30887	20452	21612	24317		rpsC	2	35	25	20.6667		sepD	42	14	61	39		nleH	165	116	216	165.667		espO	88	21	29	46		rmf	6	4	0	3.33333		rplX	65	23	41	43		aaeA	0
eae	37124	40146	27454	34908		secY	44347	30773	44401	39840.3		grlA	7	20	6	11		cesF	44	11	74	43		espM2	137	76	163	125.333		rpmC	77	14	20	37		ROD_t83	0	2	0	0.666667		rpoA	206	70	138	138		aaeB	0
ROD_t68	0	0	0	0		ROD_36801	16076	11401	11753	13076.7		ROD_29971	0	18	11	9.66667		grlA	59	12	111	60.6667		rpsD	142	80	106	109.333		cesF	99	26	45	56.6667		rpmG	7	4	0	3.66667		nleH	151	62	186	133		aaeR	0
ROD_15641	13412	15054	9631	12699		infA	7806	4768	4767	5780.33		gapA	4	48	50	34		espJ	49	19	74	47.3333		rplP	185	50	106	113.667		tufA	151	58	55	88		nlpI	24	21	4	16.3333		ROD_30121	94	41	62	65.6667		aaeX	0
ROD_29911	6587	5428	3505	5173.33		ROD_06181	14317	10509	8684	11170		ROD_29911	0	20	3	7.66667		tufA	63	26	160	83		nlpI	219	107	179	168.333		rpmB	70	15	37	40.6667		tatA	2	7	0	3		secY	225	91	139	151.667		aas	0
sepQ	13197	11622	8012	10943.7		ivbL	4812	2114	3457	3461		ROD_30111	0	33	8	13.6667		espO	36	8	86	43.3333		rpsM	124	43	115	94		espJ	89	41	48	59.3333		ihfA	3	7	0	3.33333		espM3	77	39	180	98.6667		aat	0
raiA	6082	4792	4803	5225.67		rpmE	6470	4540	4230	5080		ROD_47072	0	11	3	4.66667		ROD_36481	14	4	18	12		rplK	133	51	100	94.6667		rpsM	109	22	38	56.3333		rplQ	6	9	6	7		infA	22	14	18	18		aatA	0
ROD_09211	18774	11825	14996	15198.3		uspF_1	15025	9152	9877	11351.3		hupB	3	13	12	9.33333		gapA	80	28	245	117.667		rplX	91	37	85	71		grlA	75	25	55	51.6667		espT	6	13	2	7		rplF	133	34	75	80.6667		aatB	0
rpmG	2122	2070	1384	1858.67		ROD_40931	10151	6639	6574	7788		ROD_17941	0	11	4	5		ROD_40931	29	9	59	32.3333		secY	418	150	269	279		rpsD	110	38	44	64		ROD_t47	0	2	1	1		sra	51	9	23	27.6667		aatC	0
ROD_t83	1512	972	1237	1240.33		ROD_09341	14946	10930	12995	12957		nleG1	4	26	18	16		ROD_25752	20	5	40	21.6667		nleF	120	64	188	124		ilvL	19	6	14	13		rplJ	5	11	2	6		nlpI	178	55	181	138		aatD	0
ROD_29971	4034	4398	2954	3795.33		ROD_15301	29245	21122	19128	23165		espJ	2	29	19	16.6667		rpsU	40	6	37	27.6667		escJ	131	63	126	106.667		rpmJ	31	7	10	16		rplF	8	11	0	6.33333		cpxP	47	31	124	67.3333		aatP	0
rpmJ	1500	1382	1097	1326.33		atpC	11282	8565	6415	8754		nleG7	5	27	5	12.3333		rplL	34	10	57	33.6667		rpoA	292	106	252	216.667		rplA	171	42	41	84.6667		ROD_40941	5	8	2	5		rpmE	20	13	32	21.6667		abrB	0
espJ	8906	7598	5135	7213		cspA	6047	4329	3704	4693.33		rpmB	2	10	10	7.33333		escF	68	6	91	55		rplE	181	57	132	123.333		rplR	46	20	38	34.6667		ilvL	1	2	0	1		rpsQ	50	15	42	35.6667		accA	0
escC	18418	17291	12136	15948.3		ROD_07581	8337	5055	6369	6587		rplQ	2	16	5	7.66667		ROD_t66	0	0	0	0		hfq	46	32	35	37.6667		rpsN	95	17	29	47		rpsE	10	10	2	7.33333		rpmH	11	8	13	10.6667		accB	0
rpmB	1947	2593	1663	2067.67		zapB	6839	4685	4289	5271		ROD_t27	0	0	0	0		ygdI	12	6	14	10.6667		rplT	91	36	78	68.3333		rpsU	56	12	8	25.3333		sepD	5	9	0	4.66667		escC	116	87	239	147.333		accC	0
escR	9043	7102	5566	7237		ROD_49501	7842	5878	5921	6547		ROD_45112	2	15	6	7.66667		espS	165	23	291	159.667		rpsC	265	70	140	158.333		ROD_45112	80	20	40	46.6667		nleG7	9	12	0	7		rpsH	44	22	64	43.3333		accD	0
ROD_17311	3139	2715	2000	2618		infC	14535	10418	11041	11998		secY	5	53	37	31.6667		escJ	94	15	118	75.6667		rplL	128	36	75	79.6667		rpmG	35	9	13	19		ompW	15	12	0	9		infC	134	30	101	88.3333		aceA	0
ftsI	22914	18472	17924	19770		ROD_39821	8999	6456	5295	6916.67		rpsD	5	24	15	14.6667		rpsN	13	8	89	36.6667		regA	29	80	199	102.667		rplP	94	22	28	48		rpmI	9	4	0	4.33333		ROD_05161	69	20	80	56.3333		aceB	0
stpA	3817	4199	2733	3583		rplL	10066	6889	8191	8382		priB	0	12	5	5.66667		rplQ	14	10	41	21.6667		ROD_47072	31	23	23	25.6667		ROD_00212	40	14	31	28.3333		ROD_05161	8	7	4	6.33333		rpmC	43	10	20	24.3333		aceE	0
ROD_14121	2831	2251	2613	2565		atpE	6693	4376	3949	5006		rpmI	1	8	10	6.33333		ROD_30111	58	18	95	57		rpmJ	36	11	24	23.6667		rplL	58	19	28	35		rpsU	3	4	0	2.33333		ROD_38621	2	11	13	8.66667		aceF	0
ompX	4752	5298	4000	4683.33		ROD_t47	3266	1638	2304	2402.67		rpsL	0	14	14	9.33333		ler	51	10	74	45		ompW	71	59	141	90.3333		ROD_35661	21	22	12	18.3333		regA	23	15	1	13		rpmI	43	11	37	30.3333		aceK	0
infA	2326	2212	1631	2056.33		rplT	8896	6426	6841	7387.67		rplK	4	16	23	14.3333		nleG1	40	15	38	31		tufA	333	90	218	213.667		rpmE	40	11	7	19.3333		ROD_17261	0	3	0	1		tufA	192	46	88	108.667		ackA	0
infC	5164	5471	4038	4891		osmE	8361	6023	7963	7449		rpsO	2	10	9	7		ROD_30131	55	8	44	35.6667		ilvL	19	9	30	19.3333		rpsQ	77	13	26	38.6667		ROD_21451	3	6	2	3.66667		ivbL	8	5	14	9		acnA	0
ROD_02671	9070	5280	7114	7154.67		ROD_24471	5349	3378	4268	4331.67		espF	1	33	10	14.6667		escR	21	16	23	20		espJ	113	59	147	106.333		nleG7	59	32	57	49.3333		ROD_41031	1	10	0	3.66667		nleG7	71	31	87	63		acnB	0
ler	4478	3675	2747	3633.33		nleH	24997	15256	18991	19748		espG	6	43	11	20		ROD_t24	0	0	0	0		ROD_25761	45	37	51	44.3333		ivbL	13	5	3	7		nleG1	9	10	0	6.33333		ROD_30031	51	40	103	64.6667		acpH	0
ROD_09191	6449	4088	4997	5178		yjjY	3364	2382	2546	2764		rmf	2	6	1	3		trxA	20	8	37	21.6667		rplO	141	39	106	95.3333		sepD	30	23	29	27.3333		ROD_17251	2	2	0	1.33333		rpsD	87	30	68	61.6667		acpP	0
ROD_45112	3333	3366	2343	3014		ler	9263	6385	6475	7374.33		rpmG	0	6	5	3.66667		rplV	6	8	34	16		tufB	176	84	152	137.333		sepQ	79	46	47	57.3333		pflB	11	39	2	17.3333		sepD	45	22	64	43.6667		acpS	0
mpc	4316	3182	2359	3285.67		ROD_36471	7939	5344	6913	6732		hfq	0	11	7	6		nleH	120	21	151	97.3333		rpmE	55	19	49	41		ompW	57	32	8	32.3333		rplA	5	12	2	6.33333		ihfA	29	14	33	25.3333		acpT	0
ROD_19801	2709	2634	1865	2402.67		ROD_18651	2944	2352	2321	2539		rplA	0	25	32	19		rpmE	13	5	32	16.6667		rpmI	83	19	55	52.3333		rpsE	94	25	32	50.3333		ROD_29711	8	5	0	4.33333		rplJ	77	23	61	53.6667		acrA	0
ROD_t70	802	655	564	673.667		rbsB	21232	13993	16064	17096.3		espS	2	31	23	18.6667		ihfA	25	7	40	24		nleG1	46	52	113	70.3333		espF	122	44	49	71.6667		rplE	19	9	4	10.6667		rpsG	39	21	28	29.3333		acrB	0
ROD_17581	1743	1505	1245	1497.67		ROD_14161	7527	5432	4744	5901		sepD	3	16	10	9.66667		eno	73	30	189	97.3333		rplV	101	29	68	66		eno	219	63	70	117.333		ROD_17941	0	4	0	1.33333		gapA	220	43	135	132.667		acrD	0
ROD_t56	823	702	610	711.667		minE	5142	4161	3240	4181		nleE	1	24	7	10.6667		infA	18	5	7	10		hupB	55	25	52	44		rpsH	78	19	32	43		rps16	0	5	0	1.66667		ROD_29911	31	18	43	30.6667		acrE	0
ompA	11005	8995	8672	9557.33		rplU	8165	4834	3888	5629		ROD_00212	7	9	4	6.66667		ROD_30141	28	5	35	22.6667		sepQ	122	79	118	106.333		rpsO	41	13	20	24.6667		rplX	1	5	0	2		rplC	76	27	36	46.3333		acrF	0
ROD_21451	3140	2861	2236	2745.67		rpsM	7809	5513	6956	6759.33		rplP	0	14	14	9.33333		rpsR	6	5	17	9.33333		grlR	72	29	89	63.3333		ROD_t83	0	4	4	2.66667		crr	0	8	2	3.33333		ahpC	91	24	36	50.3333		acrR	0
ROD_09221	15137	9319	12910	12455.3		ROD_05151	4483	3365	3501	3783		eno	5	44	41	30		rplM	45	11	74	43.3333		rplI	94	37	68	66.3333		escR	29	31	19	26.3333		ROD_04751	0	8	0	2.66667		rplK	87	18	59	54.6667		acs	0
rplT	2690	3011	2007	2569.33		ROD_21731	19678	15882	18075	17878.3		sepQ	4	31	6	13.6667		csrA	11	4	10	8.33333		espF	111	74	177	120.667		espT	29	27	9	21.6667		rpmC	8	3	1	4		ROD_41031	62	24	121	69		actP	0
rplX	2372	2646	1679	2232.33		ROD_21711	20736	15134	18259	18043		rplM	1	17	11	9.66667		rpsA	49	36	159	81.3333		rpsH	85	32	61	59.3333		ihfA	40	14	24	26		bssS	4	4	2	3.33333		espJ	62	27	68	52.3333		ada	0
ROD_09201	4486	2976	3540	3667.33		rplI	10127	6813	8100	8346.67		ler	9	13	24	15.3333		nlpI	93	19	183	98.3333		ROD_45112	98	30	76	68		ihfB	12	13	3	9.33333		ler	10	6	0	5.33333		ROD_05151	24	9	19	17.3333		adcA	2
csrA	1811	1534	1224	1523		ROD_17271	4031	2422	3066	3173		cesD	1	15	11	9		escD	101	26	163	96.6667		rpoS	68	75	117	86.6667		hupB	52	13	20	28.3333		ROD_16741	3	4	0	2.33333		ROD_t77	0	0	0	0		add	0
rpsO	2322	2207	1612	2047		ROD_08181	4081	3346	2865	3430.67		rplB	2	26	22	16.6667		yjjY	5	3	8	5.33333		rpsE	135	38	103	92		ROD_25761	25	18	13	18.6667		zapA	1	5	2	2.66667		rplL	35	15	31	27		adh	0
pflB	18907	18544	14313	17254.7		espH	10523	7626	6436	8195		trxA	0	10	5	5		hupB	15	6	49	23.3333		cesD	74	34	50	52.6667		rpsL	56	16	33	35		rplV	4	5	0	3		nleG2	24	23	29	25.3333		adhC	0
ROD_29921	3628	3016	2025	2889.67		dksA	10391	6691	4853	7311.67		rplJ	5	15	9	9.66667		ROD_24471	5	4	6	5		rpsR	46	17	23	28.6667		rpoA	226	42	74	114		ROD_30121	9	9	0	6		ilvL	17	4	10	10.3333		adhE	0
rpsM	2688	2798	1912	2466		ROD_46171	5791	4059	3714	4521.33		ROD_05161	1	11	1	4.33333		ROD_26221	10	3	76	29.6667		rplJ	113	37	79	76.3333		infC	144	23	63	76.6667		infC	10	8	2	6.66667		sepQ	94	37	137	89.3333		adiC	0
escS	2653	2115	1752	2173.33		ROD_14651	4231	2393	2837	3153.67		yjjY	0	4	0	1.33333		ROD_48881	16	5	14	11.6667		ROD_39821	9	25	22	18.6667		grlR	63	14	40	39		grlA	7	6	0	4.33333		rplT	76	14	63	51		adk	0
hupB	2120	2256	1547	1974.33		aspA	29220	20074	19140	22811.3		nlpI	8	25	20	17.6667		rimM	4	11	26	13.6667		rplM	91	37	50	59.3333		secY	262	55	104	140.333		ROD_07051	8	3	0	3.66667		ROD_25752	39	7	23	23		aegA	0
secY	10139	10344	7674	9385.67		ROD_28761	4826	3350	3841	4005.67		nleC	2	28	10	13.3333		cpxP	31	10	52	31		crr	89	37	65	63.6667		escD	118	50	42	70		nleG2	3	8	0	3.66667		bssS	47	10	44	33.6667		aes	0
regA	7883	6450	5024	6452.33		ROD_12571	5099	3474	4686	4419.67		rplT	1	10	7	6		ahpC	53	11	92	52		ROD_32711	39	15	22	25.3333		ROD_t76	0	0	0	0		ROD_49511	0	4	0	1.33333		ROD_46351	25	10	28	21		afuA	0
ROD_40941	3614	3021	2572	3069		zapA	7994	4598	6256	6282.67		ROD_40941	0	11	1	4		bssS	27	5	50	27.3333		ROD_21451	37	24	68	43		ROD_11501	59	21	24	34.6667		ROD_16501	4	3	0	2.33333		glgS	6	8	48	20.6667		afuB	0
rplL	3274	2772	2234	2760		ROD_45112	8391	5142	6297	6610		ROD_46351	0	7	1	2.66667		ptsH	6	5	35	15.3333		pflB	241	160	325	242		espG	172	48	83	101		ROD_35661	2	6	0	2.66667		rpsK	45	15	38	32.6667		agaW	0
secG	3408	2875	2483	2922		dps	10306	6784	9394	8828		ROD_t70	0	2	0	0.666667		espM3	65	11	142	72.6667		rpsL	82	26	38	48.6667		nlpI	108	35	70	71		sra	7	2	0	3		ROD_17451	28	7	9	14.6667		aglB	0
pdxK	5775	6188	4401	5454.67		ilvC	23727	19719	16170	19872		ROD_41311	6	13	7	8.66667		ROD_00212	62	5	54	40.3333		ROD_30111	94	48	78	73.3333		tatE	14	8	11	11		ROD_t36	0	0	0	0		rpsC	98	26	48	57.3333		agp	0
ROD_14861	2406	1730	1856	1997.33		ROD_19461	4031	2640	3316	3329		espM3	4	15	21	13.3333		ROD_05161	23	7	60	30		rpsA	296	114	149	186.333		escC	110	60	79	83		ROD_t37	0	0	0	0		ROD_13351	23	8	34	21.6667		ahpC	0
nrdH	2416	1924	1592	1977.33		rpoA	18670	13116	15742	15842.7		rps16	0	8	2	3.33333		rplK	28	8	71	35.6667		rplR	72	24	47	47.6667		ROD_21451	22	13	16	17		ROD_t42	0	0	0	0		escD	144	43	205	130.667		ahpF	0
tufA	6110	6710	4825	5881.67		cI_4	12530	9111	9215	10285.3		rplR	2	9	25	12		rplO	10	8	72	30		ptsH	22	17	26	21.6667		rpsK	73	15	22	36.6667		ROD_t63	0	0	0	0		ROD_11501	50	18	65	44.3333		aidB	0
ROD_11501	3364	3827	2929	3373.33		ROD_25771	9579	7238	8992	8603		ROD_25771	1	14	8	7.66667		zapA	13	6	22	13.6667		rpsU	25	14	21	20		pflB	312	87	54	151		ROD_t76	0	0	0	0		rpmF	33	6	25	21.3333		air	0
ROD_46351	1921	1881	1245	1682.33		secG	8505	4816	4797	6039.33		rpsS	0	7	6	4.33333		ROD_14961	0	2	2	1.33333		rplQ	73	25	49	49		rplB	127	31	52	70		ROD_16081	0	3	4	2.33333		rplB	104	28	53	61.6667		ais	0
ROD_30071	4194	3315	2507	3338.67		gapA	19298	12527	12854	14893		rplV	0	8	6	4.66667		rpsK	18	7	34	19.6667		infC	164	35	126	108.333		rplM	87	19	29	45		eno	14	17	0	10.3333		rplR	35	12	28	25		alaS	0
rpmI	1206	1525	1160	1297		ROD_47072	4350	2998	2836	3394.67		escN	0	32	8	13.3333		nleG2	9	10	18	12.3333		rplU	64	20	34	39.3333		atpE	19	9	5	11		hokA	0	2	0	0.666667		ROD_07051	24	7	28	19.6667		aldA	0
rplE	3766	3862	2921	3516.33		cesF	5934	4507	5195	5212		atpC	0	10	12	7.33333		ROD_18631	9	6	8	7.66667		tatE	19	13	20	17.3333		rplO	105	16	36	52.3333		rpsN	16	4	1	7		rplA	121	23	83	75.6667		aldB	0
trxA	2123	2360	1747	2076.67		ROD_32431	6094	4032	6019	5381.67		ROD_29921	0	9	0	3		ROD_08181	7	4	13	8		ihfA	20	19	30	23		ROD_17941	19	9	0	9.33333		escC	13	20	0	11		espF	113	29	93	78.3333		alkA	0
focA	5637	6097	4572	5435.33		rps16	5449	3646	5042	4712.33		escC	3	36	17	18.6667		rplB	23	14	115	50.6667		espT	40	36	67	47.6667		rplT	95	13	22	43.3333		ROD_27471	3	4	0	2.33333		escU	26	33	59	39.3333		alkB	0
escT	6135	5456	3872	5154.33		rpsL	6439	4324	4551	5104.67		ahpC	0	13	10	7.66667		ROD_30121	72	10	102	61.3333		ROD_36461	44	56	71	57		rplQ	46	14	15	25		rpsH	4	5	0	3		dps	94	16	38	49.3333		allD	0
eno	8030	9017	6364	7803.67		ROD_10651	2900	1995	2737	2544		rplO	0	10	17	9		zapB	5	4	1	3.33333		ROD_29911	31	26	39	32		ROD_t82	0	0	0	0		priB	6	4	0	3.33333		rho	33	40	51	41.3333		alr	0
escV	16164	13871	9816	13283.7		tatE	3279	2331	2589	2733		rpsH	0	9	8	5.66667		tsf	13	14	56	27.6667		ROD_00212	74	16	17	35.6667		yjjY	19	5	5	9.66667		ROD_25761	0	5	0	1.66667		rpsB	74	23	44	47		alsA	0
bfr	3203	3230	2514	2982.33		mscL	6883	4727	5059	5556.33		ompA	0	24	16	13.3333		rpsE	23	8	72	34.3333		trxA	53	20	35	36		regA	36	29	16	27		rplP	9	5	2	5.33333		ROD_25761	33	13	30	25.3333		alsB	0
ihfA	2221	2022	1663	1968.67		espJ	9291	7467	6908	7888.67		rplE	1	12	28	13.6667		spr	22	9	18	16.3333		escS	9	16	12	12.3333		rplJ	72	17	41	43.3333		cyoD	0	4	0	1.33333		bssR	36	12	54	34		alsC	0
zapA	2428	2186	1671	2095		rfbC	8229	6226	6445	6966.67		rpmD	1	4	7	4		rpsQ	25	4	69	32.6667		rpsO	36	16	29	27		ROD_29911	31	14	11	18.6667		ROD_04551	0	4	1	1.66667		pflB	288	70	188	182		alsE	0
rpsL	2384	2478	1761	2207.67		ROD_10531	11322	8129	7923	9124.67		rpsE	1	11	11	7.66667		ROD_38191	2	3	5	3.33333		ptsI	205	102	194	167		crr	50	17	24	30.3333		adhE	10	26	0	12		ROD_40941	30	12	37	26.3333		alsK	0
ROD_41311	3608	3307	1739	2884.67		osmB	3137	2443	3007	2862.33		ROD_36481	0	3	4	2.33333		espG	64	18	110	64		bssS	38	15	53	35.3333		ROD_47072	31	8	11	16.6667		ROD_45851	0	4	0	1.33333		yhdU	2	5	0	2.33333		alsR	0
ROD_27471	1541	1954	1440	1645		rplX	5344	3426	4432	4400.67		ihfB	0	6	6	4		atpF	8	7	8	7.66667		tsf	110	49	79	79.3333		tufB	106	29	22	52.3333		rpsQ	4	3	1	2.66667		ROD_30111	58	21	56	45		alx	0
ROD_47431	2541	1623	2396	2186.67		wfaP	10804	8256	11152	10070.7		ROD_36471	0	7	3	3.33333		rplD	11	9	25	15		rpmF	48	10	41	33		cesD	45	15	26	28.6667		ROD_20721	0	2	0	0.666667		rplO	79	13	55	49		amiA	0
hokA	1589	962	1311	1287.33		ROD_t41	0	0	0	0		ROD_21451	0	7	5	4		grlR	56	5	91	50.6667		tatA	7	17	17	13.6667		tsf	55	28	15	32.6667		ROD_14161	2	4	0	2		ROD_40921	6	5	9	6.66667		amiB	0
ROD_47441	3422	2601	2571	2864.67		rpsI	6428	4177	3927	4844		sra	1	3	3	2.33333		tatE	20	3	29	17.3333		cspA	308	12	42	120.667		ROD_49501	16	10	14	13.3333		ROD_00212	3	3	0	2		ROD_40891	23	17	31	23.6667		amiC	0
escU	7323	6514	4512	6116.33		rplE	9099	5649	6366	7038		rplF	2	11	24	12.3333		fusA	40	31	111	60.6667		rplW	83	17	55	51.6667		ROD_25751	16	8	4	9.33333		secY	16	15	8	13		rps16	15	9	31	18.3333		amn	0
lpxC	6869	5719	5323	5970.33		tufB	14483	10103	8016	10867.3		regA	5	17	25	15.6667		ROD_30031	48	12	55	38.3333		escR	25	36	36	32.3333		rpsS	46	9	9	21.3333		rpsM	5	4	1	3.33333		nleG1	23	17	61	33.6667		ampD	0
uspA	3078	3083	2606	2922.33		ROD_35701	4523	3273	3178	3658		rpsI	2	8	4	4.66667		espF	64	13	108	61.6667		lrp	48	27	39	38		ROD_47441	15	13	8	12		ROD_25752	4	2	0	2		tufB	103	29	52	61.3333		ampE	0
ROD_07051	1488	1258	1193	1313		rpmI	3098	2206	2430	2578		ROD_25751	0	5	2	2.33333		rpsS	9	4	30	14.3333		atpE	36	13	30	26.3333		ROD_46171	6	9	4	6.33333		ROD_31431	2	5	0	2.33333		priB	25	9	16	16.6667		ampG	0
rpmH	871	854	511	745.333		ROD_t42	0	0	0	0		rpsA	2	34	35	23.6667		ROD_13651	0	3	3	2		espG	105	64	170	113		ROD_40891	16	18	6	13.3333		ROD_45841	0	2	0	0.666667		rplQ	60	11	28	33		ampH	0
rpsN	1730	1850	1330	1636.67		uspA	8001	5155	5444	6200		rpsF	0	8	6	4.66667		secY	66	19	141	75.3333		ROD_17941	16	13	39	22.6667		ROD_30031	30	25	18	24.3333		rpoA	15	11	12	12.6667		ROD_36481	26	4	21	17		amtB	0
ROD_02691	4024	2362	3128	3171.33		bfr	6863	4821	6775	6153		rplS	0	7	11	6		rplR	16	5	32	17.6667		minE	23	14	15	17.3333		trxA	37	10	12	19.6667		nleG8	9	7	0	5.33333		rpmD	33	5	7	15		amyA	0
ROD_t58	41	23	32	32		ROD_07051	2722	2089	2262	2357.67		ROD_48881	0	5	1	2		ROD_t85	0	1	0	0.333333		rpmD	33	9	31	24.3333		rplF	110	16	39	55		ROD_25771	5	6	0	3.66667		ROD_30141	20	6	13	13		anmK	0
ROD_02681	3160	1764	2458	2460.67		ROD_t28	1197	872	862	977		ihfA	0	6	0	2		rplJ	36	7	45	29.3333		uspA	49	25	67	47		rpsG	38	14	16	22.6667		ROD_24471	0	2	0	0.666667		ROD_t01	0	0	0	0		ansA	0
rplM	2386	2990	1909	2428.33		ROD_39642	1339	927	1122	1129.33		ROD_19611	0	5	0	1.66667		sodB	15	8	43	22		ROD_49511	5	14	20	13		nleG8	76	19	36	43.6667		fusA	19	22	3	14.6667		ROD_t41	0	0	0	0		ansB	0
rpmF	816	1032	667	838.333		ROD_04751	7083	5081	4719	5627.67		escD	0	24	20	14.6667		ROD_05151	6	3	17	8.66667		rpmH	8	7	6	7		ROD_36461	61	26	19	35.3333		ROD_40891	2	6	2	3.33333		ROD_t42	0	0	0	0		apaG	0
ROD_39642	579	546	431	518.667		ROD_11501	7561	5192	4659	5804		crr	2	10	16	9.33333		ROD_t27	0	0	0	0		cspD	16	11	51	26		rplI	74	13	17	34.6667		escT	1	8	2	3.66667		ROD_t66	0	0	0	0		apaH	0
ROD_48711	1818	1772	1710	1766.67		ROD_01982	3424	2170	2166	2586.67		rpsB	0	14	9	7.66667		ROD_t40	0	0	0	0		nleC	74	49	121	81.3333		rplS	23	10	13	15.3333		rpsK	4	4	0	2.66667		ROD_t70	3	2	4	3		apbE	0
rplJ	3064	2844	2204	2704		ROD_27471	4339	3061	3585	3661.67		rplU	2	6	5	4.33333		ROD_t42	0	0	0	0		nleG7	88	31	76	65		rpmF	28	5	20	17.6667		rpsF	2	4	0	2		rplV	35	9	19	21		aphA	0
gpmA	5041	4297	3516	4284.67		ROD_t84	0	0	0	0		nleB1	0	19	8	9		ROD_t54	0	0	0	0		ihfB	15	14	16	15		rplX	73	9	31	37.6667		ROD_36461	9	9	3	7		fusA	169	57	94	106.667		apt	0
rps16	1694	1746	1220	1553.33		rplO	6136	4267	6866	5756.33		ROD_11501	0	10	2	4		ROD_03421	21	5	126	50.6667		ROD_41031	121	28	46	65		ROD_t60	0	2	0	0.666667		uspA	3	5	2	3.33333		ROD_19801	52	8	49	36.3333		aqpZ	0
bssR	2176	2126	2171	2157.67		bfd	2286	1899	1561	1915.33		ilvC	0	28	12	13.3333		ROD_t09	0	0	0	0		rplS	51	17	22	30		ROD_t41	0	0	0	0		dps	10	5	2	5.66667		fnr	39	20	47	35.3333		araA	0
rpsI	1883	2169	1378	1810		ROD_41031	8138	5545	6155	6612.67		ROD_10281	0	6	0	2		ROD_31431	3	6	14	7.66667		ROD_41311	16	24	31	23.6667		nleG1	50	16	21	29		rplM	7	5	4	5.33333		rplW	43	8	21	24		araB	0
ROD_07581	1920	1381	1271	1524		ROD_t83	1564	673	1304	1180.33		pflB	4	42	35	27		cesD	32	6	72	36.6667		ROD_26221	54	7	24	28.3333		nleC	45	27	22	31.3333		minD	0	8	0	2.66667		ygdI	34	6	32	24		araC	0
fnr	3815	4111	3045	3657		ROD_33371	21993	15619	13979	17197		ROD_05151	0	4	3	2.33333		sepQ	81	12	106	66.3333		ROD_08181	22	11	9	14		rpsC	152	19	53	74.6667		rplB	7	8	2	5.66667		secG	20	10	67	32.3333		araD	0
tufB	4738	4934	3532	4401.33		focA	11311	8271	7607	9063		uspA	0	9	4	4.33333		rpsG	26	6	33	21.6667		ftnA	14	22	35	23.6667		ROD_t45	0	0	0	0		hfq	1	3	0	1.33333		rbsD	45	11	63	39.6667		araE	0
escD	6494	6578	4536	5869.33		ROD_t68	0	0	0	0		rpsK	2	7	2	3.66667		ROD_40941	6	5	12	7.66667		ROD_16081	30	10	20	20		escN	90	36	40	55.3333		glgS	8	2	2	4		ROD_20791	40	23	53	38.6667		araF	0
ROD_15771	5578	5682	4317	5192.33		ROD_25761	5052	3936	3521	4169.67		rplI	2	8	10	6.66667		rpsH	18	5	57	26.6667		ygdI	11	10	23	14.6667		escV	140	54	73	89		ROD_29911	5	4	0	3		rpmJ	26	3	17	15.3333		araG	0
rplK	2117	2275	1678	2023.33		cspD	3972	2121	2361	2818		cyoA	2	17	6	8.33333		ROD_35701	4	4	2	3.33333		ROD_04751	30	22	34	28.6667		ROD_09341	20	14	13	15.6667		atpC	5	4	2	3.66667		rpsI	43	10	47	33.3333		araH	0
ROD_02561	8573	4801	6529	6634.33		groS	4264	2801	2681	3248.67		rfaI	0	18	2	6.66667		rpsB	32	9	41	27.3333		rpsF	61	17	50	42.6667		bssR	46	10	13	23		rbsD	8	4	0	4		rraA	13	12	4	9.66667		araJ	0
ROD_02501	3641	1996	2391	2676		ROD_t82	0	0	0	0		espT	1	10	6	5.66667		escV	98	25	199	107.333		ompA	140	45	75	86.6667		ahpC	127	14	36	59		yjbJ	0	2	0	0.666667		rplP	61	10	32	34.3333		arcA	0
ROD_02641	4901	2641	3167	3569.67		tatA	3900	2815	2593	3102.67		ROD_16081	0	4	5	3		ROD_t23	0	1	0	0.333333		ahpC	147	24	51	74		ROD_t24	0	0	0	0		ROD_45831	1	5	0	2		hupB	39	7	42	29.3333		arcB	0
espT	3459	2991	2089	2846.33		ROD_26321	23221	16909	16152	18760.7		cysK	2	17	4	7.66667		uspA	8	6	58	24		ROD_29531	0	6	3	3		ROD_05161	42	9	15	22		tufB	11	4	3	6		ROD_46411	13	8	19	13.3333		arcC_1	0
ROD_15301	6277	5411	3815	5167.67		rfaJ	13429	9584	11006	11339.7		ROD_15301	1	18	8	9		escN	44	16	74	44.6667		ROD_49501	16	13	11	13.3333		rplC	60	15	30	35		ldrD	0	1	0	0.333333		escN	91	32	63	62		arcC_2	0
rpoA	4873	5146	3674	4564.33		ROD_20331	2972	2122	3092	2728.67		escV	4	35	24	21		dps	25	6	88	39.6667		espX7	132	99	169	133.333		ROD_39821	5	8	2	5		ROD_13351	0	2	0	0.666667		ROD_t83	0	2	2	1.33333		argA	0
crr	2225	2608	1756	2196.33		ROD_t71	678	673	541	630.667		ompW	0	11	18	9.66667		rmf	15	2	35	17.3333		ROD_11501	85	22	43	50		ROD_16501	12	5	1	6		ROD_30141	2	2	0	1.33333		rimM	48	13	20	27		argB	0
zapB	1148	1224	875	1082.33		rplA	8957	6478	8056	7830.33		rplD	0	10	19	9.66667		ROD_t25	0	1	2	1		gnd	98	59	99	85.3333		ROD_27911	8	18	10	12		tpiA_1	1	7	0	2.66667		ompX	22	12	21	18.3333		argC	0
ROD_17271	905	817	727	816.333		rplS	4337	3192	4146	3891.67		rplL	5	6	10	7		ROD_t84	0	0	0	0		rpsJ	38	13	17	22.6667		ROD_25771	27	13	15	18.3333		nleC	6	9	0	5		rplS	15	8	19	14		argD	0
ROD_47072	1213	1207	915	1111.67		ROD_30141	2574	2001	2031	2202		espN2-2	2	14	7	7.66667		leuL	0	1	0	0.333333		rpsK	78	16	56	50		ilvC	61	34	22	39		ROD_21511	0	2	0	0.666667		osmB	31	5	29	21.6667		argE	0
ROD_28281	3330	2510	2169	2669.67		espA	7342	5258	5184	5928		csrA	0	3	1	1.33333		ogr_1	0	3	0	1		ROD_15301	44	42	55	47		ROD_13351	22	5	4	10.3333		rpsR	6	2	1	3		escV	119	46	144	103		argG	0
hfq	1595	1537	1113	1415		ROD_14121	4104	1955	3151	3070		rpsJ	0	5	4	3		pal	16	6	27	16.3333		escC	139	61	103	101		escS	18	6	2	8.66667		ROD_30111	4	6	0	3.33333		ptsI	112	39	77	76		argH	0
rpsD	3099	3047	1972	2706		rpsD	8810	5584	7236	7210		nleG2	4	9	13	8.66667		rplF	16	6	99	40.3333		sepD	50	18	54	40.6667		priB	31	7	12	16.6667		rpmJ	5	1	1	2.33333		ROD_09341	15	12	11	12.6667		argI	0
exbB	4309	3594	3259	3720.67		rfaY	8101	6266	7150	7172.33		ROD_17311	0	4	0	1.33333		rplI	12	5	50	22.3333		nleB1	15	39	64	39.3333		ROD_t47	5	2	6	4.33333		rplT	7	3	0	3.33333		ROD_45831	17	12	28	19		argO	0
ROD_12571	1389	1213	1137	1246.33		malM	13029	8307	6118	9151.33		rplC	0	10	7	5.66667		rpmD	5	2	28	11.6667		nleE	5	27	39	23.6667		r1	35	18	4	19		zapB	0	2	0	0.666667		lrp	28	11	11	16.6667		argR	0
ROD_09171	2032	1241	1707	1660		ROD_t70	1187	646	719	850.667		ROD_36461	10	14	7	10.3333		ROD_49511	2	3	5	3.33333		ROD_27471	44	12	36	30.6667		uspA	37	11	10	19.3333		escN	4	11	0	5		ROD_t47	1	2	8	3.66667		argS	0
nleG7	3247	3036	2272	2851.67		ROD_04261	4068	2768	5238	4024.67		fusA	2	33	13	16		ROD_17451	5	2	4	3.66667		ROD_46351	54	10	24	29.3333		ROD_16081	15	5	3	7.66667		escD	28	10	0	12.6667		rplI	54	10	29	31		argT	0
espI	5556	6182	4364	5367.33		espL2	19157	13973	13693	15607.7		nleG8	5	10	19	11.3333		panD	0	4	2	2		ROD_07051	31	8	24	21		rpsR	20	5	7	10.6667		cyoC	0	5	0	1.66667		ompA	104	23	92	73		aroA	0
nleF	2994	2764	1946	2568		napF	5628	4154	5331	5037.67		escT	7	12	6	8.33333		rpoE	9	6	9	8		escV	178	78	148	134.667		escT	18	17	10	15		ROD_25751	0	2	0	0.666667		espG	104	26	77	69		aroB	0
ROD_09161	10242	6813	9158	8737.67		ROD_31381	5214	3791	3545	4183.33		nleB2	0	5	2	2.33333		ilvL	4	1	14	6.33333		rbsD	24	16	23	21		atpC	25	9	4	12.6667		ROD_45112	13	3	1	5.66667		ROD_03421	46	8	58	37.3333		aroC	0
ROD_12311	1928	1612	1297	1612.33		rpsA	11892	13945	6854	10897		tsf	0	13	15	9.33333		rplA	43	7	113	54.3333		ROD_25771	46	21	59	42		ROD_29921	15	8	4	9		rpsD	3	5	2	3.33333		eno	173	28	108	103		aroD	0
rplF	2616	2516	1944	2358.67		ROD_17581	2153	1447	1599	1733		espX7	0	35	15	16.6667		ptsI	56	17	142	71.6667		groS	8	11	19	12.6667		pal	33	11	13	19		ROD_12571	0	2	0	0.666667		csrA	10	4	28	14		aroE	0
ROD_02651	2421	1506	1810	1912.33		cyoE	11300	7390	6933	8541		escS	2	4	1	2.33333		ROD_10531	16	7	19	14		stpA	29	15	21	21.6667		rpsA	252	35	81	122.667		rpsL	4	3	3	3.33333		rpsA	117	36	80	77.6667		aroF	0
ROD_36801	2761	2434	1695	2296.67		ROD_17251	1391	970	1256	1205.67		ROD_39821	0	5	0	1.66667		nlpD	12	11	37	20		escN	96	50	70	72		aatC	21	13	7	13.6667		ROD_41311	3	4	2	3		rpsS	27	6	11	14.6667		aroG	0
ROD_14651	764	798	567	709.667		rplQ	4567	3196	3837	3866.67		r1	0	12	4	5.33333		rplP	25	4	76	35		nlpD	61	42	68	57		crp	23	13	12	16		ROD_22141	2	6	6	4.66667		rplD	42	13	26	27		aroH	0
ahpC	2367	2620	1921	2302.67		ROD_47901	4198	3009	3747	3651.33		fnr	0	11	4	5		rps16	9	3	13	8.33333		rpsB	89	27	49	55		rpsI	47	8	6	20.3333		ROD_15301	1	8	2	3.66667		nleB2	10	7	13	10		aroK	0
ROD_09141	2468	1360	1843	1890.33		lpxC	11306	7477	6278	8353.67		rimM	4	8	8	6.66667		glgS	1	2	47	16.6667		ROD_01982	15	8	21	14.6667		fusA	161	43	61	88.3333		tig	2	10	0	4		ROD_29531	5	3	3	3.66667		aroL	0
ROD_47421	1386	845	1189	1140		rplF	5867	4322	4552	4913.67		ROD_47441	0	6	1	2.33333		regA	39	8	92	46.3333		bssR	14	14	40	22.6667		rplW	72	6	23	33.6667		ptsG	4	11	0	5		ROD_30551	3	6	3	4		aroM	0
ROD_t02	0	0	0	0		nlpD	13197	9005	8685	10295.7		ROD_49511	0	4	0	1.33333		rpsJ	17	3	21	13.6667		atpF	28	17	17	20.6667		hfq	44	6	9	19.6667		ROD_11501	0	4	2	2		trxA	26	7	28	20.3333		aroP	0
espG	6022	5504	3828	5118		ROD_06491	3849	2081	2221	2717		rpmH	0	2	0	0.666667		ROD_11501	20	5	56	27		atpC	38	15	27	26.6667		ROD_27471	30	6	5	13.6667		napD	0	2	0	0.666667		ROD_29921	23	8	14	15		artI	0
ybgT	591	523	415	509.667		can	8253	5215	5260	6242.67		lpxC	0	13	2	5		rbsD	18	4	23	15		ROD_35661	198	15	10	74.3333		ROD_07051	35	4	10	16.3333		recA	8	8	0	5.33333		spr	19	12	57	29.3333		artJ	0
rplA	3375	3196	2601	3057.33		rplK	4946	3362	3760	4022.67		ROD_16501	0	3	0	1		ROD_35661	5	4	26	11.6667		osmE	14	12	14	13.3333		ROD_16741	12	5	4	7		escS	0	2	0	0.666667		nuoB	6	14	2	7.33333		artM	0
ptsH	847	1162	752	920.333		rpmD	2130	1405	2605	2046.67		rpmE	1	3	10	4.66667		cysK	17	9	32	19.3333		ROD_06181	10	17	25	17.3333		rbsD	21	8	3	10.6667		rpsO	3	2	0	1.66667		ROD_28101	11	7	2	6.66667		artP	0
hokE1	1175	678	870	907.667		rplJ	5574	3859	4840	4757.67		ptsI	5	24	14	14.3333		ROD_35271	1	2	1	1.33333		escT	24	27	35	28.6667		clpS	9	6	3	6		espK	9	10	2	7		dusB	22	20	15	19		artQ	0
sitA	3769	4046	2990	3601.67		ROD_45901	4239	3079	2690	3336		ROD_t34	0	0	0	0		nleB2	11	3	8	7.33333		escD	123	41	113	92.3333		uspC	0	8	0	2.66667		ROD_19991	0	2	0	0.666667		groS	10	6	26	14		ascB	0
ROD_t03	0	0	0	0		ROD_18641	3114	2222	2290	2542		ROD_t36	0	0	0	0		ROD_01982	1	2	12	5		aatA	18	40	36	31.3333		ROD_38051	0	3	0	1		fkpA	6	6	1	4.33333		ompW	61	13	66	46.6667		ascF	0
ROD_t72	0	0	0	0		rfaS	9498	7204	9711	8804.33		ROD_t37	0	0	0	0		ROD_10321	2	6	8	5.33333		ROD_18081	11	9	17	12.3333		skp	29	9	5	14.3333		hdfR	0	6	0	2		fis	9	6	5	6.66667		ascG	0
ROD_25951	7844	4515	6045	6134.67		ROD_17261	1795	1279	1370	1481.33		ROD_t39	0	0	0	0		nleC	32	9	57	32.6667		rpsS	48	9	37	31.3333		nleB2	7	6	2	5		rpsS	6	2	0	2.66667		nleC	51	20	54	41.6667		aslB	0
rplO	1854	1865	1343	1687.33		fliA	9210	5421	5268	6633		ROD_t42	0	0	0	0		escT	32	7	50	29.6667		ROD_05161	39	12	48	33		adhE	67	47	14	42.6667		gnd	10	10	0	6.66667		lpxC	62	18	77	52.3333		asmA	0
espF	3997	3870	3222	3696.33		spr	7929	4260	5097	5762		ROD_t54	0	0	0	0		ROD_25771	31	5	50	28.6667		ROD_20361	0	7	2	3		rplD	50	11	33	31.3333		ROD_30551	2	2	0	1.33333		hfq	22	6	23	17		asnA	0
ROD_33411	7353	6402	4333	6029.33		espB	10007	7257	6919	8061		ROD_t55	0	0	0	0		frr	2	5	13	6.66667		dksA	25	15	37	25.6667		cspD	34	4	8	15.3333		ROD_36481	2	1	0	1		ROD_27471	20	6	23	16.3333		asnB	0
ROD_09181	3116	1978	2396	2496.67		nleG7	8877	4729	4601	6069		ROD_t62	0	1	0	0.333333		fur	6	4	16	8.66667		rplD	60	19	30	36.3333		ROD_20791	36	16	14	22		rpoS	6	7	3	5.33333		escT	32	15	38	28.3333		asnC	0
ROD_08181	986	995	766	915.667		tufA	11004	7229	5665	7966		ROD_t71	0	1	0	0.333333		ROD_36461	16	8	38	20.6667		cysK	27	30	42	33		dps	103	9	34	48.6667		ROD_29401	0	2	0	0.666667		rpsJ	25	6	23	18		asnS	0
ROD_25771	3102	2357	2048	2502.33		ROD_46351	3237	1927	1498	2220.67		cspD	0	3	4	2.33333		chbB	0	3	9	4		ROD_50141	3	17	19	13		ROD_45851	2	6	0	2.66667		ROD_46171	2	2	2	2		ftsJ	23	12	31	22		aspA	0
escN	5343	5679	4176	5066		ROD_30131	3699	2389	2956	3014.67		ROD_t03	0	0	0	0		ROD_32831	0	3	6	3		rplB	195	25	137	119		ROD_21511	9	4	0	4.33333		escV	14	14	0	9.33333		ROD_13651	2	4	1	2.33333		aspC	0
ROD_35701	1267	1316	837	1140		ROD_04361	3154	2354	2114	2540.67		escU	0	14	2	5.33333		ROD_40891	20	5	15	13.3333		ivbL	19	3	11	11		ygdI	35	4	11	16.6667		slyA	6	3	0	3		trmD	32	14	15	20.3333		aspS	0
groS	1721	1219	1388	1442.67		rplM	5786	3673	3518	4325.67		ROD_36801	0	7	5	4		ROD_15381	0	2	1	1		ROD_06491	14	8	6	9.33333		ROD_41031	169	10	28	69		tdh	0	7	0	2.33333		nleG8	46	12	33	30.3333		asr	0
ROD_25971	4174	2494	3248	3305.33		rfaI	9843	7332	8324	8499.67		tatA	0	4	0	1.33333		spy	4	4	26	11.3333		ptsG	54	43	102	66.3333		ROD_17251	4	2	0	2		espX7	19	16	2	12.3333		ROD_33411	64	28	79	57		assT	0
ROD_40921	692	693	508	631		sodA	7244	4446	3851	5180.33		rpsR	0	3	5	2.66667		ROD_06181	9	4	16	9.66667		ROD_09341	8	16	43	22.3333		slyB	13	8	7	9.33333		groS	1	2	0	1		ROD_27251	0	3	0	1		astA	0
uvrY	3153	2701	2252	2702		rfaB	10732	7725	7184	8547		ygdI	0	3	1	1.33333		ROD_17661	0	1	0	0.333333		fusA	286	63	149	166		fis	5	5	0	3.33333		ROD_26221	6	1	0	2.33333		ROD_50141	16	10	10	12		astB	0
ROD_02581	8544	4777	6665	6662		rfaZ	7492	5739	7017	6749.33		secG	0	5	1	2		ROD_17941	3	2	8	4.33333		dps	88	15	32	45		cysK	49	16	4	23		ROD_34271	2	9	0	3.66667		ler	68	7	29	34.6667		astC	0
ROD_t71	273	296	201	256.667		wzx	10765	8508	11255	10176		rfaB	0	14	4	6		ROD_25751	8	2	33	14.3333		ROD_40921	5	5	11	7		rraA	24	8	0	10.6667		rplI	3	3	0	2		espL2	39	29	25	31		astD	0
slyD	2020	2444	1683	2049		ROD_33381	12989	11486	11650	12041.7		rfaS	0	12	0	4		rpoS	20	8	46	24.6667		rpsG	94	14	49	52.3333		ptsI	195	28	53	92		ROD_33411	8	10	0	6		ROD_14651	10	3	12	8.33333		astE	0
ROD_24471	953	774	574	767		ROD_t62	896	509	484	629.667		ROD_33381	4	21	4	9.66667		ROD_40961	2	3	5	3.33333		fnr	38	22	25	28.3333		nleB1	25	16	13	18		fnr	6	5	0	3.66667		ROD_20331	13	4	8	8.33333		atoA	0
skp	1542	1941	1288	1590.33		uvrY	7254	4567	5368	5729.67		crp	0	8	2	3.33333		ROD_41311	17	4	31	17.3333		espN1	81	99	156	112		rpoS	60	16	29	35		fabZ	0	3	0	1		ROD_35291	6	6	2	4.66667		atoD	0
rpsH	1467	1569	1116	1384		crr	4675	3523	3474	3890.67		ROD_10531	0	9	0	3		rho	32	10	39	27		groL	61	48	74	61		rplU	29	5	29	21		lpxC	10	6	2	6		ROD_01601	1	6	8	5		atpB	0
ROD_05161	1510	1496	1241	1415.67		ROD_t24	0	0	0	0		cI_5	0	4	0	1.33333		ROD_07581	2	2	6	3.33333		ROD_47441	17	12	16	15		rpsJ	22	5	25	17.3333		ROD_13961	0	2	0	0.666667		ROD_46171	13	5	5	7.66667		atpC	0
ROD_25751	1592	977	1232	1267		ldrD	1006	744	782	844		iscA	0	4	2	2		ROD_17311	8	2	13	7.66667		skp	38	14	23	25		nleG2	13	9	9	10.3333		rplU	4	2	0	2		rpoE	9	10	13	10.6667		atpE	0
rpsA	6524	6601	4605	5910		wzy	8962	7293	8805	8353.33		ROD_17271	0	2	0	0.666667		ROD_29921	14	3	16	11		pal	24	15	32	23.6667		metQ	20	13	1	11.3333		smg	2	3	0	1.66667		escR	22	11	26	19.6667		atpF	0
ROD_49511	1423	1107	792	1107.33		ROD_t38	0	0	0	0		skp	0	6	4	3.33333		secG	46	3	25	24.6667		grxA	3	8	12	7.66667		ROD_17311	21	4	2	9		cyoA	3	6	0	3		ROD_31501	23	6	9	12.6667		atpH	0
ROD_02511	2481	1471	1848	1933.33		rpsN	3181	2068	2126	2458.33		espL2	2	20	11	11		ROD_30971	0	2	5	2.33333		rplC	78	18	56	50.6667		espL2	52	26	38	38.6667		ROD_16201	2	6	2	3.33333		bfr	26	8	19	17.6667		atpI	0
rfaS	4411	3665	2487	3521		ROD_26391	2271	1617	1809	1899		gnd	2	17	2	7		ROD_46351	14	2	20	12		ilvC	131	42	58	77		ompX	43	8	15	22		ROD_04361	0	2	0	0.666667		ROD_06181	25	8	15	16		avtA	0
ygdI	1146	886	841	957.667		ROD_t66	0	0	0	0		ROD_t68	0	0	0	0		tig	22	10	41	24.3333		yjjY	6	4	7	5.66667		ptsH	41	4	9	18		manX	6	6	1	4.33333		nagB	7	13	13	11		azoR	0
ROD_09151	3176	2026	2711	2637.67		skp	4541	3239	2517	3432.33		tufB	0	13	19	10.6667		rpsF	9	3	27	13		yjbJ	5	6	12	7.66667		arcA	46	11	14	23.6667		ROD_48991	0	1	0	0.333333		osmY	25	10	18	17.6667		B	0
espS	3888	3385	2335	3202.67		ROD_t61	0	0	0	0		espN1	4	40	23	22.3333		fldA	4	4	10	6		ROD_48881	11	7	7	8.33333		ROD_38191	5	3	0	2.66667		rraA	3	3	0	2		ROD_21711	16	16	35	22.3333		baeR	0
ROD_02571	2592	1526	1802	1973.33		rpsB	6380	4794	3697	4957		espK	2	16	9	9		recA	6	8	40	18		rpsI	79	11	32	40.6667		gdhA	15	20	2	12.3333		escR	3	4	0	2.33333		cedA	0	4	2	2		baeS	0
rpsB	3044	2791	2013	2616		rpoS	9933	6553	6302	7596		ptsH	2	3	1	2		minE	1	2	10	4.33333		arcA	39	20	44	34.3333		smg	9	7	3	6.33333		ROD_26961	1	3	0	1.33333		crr	35	8	49	30.6667		barA	0
rplQ	1563	1487	1044	1364.67		blr	1295	909	1381	1195		ROD_15311	1	3	0	1.33333		ROD_09341	17	4	21	14		fbaA	64	30	38	44		aatB	16	12	4	10.6667		ROD_32431	4	2	0	2		ROD_24471	10	3	6	6.33333		basR	0
ROD_06491	1562	1001	1054	1205.67		map_2	6377	4003	5948	5442.67		ROD_12761	0	4	0	1.33333		stpA	6	3	15	8		tig	96	36	53	61.6667		ROD_23121	0	5	3	2.66667		ROD_36471	0	2	0	0.666667		clpS	5	5	0	3.33333		basS	0
ROD_21731	4199	3923	2706	3609.33		ROD_t36	0	0	0	0		pal	0	6	3	3		hpt	5	4	3	4		infA	13	6	4	7.66667		ROD_30521	2	4	0	2		fdx	0	2	0	0.666667		uvrY	11	10	18	13		bax	0
ROD_25961	2447	1534	2110	2030.33		ROD_38191	1696	1291	1115	1367.33		ROD_14161	0	4	4	2.66667		escS	9	2	19	10		osmB	10	6	9	8.33333		ROD_32711	49	3	13	21.6667		ROD_15331	0	2	0	0.666667		ilvM	10	4	0	4.66667		bcp	0
fepA	8649	8495	7310	8151.33		rpsE	4373	3267	5013	4217.67		mpc	0	4	0	1.33333		ROD_13781	4	6	20	10		ROD_t63	0	0	0	0		ROD_14161	27	5	10	14		glnB	0	2	0	0.666667		ROD_32431	14	5	17	12		bcr	0
fkpA	2663	3091	2213	2655.67		com	1650	1287	1131	1356		ROD_09341	0	6	6	4		rfaB	36	8	43	29		espL2	38	45	40	41		frr	16	8	5	9.66667		ROD_31801	1	2	0	1		rpsF	39	6	36	27		bcsA	0
ptsI	5811	6474	4429	5571.33		ROD_t64	0	0	0	0		aatC	2	7	2	3.66667		dusB	12	7	18	12.3333		lpxC	86	25	78	63		ompA	141	15	51	69		osmE	0	2	0	0.666667		zapA	30	5	20	18.3333		bcsB	0
groL	9581	6170	7240	7663.67		cyoA	9312	6060	5213	6861.67		ROD_t47	0	1	0	0.333333		rpsC	34	5	83	40.6667		cyoA	29	26	34	29.6667		ROD_08531	14	4	4	7.33333		ROD_14651	0	1	0	0.333333		fabG	24	11	20	18.3333		bcsC	0
purC	2175	2670	1943	2262.67		ompA	9582	6618	6850	7683.33		ROD_09851	0	2	2	1.33333		ROD_29531	3	1	0	1.33333		ompX	49	14	16	26.3333		ROD_29531	3	2	0	1.66667		ROD_01601	0	2	0	0.666667		ROD_21451	27	5	21	17.6667		bcsZ	0
rpsE	1803	1863	1339	1668.33		ROD_t37	0	0	0	0		rpsG	1	5	6	4		ihfB	5	2	8	5		ROD_04551	11	9	12	10.6667		ROD_49511	1	4	2	2.33333		ROD_14721	0	4	0	1.33333		escS	15	4	12	10.3333		bdm	0
ROD_02521	9175	5252	6618	7015		gcvH	3715	2436	2317	2822.67		ROD_21731	2	11	4	5.66667		ROD_46171	9	2	9	6.66667		ROD_t03	0	0	0	0		rpmH	5	2	6	4.33333		rplS	7	2	0	3		ROD_12271	2	3	5	3.33333		bfd	0
ROD_32711	1125	763	594	827.333		ROD_t76	0	0	0	0		pduA	0	3	0	1		fabG	17	5	21	14.3333		ROD_t50	0	0	0	0		spr	15	8	7	10		sdhD	0	2	1	1		ROD_18631	32	5	22	19.6667		bfr	0
ROD_t17	0	0	0	0		flgM	2634	1816	1843	2097.67		ROD_41031	0	6	2	2.66667		ROD_18651	0	1	2	1		fur	29	12	29	23.3333		rfaS	25	13	19	19		rpsC	14	4	2	6.66667		cI_2	1	6	5	4		bglA	0
ROD_01601	1215	1262	797	1091.33		ROD_t39	0	0	0	0		ROD_24471	0	2	0	0.666667		ROD_17571	0	2	1	1		ybgT	12	3	2	5.66667		rpsB	77	10	33	40		nleD-1	0	0	0	0		tatB	16	8	10	11.3333		bglX	0
tatE	845	746	618	736.333		atpD	12195	8421	6638	9084.67		rpmC	1	2	15	6		ROD_48711	0	2	0	0.666667		secG	49	10	23	27.3333		ROD_05151	19	3	7	9.66667		rplR	1	2	2	1.66667		ROD_25771	35	8	30	24.3333		bioA	0
bssS	1157	939	882	992.667		ROD_t40	0	0	0	0		ROD_40891	2	6	2	3.33333		lpxC	33	6	73	37.3333		hokE1	0	4	5	3		ROD_t38	0	0	0	0		fbaA	10	6	0	5.33333		ROD_47681	5	10	11	8.66667		bioB	0
ROD_46131	2269	2275	1893	2145.67		ftsI	20377	10668	14914	15319.7		ROD_37531	0	6	0	2		espN1	87	22	82	63.6667		fkpA	59	21	71	50.3333		ROD_t42	0	0	0	0		espF	10	5	2	5.66667		mpc	5	5	5	5		bioC	0
rpsG	1557	1688	1234	1493		ROD_49361	2065	1601	1803	1823		lrp	0	5	4	3		ROD_27471	15	2	25	14		priB	65	8	29	34		ROD_t65	0	0	0	0		rpsB	2	4	0	2		yjbJ	5	3	23	10.3333		bioD	0
rpsK	1361	1395	974	1243.33		miaA	8533	5696	6168	6799		ROD_32361	0	2	0	0.666667		ROD_22781	0	1	0	0.333333		greA	1	12	4	5.66667		artJ	8	10	2	6.66667		groL	10	9	0	6.33333		ROD_10531	20	10	34	21.3333		bioF	0
ackA	4715	4618	3538	4290.33		flgA	5408	3940	3880	4409.33		ROD_33711	0	3	0	1		ROD_30201	1	2	3	2		ROD_23661	4	17	8	9.66667		ROD_18371	0	4	0	1.33333		rplL	7	2	0	3		ROD_18641	7	4	7	6		bioH	0
ROD_33371	6993	5745	4004	5580.67		ROD_21511	1887	1355	1296	1512.67		ROD_35041	0	2	0	0.666667		ROD_36811	0	2	0	0.666667		ROD_36801	24	13	30	22.3333		ROD_36801	26	7	17	16.6667		dcrB	0	3	0	1		ROD_t11	0	0	0	0		birA	0
modA	2790	2746	2293	2609.67		ROD_49761	7990	5920	6591	6833.67		ROD_49641	0	2	0	0.666667		ROD_49471	4	4	15	7.66667		ROD_17271	18	4	16	12.6667		tatA	21	4	6	10.3333		espN1	19	18	6	14.3333		rpsE	76	7	39	40.6667		bisC	0
feoA	819	804	634	752.333		atpF	4410	2760	2471	3213.67		adhE	0	25	6	10.3333		rplC	15	4	50	23		ROD_31921	9	16	19	14.6667		fur	13	6	10	9.66667		ROD_29921	3	2	2	2.33333		ROD_45301	2	3	0	1.66667		blc	0
serA	3890	4345	3259	3831.33		hokE1	1195	896	902	997.667		ROD_20791	0	9	2	3.66667		crp	12	4	28	14.6667		ROD_25751	32	6	21	19.6667		ROD_31431	29	6	8	14.3333		atpI	1	2	0	1		ROD_t27	0	0	0	0		blr	0
rpmD	655	631	382	556		rpsK	3173	2273	3002	2816		com	0	2	0	0.666667		miaA	6	6	35	15.6667		ROD_46171	13	7	28	16		ftsI	57	23	15	31.6667		bssR	4	2	0	2		ROD_t29	0	0	0	0		bolA	0
atpE	864	827	634	775		cI_6	5295	3221	2775	3763.67		dps	0	5	6	3.66667		ROD_04361	0	2	10	4		ROD_12571	7	6	7	6.66667		hokE1	5	2	3	3.33333		sodB	4	3	0	2.33333		ROD_t36	0	0	0	0		brnQ	0
ROD_t19	0	0	0	0		ROD_30551	2478	1636	1740	1951.33		ROD_04751	0	5	4	3		ROD_32971	0	2	3	1.66667		pdxK	35	20	16	23.6667		nleE	24	9	10	14.3333		frdD	0	2	0	0.666667		ROD_t38	0	0	0	0		bssR	0
ROD_21711	3412	3409	1816	2879		bcp	3874	2729	2528	3043.67		ROD_49501	0	3	0	1		rseA	9	4	13	8.66667		aatC	5	15	20	13.3333		ROD_30071	16	6	4	8.66667		ROD_43421	5	2	0	2.33333		ROD_t71	0	1	2	1		bssS	0
rplR	1156	1215	793	1054.67		udp	6695	4406	3840	4980.33		cyoC	0	6	0	2		pflB	84	14	215	104.333		ROD_t68	0	0	0	0		ftsB	7	4	2	4.33333		nleB1	9	5	0	4.66667		ROD_t73	0	0	0	0		btuB	0
rplI	1568	1544	1053	1388.33		ROD_18481	2655	1943	1840	2146		ROD_25761	0	4	4	2.66667		ROD_22301	0	2	2	1.33333		ROD_t82	0	0	0	0		ROD_38511	4	4	0	2.66667		rbfA	0	2	0	0.666667		suhB	13	11	8	10.6667		btuC	0
ROD_t39	0	0	0	0		grxA	2230	1568	1327	1708.33		ROD_07051	0	2	6	2.66667		ROD_42841	0	8	2	3.33333		ROD_t84	0	0	0	0		ROD_49471	12	8	2	7.33333		lexA	4	3	0	2.33333		ROD_29811	18	14	41	24.3333		btuD	0
ROD_25901	8718	5075	6898	6897		fliE	2628	1767	1867	2087.33		ROD_22561	0	3	0	1		ROD_04551	8	2	9	6.33333		ROD_16501	11	5	24	13.3333		escU	38	13	27	26		atpB	1	4	0	1.66667		ROD_26221	15	2	26	14.3333		btuE	0
minE	1279	901	757	979		ROD_31421	1535	889	1414	1279.33		ROD_36811	0	3	0	1		ROD_36471	3	2	7	4		ROD_14651	1	4	2	2.33333		zapB	9	3	3	5		gloA	2	2	0	1.33333		ROD_35281	15	4	2	7		btuF	0
ROD_02551	1899	1116	1357	1457.33		nleG2	5466	3142	3479	4029		fabG	1	7	2	3.33333		ROD_46411	3	2	3	2.66667		leuL	1	2	0	1		fliY	4	10	5	6.33333		tatE	2	1	0	1		cyoA	53	13	38	34.6667		btuR	0
yjjY	501	469	379	449.667		treC	10959	9218	5272	8483		ROD_30191	0	4	0	1.33333		pdxK	7	5	32	14.6667		ROD_16741	23	6	15	14.6667		manY	26	10	3	13		ROD_30031	2	4	0	2		cspD	23	3	17	14.3333		budC	0
ROD_t38	0	0	0	0		atpI	3637	2124	2137	2632.67		ROD_40951	0	2	0	0.666667		ROD_33411	38	9	52	33		ppa_2	14	12	8	11.3333		thrS	36	24	18	26		ROD_35911	0	2	2	1.33333		ROD_t02	0	0	0	0		C	0
spr	1533	1865	1098	1498.67		arcA	6364	3936	3941	4747		pgk	0	11	9	6.66667		adhE	35	14	94	47.6667		ROD_45901	7	9	13	9.66667		ROD_t56	0	1	1	0.666667		ROD_35801	0	2	0	0.666667		ROD_36801	28	7	30	21.6667		cafA	0
wfaP	2592	2496	1495	2194.33		ROD_31361	2512	1789	2243	2181.33		yjbJ	0	2	3	1.66667		ROD_39821	1	2	15	6		ROD_20791	21	20	18	19.6667		lrp	14	6	19	13		ROD_46281	0	3	0	1		fur	16	6	15	12.3333		caiA	0
ROD_t41	0	0	0	0		dam_6	6268	4804	5054	5375.33		atpH	2	5	10	5.66667		espK	34	8	54	32		r1	22	18	33	24.3333		ROD_04551	10	4	5	6.33333		ROD_09021	2	2	0	1.33333		aroK	5	7	6	6		caiB	0
ROD_t62	294	239	185	239.333		mraZ	3276	2174	2175	2541.67		udk	0	6	0	2		osmE	7	2	10	6.33333		ROD_33411	31	33	34	32.6667		espX7	98	28	50	58.6667		focA	3	4	1	2.66667		pspB	0	3	3	2		caiC	0
ROD_45831	2147	1758	1639	1848		dsrB	1865	1193	1267	1441.67		atpG	0	8	6	4.66667		ROD_18481	4	2	7	4.33333		ROD_47421	2	4	2	2.66667		ROD_40921	4	2	1	2.33333		rplK	3	2	0	1.66667		ROD_31431	26	6	27	19.6667		caiD	0
rpmE	629	696	477	600.667		treB	12736	7528	6423	8895.67		rpsU	0	2	4	2		ROD_30791	1	2	4	2.33333		ROD_30031	52	18	28	32.6667		ROD_t68	0	0	0	0		manZ	0	4	0	1.33333		recA	29	14	39	27.3333		caiF	0
ROD_t42	0	0	0	0		ihfB	2257	1504	1604	1788.33		yohO	0	1	0	0.333333		ROD_21731	13	6	48	22.3333		clpS	6	7	11	8		hisH	2	7	0	3		ndk	2	2	0	1.33333		cydB	43	15	34	30.6667		caiT	0
ROD_13961	1215	995	969	1059.67		crp	5634	3311	3414	4119.67		infA	0	2	2	1.33333		ROD_18821	0	4	3	2.33333		pgk	85	25	23	44.3333		ROD_15311	3	3	0	2		ROD_37821	0	3	0	1		pspD	0	3	3	2		can	0
rplY	817	925	520	754		flgB	2852	2175	2012	2346.33		marB	0	2	0	0.666667		rpmF	7	1	23	10.3333		rbsB	28	19	39	28.6667		ROD_15301	54	12	33	33		uspF_2	0	2	0	0.666667		ROD_10631	0	3	5	2.66667		carA	0
rpmC	603	620	471	564.667		ROD_42721	1332	985	1013	1110		dam_6	0	8	0	2.66667		mpc	10	2	9	7		ROD_30551	9	6	6	7		groL	105	19	15	46.3333		ROD_01982	0	1	0	0.333333		rfaY	19	9	31	19.6667		carB	0
ROD_13651	575	678	487	580		ROD_48991	1174	843	1168	1061.67		pstB	0	7	0	2.33333		espN2-2	10	6	16	10.6667		ROD_33381	54	35	30	39.6667		leuL	0	1	0	0.333333		ROD_05151	0	1	0	0.333333		secB	8	6	6	6.66667		cbiA	0
ROD_46411	997	1071	829	965.667		ROD_t56	734	424	585	581		ROD_31431	0	4	2	2		mdtJ	1	2	3	2		smg	40	10	33	27.6667		ROD_47671	3	2	0	1.66667		ftsI	6	8	0	4.66667		slyB	16	6	10	10.6667		cbiB	0
ROD_17941	1103	787	861	917		ROD_04031	3730	2611	2903	3081.33		nlpD	0	10	0	3.33333		ROD_30411	0	2	0	0.666667		gltI	17	19	76	37.3333		ROD_49361	5	3	0	2.66667		asd	0	5	0	1.66667		sspA	8	8	11	9		cbiC	0
tatA	986	949	786	907		ROD_10631	1780	1174	1982	1645.33		ROD_20511	0	5	5	3.33333		mom	0	4	0	1.33333		aspA	81	30	70	60.3333		purC	7	8	2	5.66667		cspD	3	1	2	2		espN1	58	42	75	58.3333		cbiD	0
ROD_t37	0	0	0	0		fur	3470	2301	2465	2745.33		thrS	0	17	5	7.33333		cI_6	2	3	0	1.66667		manX	35	20	64	39.6667		sdhB	8	8	4	6.66667		ROD_27051	0	2	0	0.666667		ROD_48991	0	2	2	1.33333		cbiE	0
ROD_t40	0	0	0	0		ROD_30121	4889	3078	3652	3873		rfaY	0	6	0	2		ackA	19	7	26	17.3333		fabG	39	15	21	25		aspA	41	16	13	23.3333		dppA	0	7	2	3		skp	40	6	19	21.6667		cbiF	0
sitB	2787	2587	1880	2418		ptsH	2044	1321	1586	1650.33		ROD_14861	0	2	0	0.666667		trmD	5	4	19	9.33333		sspA	25	13	11	16.3333		ROD_45841	1	2	0	1		fur	3	2	0	1.66667		ROD_11151	1	7	12	6.66667		cbiG	0
rpoE	1476	1816	988	1426.67		atpA	9275	7880	4770	7308.33		ROD_49891	0	2	0	0.666667		msrB	0	2	2	1.33333		ROD_14161	33	7	33	24.3333		rpmD	30	2	6	12.6667		nlpD	4	5	0	3		ROD_47441	29	5	54	29.3333		cbiH	0
rpsJ	861	979	622	820.667		ROD_50141	4114	2818	2936	3289.33		fkpA	0	7	11	6		vacJ	0	4	5	3		ROD_39011	22	6	12	13.3333		tisB	0	1	0	0.333333		mukE	2	3	0	1.66667		ftnA	31	6	24	20.3333		cbiJ	0
tpiA_1	2683	2402	2050	2378.33		fnr	5437	3831	2665	3977.67		cbl	0	8	0	2.66667		cydB	8	6	42	18.6667		miaA	31	19	25	25		espK	52	15	24	30.3333		gltI	3	4	0	2.33333		atpC	22	5	12	13		cbiK	0
ROD_t36	0	0	0	0		rpsH	2946	1982	2254	2394		fadR	0	6	0	2		pdhR	13	4	11	9.33333		com	2	4	3	3		frdB	4	8	0	4		ygdI	0	1	0	0.333333		ROD_15331	1	4	6	3.66667		cbiL	0
ROD_25761	1657	1268	1357	1427.33		glnB	2557	1703	1709	1989.67		ROD_26391	0	2	0	0.666667		bssR	4	2	34	13.3333		ROD_27571	11	11	16	12.6667		ROD_47901	14	4	6	8		sepQ	16	4	0	6.66667		ROD_17261	15	2	10	9		cbiM	0
purA	3814	4007	3069	3630		ROD_19611	1815	1254	2107	1725.33		ROD_36431	0	3	2	1.66667		tpiA_1	6	4	12	7.33333		ROD_22141	8	15	29	17.3333		csrA	5	2	1	2.66667		nleE	8	3	0	3.66667		ROD_t25	0	1	1	0.666667		cbiN	0
ROD_t46	0	0	0	0		clpS	3221	1588	2358	2389		ilvH	0	4	0	1.33333		slyD	9	3	12	8		hokA	5	3	8	5.33333		ROD_27541	0	2	0	0.666667		ROD_30071	2	2	0	1.33333		ROD_t68	0	0	0	0		cbiO	0
ROD_26241	4271	2528	3296	3365		sucD	5570	4303	6601	5491.33		rpoS	0	8	7	5		ROD_33371	15	8	44	22.3333		metQ	39	16	31	28.6667		ROD_40961	7	4	3	4.66667		bcp	2	2	0	1.33333		ROD_12311	51	4	51	35.3333		cbiQ	0
ROD_49501	1017	934	737	896		ROD_31371	2444	1703	1656	1934.33		sodA	0	5	0	1.66667		mraZ	1	2	11	4.66667		ROD_27911	8	15	12	11.6667		ROD_11661	2	4	2	2.66667		rpsG	3	2	1	2		focA	28	10	19	19		cbiT	0
ROD_02522	1270	713	895	959.333		ROD_t03	0	0	0	0		mipA	0	6	2	2.66667		ROD_12271	0	1	0	0.333333		cI_2	4	8	6	6		gpmA	13	8	12	11		dksA	0	2	0	0.666667		ptsH	18	3	5	8.66667		cbl	0
ROD_02541	2272	1314	1617	1734.33		ompX	3760	2522	2987	3089.67		yddV	0	11	4	5		ROD_48361	3	1	2	2		glgS	23	4	30	19		secG	32	4	23	19.6667		miaA	9	4	0	4.33333		smpA	1	4	6	3.66667		cbpA	0
ROD_33381	5765	4979	3203	4649		pduA	2459	1389	2108	1985.33		ROD_07581	0	2	0	0.666667		r1	22	4	36	20.6667		mscL	2	8	5	5		ROD_32421	7	3	7	5.66667		bfr	0	2	0	0.666667		espX7	65	27	50	47.3333		cbpM	0
ROD_t80	0	0	0	0		def	3913	2469	2302	2894.67		dppF	0	8	3	3.66667		ROD_25761	22	2	40	21.3333		sodA	15	12	19	15.3333		nifU	10	4	2	5.33333		ROD_07741	0	2	0	0.666667		ROD_16851	0	2	0	0.666667		cca	0
ihfB	806	855	659	773.333		rplV	2340	1607	2239	2062		ROD_11751	0	5	0	1.66667		ROD_47441	27	2	20	16.3333		dsbA	28	12	17	19		ROD_48761	0	2	0	0.666667		rpsA	14	7	0	7		uspF_1	7	5	3	5		ccmA	0
recA	4901	3176	3461	3846		rraA	3765	2341	2937	3014.33		ROD_27911	0	6	10	5.33333		dsbA	6	3	24	11		cyoE	28	17	18	21		ROD_06181	32	5	7	14.6667		aspA	6	6	0	4		ROD_28161	7	4	5	5.33333		ccmB	0
rplC	1672	1859	1252	1594.33		wfaO	6926	5158	6675	6253		rpoC	4	33	17	18		ROD_29911	27	2	33	20.6667		ROD_47901	8	7	5	6.66667		ROD_40941	26	4	8	12.6667		ROD_47072	1	1	0	0.666667		adhE	86	25	59	56.6667		ccmC	0
ompW	1737	1884	1385	1668.67		ROD_50151	9335	6394	6455	7394.67		murB	4	8	0	4		atpC	7	2	10	6.33333		ilvM	7	5	4	5.33333		ROD_17571	2	3	5	3.33333		thrS	8	8	0	5.33333		galF	9	10	15	11.3333		ccmD	0
ROD_16741	961	765	661	795.667		rplR	2335	1701	2452	2162.67		bssS	0	2	3	1.66667		glyA	5	6	22	11		bfr	4	9	12	8.33333		ROD_19151	0	4	0	1.33333		ROD_19281	0	3	0	1		hpt	2	6	4	4		ccmE	0
ROD_t45	0	0	0	0		rof	1825	1247	1272	1448		ROD_45411	0	2	0	0.666667		nusB	2	2	0	1.33333		atpG	29	16	31	25.3333		cyoB	25	20	7	17.3333		aceE	4	11	4	6.33333		arcA	31	8	30	23		ccmF	0
osmB	747	639	573	653		secB	3346	2233	1855	2478		ROD_33811	0	4	0	1.33333		espN2-1	10	2	4	5.33333		minD	37	15	45	32.3333		ROD_33371	36	16	18	23.3333		cts1H	0	2	0	0.666667		ROD_36431	2	4	5	3.66667		ccmG	0
ROD_t44	0	0	0	0		ROD_19701	1705	1073	971	1249.67		gntK	0	4	0	1.33333		ROD_09021	2	2	0	1.33333		nleB2	12	6	12	10		ROD_04031	13	5	2	6.66667		cysK	4	4	0	2.66667		ilvC	106	16	40	54		ccmH	0
mraZ	1587	1178	1441	1402		ROD_50251	1877	1300	974	1383.67		kdgR	2	6	0	2.66667		espX7	68	11	90	56.3333		ROD_29021	4	5	10	6.33333		minD	31	8	8	15.6667		ROD_15261	0	1	0	0.333333		rfaJ	29	11	38	26		cdaR	0
ROD_30031	2361	2379	1882	2207.33		ROD_47671	1656	825	1212	1231		nudH	0	4	0	1.33333		wfaO	13	5	25	14.3333		ROD_13351	10	4	2	5.33333		ptsG	58	14	8	26.6667		skp	0	2	0	0.666667		pdxK	14	9	4	9		cdd	0
rpoS	3190	2858	2589	2879		ppiC	1785	1334	1055	1391.33		trpA_1	0	6	0	2		focA	32	4	26	20.6667		rimM	44	10	9	21		ROD_10531	17	7	10	11.3333		cvpA	2	2	0	1.33333		tig	40	14	41	31.6667		cdh	0
gntY	1369	1657	1215	1413.67		ptsI	11442	8128	9209	9593		ROD_27561	0	2	0	0.666667		ROD_42051	3	2	3	2.66667		ROD_32431	21	6	5	10.6667		ROD_21731	29	10	19	19.3333		ptsN	0	2	1	1		frr	15	6	8	9.66667		cdsA	0
exbD	1300	1223	978	1167		flhD	2649	1685	1525	1953		minD	0	6	8	4.66667		ROD_17151	1	1	0	0.666667		nifU	19	7	6	10.6667		ftsJ	20	6	4	10		ROD_48881	1	1	0	0.666667		ROD_39642	2	1	5	2.66667		cedA	0
ROD_35661	1120	1206	950	1092		ROD_26221	1009	688	863	853.333		atpB	0	6	2	2.66667		uvrY	8	3	21	10.6667		ROD_17261	9	3	11	7.66667		ROD_13651	1	2	0	1		ubiC	0	2	0	0.666667		nlpD	76	12	55	47.6667		cesD	0
nlpD	3414	3141	3032	3195.67		ROD_13961	2076	1427	1472	1658.33		serC	0	8	2	3.33333		ROD_14981	6	5	60	23.6667		ROD_40941	36	7	16	19.6667		ROD_40951	2	2	0	1.33333		ROD_28281	0	2	0	0.666667		ROD_15301	42	11	19	24		cesD2	0
ROD_07741	987	1322	810	1039.67		ROD_28281	3411	2315	2736	2820.67		hemG	0	4	0	1.33333		holC	0	2	0	0.666667		oppA	47	29	51	42.3333		ROD_25371	14	7	9	10		argI	0	4	0	1.33333		efp	15	6	14	11.6667		cesF	0
nleH	2588	2433	1881	2300.67		ROD_08531	1734	1301	1322	1452.33		mscL	0	3	0	1		ROD_45471	0	1	2	1		ROD_21731	42	18	32	30.6667		espN2-2	25	13	9	15.6667		rho	4	5	0	3		espT	43	6	34	27.6667		cesT	0
fimA	1238	1508	959	1235		rimM	4031	2525	3738	3431.33		pduJ	0	2	0	0.666667		metF	2	4	19	8.33333		gpmA	13	13	6	10.6667		metJ	5	3	4	4		def	0	2	0	0.666667		pckA	39	17	43	33		cfa	0
ROD_39821	1025	931	781	912.333		groL	10248	7567	8671	8828.67		ROD_14981	0	8	0	2.66667		ROD_09871	0	4	6	3.33333		mraZ	6	7	8	7		cyoA	20	9	13	14		gltA	4	5	0	3		atpI	4	4	5	4.33333		cfcA	0
ROD_04511	1523	1656	1233	1470.67		feoA	1271	1047	1237	1185		rpoZ	0	2	0	0.666667		ahpF	0	7	33	13.3333		ROD_13891	4	14	4	7.33333		ROD_05601	0	2	0	0.666667		ptsH	2	1	0	1		sodB	9	6	11	8.66667		cfcB	0
ROD_02661	905	502	595	667.333		ROD_29531	1099	641	784	841.333		ROD_13871	0	4	0	1.33333		ROD_35831	10	3	11	8		ROD_35281	9	5	1	5		fnr	45	7	12	21.3333		kfcH	0	2	0	0.666667		cmk	4	7	13	8		cfcC	0
adhE	8633	6515	6917	7355		smg	3123	2149	2337	2536.33		ROD_27571	0	4	0	1.33333		fkpB	0	2	1	1		ROD_05131	2	8	0	3.33333		nusG	7	5	8	6.66667		pal	6	2	0	2.66667		ROD_07291	1	3	4	2.66667		cfcD	0
ROD_31431	1094	1223	918	1078.33		ftsH	11240	8701	6502	8814.33		glyA	0	9	0	3		ROD_31381	2	2	30	11.3333		ROD_34091	0	8	12	6.66667		infA	11	2	7	6.66667		ROD_31401	0	2	0	0.666667		tatA	12	3	18	11		cfcE	0
wzx	3666	3283	2272	3073.67		purA	8687	5831	5521	6679.67		metE	0	16	2	6		metE	6	10	75	30.3333		ssb	18	9	8	11.6667		ROD_01982	8	2	6	5.33333		ompA	6	4	1	3.66667		rpoS	85	10	35	43.3333		cfcF	0
ROD_t85	269	192	185	215.333		slyB	3214	2095	2085	2464.67		spr	0	4	2	2		fabZ	0	2	3	1.66667		rfaJ	33	17	28	26		rimM	27	5	9	13.6667		ROD_26202	0	1	0	0.333333		ROD_14981	13	11	6	10		cfcG	0
ROD_46171	858	777	645	760		pdxK	5491	3719	3095	4101.67		cyoB	1	14	6	7		ROD_30071	24	2	21	15.6667		ROD_36431	11	6	1	6		zapA	17	3	10	10		ROD_22341	0	2	0	0.666667		gnd	76	14	42	44		cfcH	0
metK	3117	3115	2206	2812.67		nirB	18737	11343	14900	14993.3		focA	0	6	1	2.33333		ROD_40831	3	4	14	7		flp1	2	4	5	3.66667		ROD_28101	10	3	0	4.33333		ROD_09341	2	2	2	2		stpA	21	4	6	10.3333		cfcI	0
pal	1090	1402	991	1161		rbsD	2815	1869	1157	1947		arcA	0	5	2	2.33333		minC	9	3	2	4.66667		rraA	32	8	22	20.6667		ROD_36471	5	3	4	4		wzy	0	4	0	1.33333		tatE	39	2	25	22		cfcJ	0
sspA	1429	1715	1163	1435.67		ROD_14721	4325	3066	3539	3643.33		mdaB	0	4	0	1.33333		slyB	8	2	10	6.66667		adhE	148	34	70	84		ROD_45381	2	5	2	3		hisC	0	4	0	1.33333		ptsG	35	14	30	26.3333		cfcP	0
fur	1231	1170	952	1117.67		ROD_t02	0	0	0	0		grpE	0	4	0	1.33333		ilvG	9	7	11	9		aatB	14	13	18	15		rpoC	81	38	43	54		rfaZ	0	3	0	1		aceE	89	26	45	53.3333		cfcV	0
tfa	2513	1512	2021	2015.33		ybgT	753	493	933	726.333		ROD_18871	0	2	0	0.666667		gltD	4	6	10	6.66667		ROD_29921	19	6	19	14.6667		nrdR	0	4	1	1.66667		nusG	0	2	0	0.666667		ROD_01331	0	3	4	2.33333		chaA	0
wzy	2935	2804	1982	2573.67		ROD_11901	3368	2918	3480	3255.33		ROD_39011	0	2	1	1		dksA	12	2	25	13		crp	29	10	24	21		pspB	5	2	0	2.33333		orn	0	2	0	0.666667		pal	39	5	9	17.6667		chaB	0
rfaJ	2969	2652	1781	2467.33		ROD_t58	215	135	62	137.333		ROD_33411	4	10	10	8		ompT	4	4	0	2.66667		rfaI	28	16	38	27.3333		gltI	33	8	20	20.3333		rfbC	3	2	0	1.66667		miaA	33	9	29	23.6667		chaC	0
ROD_t61	0	0	0	0		fabG	4484	3133	3226	3614.33		cysM	0	6	1	2.33333		ROD_20501	4	6	13	7.66667		ROD_24471	5	3	0	2.66667		feoA	7	2	0	3		ROD_33381	5	6	4	5		ROD_04261	2	3	5	3.33333		chbA	0
ROD_17261	403	436	346	395		rpsR	1416	959	1181	1185.33		ROD_13961	0	2	0	0.666667		trpB	3	5	2	3.33333		glnA	55	22	5	27.3333		ROD_20331	10	2	0	4		ROD_12751	2	1	0	1		ppa_2	20	5	14	13		chbB	0
ROD_48881	682	646	489	605.667		ROD_14961	658	466	674	599.333		ROD_38251	0	2	0	0.666667		dnaK	10	8	43	20.3333		ROD_31431	6	7	22	11.6667		ROD_35291	5	3	2	3.33333		ahpC	0	2	0	0.666667		ssb	15	5	8	9.33333		chbC_1	0
iscR	1035	1273	876	1061.33		acrR	3897	2807	3236	3313.33		ROD_48371	0	14	6	6.66667		atpE	6	1	18	8.33333		espK	65	21	85	57		lpxC	47	8	10	21.6667		rnd	0	4	0	1.33333		ccmD	0	2	0	0.666667		chbC_2	0
yjbJ	691	551	525	589		ROD_48881	1780	1040	872	1230.67		ROD_04201	0	2	0	0.666667		ROD_47072	8	1	21	10		escU	43	16	42	33.6667		ROD_01601	8	3	2	4.33333		aatP	0	4	0	1.33333		ROD_35661	35	4	16	18.3333		chbF_1	0
rraA	1493	1256	1080	1276.33		ftsJ	3847	2627	2340	2938		ROD_15341	0	2	0	0.666667		pfkA	8	4	16	9.33333		bfd	7	3	4	4.66667		ROD_12761	4	3	1	2.66667		cydB	11	4	0	5		atpH	13	5	5	7.66667		chbF_2	0
frr	1454	1438	1111	1334.33		malK	6530	4622	3042	4731.33		clpP	0	4	2	2		smpB	5	2	4	3.66667		rcsB	28	10	18	18.6667		cI_4	18	6	8	10.6667		ihfB	6	1	0	2.33333		ROD_04361	0	3	2	1.66667		chbG_1	0
rimM	1245	1411	1012	1222.67		rpsC	4267	2912	3378	3519		icd	0	8	4	4		skp	9	2	32	14.3333		kdgR	6	12	23	13.6667		ROD_14721	8	6	0	4.66667		gcvR	0	2	0	0.666667		aceF	45	15	22	27.3333		chbG_2	0
nrdI	977	1052	681	903.333		sepL	6192	4368	4724	5094.67		atpF	0	3	1	1.33333		pdxA	0	4	10	4.66667		ROD_38191	1	3	6	3.33333		sodB	21	5	6	10.6667		ROD_47061	0	1	0	0.333333		gpmA	6	7	4	5.66667		chbR_1	0
ROD_29531	590	360	489	479.667		ackA	7169	5345	5760	6091.33		bcp	0	3	0	1		ppiB	0	2	3	1.66667		ROD_21711	16	15	18	16.3333		argR	3	4	5	4		ROD_35841	2	4	0	2		ldrD	0	1	2	1		chbR_2	0
rpsC	1901	1786	1296	1661		espD	6175	4701	4072	4982.67		ROD_35701	0	2	0	0.666667		U_1	0	0	0	0		atpH	12	8	4	8		fkpA	66	7	12	28.3333		nhaA	0	4	0	1.33333		aspC	6	11	6	7.66667		cheA	0
ROD_26321	5807	4511	3631	4649.67		dctA	7410	5276	2769	5151.67		metJ	0	2	2	1.33333		sspB	2	2	11	5		ROD_49361	5	4	13	7.33333		E+E'_1	0	0	0	0		ROD_19081	0	2	0	0.666667		rpoB	81	37	51	56.3333		cheB	0
ROD_01982	570	552	425	515.667		atpG	4093	3532	3207	3610.67		ROD_16201	0	6	14	6.66667		ROD_27131	1	2	0	1		uspE	16	14	22	17.3333		pfkA	14	8	2	8		btuR	0	2	0	0.666667		ROD_31361	8	3	10	7		cheR	0
rplS	880	876	737	831		ROD_04551	2004	1356	1288	1549.33		fliY	2	5	10	5.66667		cysP	0	4	8	4		trmD	59	11	20	30		ilvA	17	13	7	12.3333		ROD_26321	6	6	2	4.66667		ROD_01982	14	2	4	6.66667		cheW	0
efp	1108	1422	891	1140.33		fabB	5801	4924	2665	4463.33		pfkA	0	6	4	3.33333		crr	25	2	49	25.3333		ROD_47821	3	3	2	2.66667		ROD_27981	5	4	3	4		ttk	0	2	2	1.33333		ROD_10321	15	6	29	16.6667		cheY	0
ROD_14161	831	870	601	767.333		malE	8978	5760	4105	6281		aceF	0	10	2	4		ROD_29811	20	4	19	14.3333		cyoC	18	9	18	15		hypE	2	8	0	3.33333		cysC	0	2	4	2		ROD_14961	7	1	2	3.33333		cheZ	0
slyB	1263	1169	965	1132.33		lrp	2764	1975	1756	2165		tolB	0	8	5	4.33333		luxS	2	2	2	2		rfbC	15	8	17	13.3333		manX	37	8	1	15.3333		fabB	1	4	0	1.66667		ROD_19701	3	2	1	2		cho	0
ROD_t33	173	184	152	169.667		ROD_23661	3345	2693	2672	2903.33		ackA	2	8	9	6.33333		ROD_15311	3	1	2	2		thrS	92	28	87	69		ctsH1	4	4	7	5		aatD	2	4	1	2.33333		ROD_12581	0	1	0	0.333333		chpB	0
sodA	1296	1533	1079	1302.67		ROD_14431	834	619	981	811.333		ROD_32971	0	2	0	0.666667		sulA	0	2	11	4.33333		ROD_01601	5	5	5	5		ROD_18121	68	21	19	36		ROD_49501	0	1	0	0.333333		rpsR	18	2	13	11		chpS	0
tsf	2191	2096	1594	1960.33		tsf	4964	3377	2905	3748.67		rcsB	0	4	1	1.66667		dppA	12	6	14	10.6667		atpD	69	20	35	41.3333		moaD	0	2	0	0.666667		ccmA	0	2	0	0.666667		ybgT	9	1	7	5.66667		cI_1	0
rplV	864	819	624	769		ROD_t72	0	0	0	0		groL	0	10	10	6.66667		galM	4	4	4	4		frr	19	8	12	13		sodA	7	5	8	6.66667		rpsJ	6	1	1	2.66667		ROD_47861	2	4	3	3		cI_2	0
espO	653	685	450	596		atpB	4989	3213	2027	3409.67		ROD_05291	0	2	0	0.666667		lpxA	7	3	6	5.33333		ROD_15401	2	4	0	2		ompC	11	9	4	8		ROD_08441	0	2	0	0.666667		lon	37	21	23	27		cI_3	0
ROD_t76	0	0	0	0		ROD_18761	1367	945	1108	1140		ROD_30031	2	5	0	2.33333		ROD_22341	0	2	0	0.666667		ROD_27371	0	4	0	1.33333		glnH	10	6	8	8		aatC	0	2	0	0.666667		ROD_18481	1	3	1	1.66667		cI_4	2
mscL	975	1009	850	944.667		frr	2947	2197	1780	2308		ROD_32431	0	2	0	0.666667		ROD_45831	13	2	15	10		ROD_13791	0	3	3	2		mipA	15	6	7	9.33333		ftsJ	6	2	0	2.66667		nleE	22	6	16	14.6667		cI_5	0
ROD_09321	1452	853	1161	1155.33		nudH	3117	2089	1837	2347.67		ROD_49472	0	2	0	0.666667		glpQ	2	4	4	3.33333		argB	5	11	7	7.66667		ROD_48881	10	2	6	6		ftsA	0	4	0	1.33333		cI_4	19	6	23	16		cI_6	0
espN2-2	1556	1360	902	1272.67		ROD_31521	1007	766	816	863		ftnA	0	3	5	2.66667		ROD_20771	2	2	4	2.66667		gdhA	13	19	28	20		trmD	36	6	7	16.3333		crp	2	2	0	1.33333		ROD_43871	2	6	5	4.33333		cirA	0
ROD_02531	2501	1576	1932	2003		ROD_32421	2441	1131	3508	2360		lspA	0	3	0	1		ecfE	11	5	17	11		ROD_20511	5	8	3	5.33333		icd	39	10	12	20.3333		clpX	2	4	0	2		minD	31	7	10	16		citA	0
ilvC	3511	3541	2261	3104.33		rpsS	1676	1094	1509	1426.33		chbB	0	2	2	1.33333		oppA	13	6	37	18.6667		ROD_10531	23	10	9	14		cpxP	48	4	22	24.6667		ROD_11671	0	2	0	0.666667		ROD_46621	0	4	3	2.33333		citB	0
dapA_2	2116	2107	1735	1986		ROD_36851	4767	2415	3232	3471.33		ROD_45851	0	2	0	0.666667		rfbB	0	4	5	3		ROD_32421	13	4	12	9.66667		atpD	27	11	9	15.6667		ROD_18121	8	8	0	5.33333		r1	27	7	17	17		citC	0
ROD_25941	1544	733	1251	1176		ROD_45831	2929	2092	2254	2425		ROD_11901	0	4	2	2		ROD_10081	4	2	4	3.33333		ROD_50001	17	8	4	9.66667		marA	2	3	0	1.66667		clpS	1	1	0	0.666667		ROD_08181	9	2	12	7.66667		citD	0
ROD_02411	2267	1373	1788	1809.33		cyoD	1988	1285	1176	1483		rfaJ	0	6	8	4.66667		orn	0	2	0	0.666667		ROD_t11	0	0	0	0		rfaJ	28	8	19	18.3333		ackA	3	4	0	2.33333		ROD_17251	8	1	5	4.66667		citE	0
iscA	684	771	631	695.333		rpsG	2525	1829	1938	2097.33		ROD_32981	0	2	0	0.666667		syd	3	2	1	2		ROD_40891	26	8	34	22.6667		ROD_04751	19	4	4	9		grxB	0	2	0	0.666667		lrhA	8	8	9	8.33333		citF	0
aceF	4172	3806	2947	3641.67		ROD_33811	2844	2001	1875	2240		lpxD	0	6	0	2		espL2	15	6	39	20		ROD_04031	9	7	16	10.6667		pntA	7	12	12	10.3333		ROD_09961	0	2	0	0.666667		mdh	31	8	12	17		citG	0
rpsF	921	934	747	867.333		cesD	2261	1747	1825	1944.33		osmE	0	2	0	0.666667		rfbC	12	2	22	12		cysP	11	14	7	10.6667		rfaI	35	8	16	19.6667		oppA	3	5	0	2.66667		serS	12	11	5	9.33333		citT	0
fusA	5645	4984	4100	4909.67		trmD	3830	2861	4216	3635.67		ROD_29811	0	6	3	3		dnaN	0	4	3	2.33333		znuA	23	13	5	13.6667		pflE	23	7	1	10.3333		ROD_31361	0	1	0	0.333333		ROD_33381	38	14	25	25.6667		citX	0
ppa_2	1008	1251	884	1047.67		pdhR	3988	2918	2046	2984		atpA	0	9	12	7		ROD_12931	0	2	0	0.666667		yddV	22	19	27	22.6667		hscB	0	4	4	2.66667		ROD_31921	2	2	0	1.33333		ribH	5	4	3	4		clcA	0
ROD_t25	229	197	216	214		rplP	2320	1564	1675	1853		ompX	3	3	2	2.66667		hdfR	2	3	11	5.33333		ROD_t01	0	0	0	0		pgk	43	9	11	21		ROD_11291	0	2	0	0.666667		ROD_34091	7	4	4	5		clpA	0
cvpA	1406	1144	917	1155.67		ROD_42711	8627	5934	5394	6651.67		ROD_01601	0	2	2	1.33333		ROD_30551	4	1	8	4.33333		ROD_t34	0	0	0	0		rcsB	12	5	4	7		ROD_18361	0	2	0	0.666667		fkpA	29	7	22	19.3333		clpB	0
ROD_26391	694	560	513	589		ROD_15401	1365	1060	786	1070.33		ROD_23121	0	2	2	1.33333		htrA	5	5	18	9.33333		ROD_t36	0	0	0	0		hisJ	9	6	6	7		ROD_35571	0	2	0	0.666667		wfaO	12	9	15	12		clpP	0
ROD_44131	775	552	571	632.667		cysK	5485	3683	2539	3902.33		sucD	0	5	2	2.33333		espT	28	2	24	18		ROD_t37	0	0	0	0		ROD_03531	0	2	0	0.666667		can	3	2	0	1.66667		flhD	0	3	2	1.66667		clpS	1
ROD_t24	0	0	0	0		ROD_19931	4454	2291	3245	3330		cydA	0	9	7	5.33333		lpdA	14	5	14	11		ROD_t38	0	0	0	0		ilvM	11	2	3	5.33333		ROD_50151	3	4	0	2.33333		folA	0	4	1	1.66667		clpX	0
ROD_t54	0	0	0	0		ROD_05131	2831	1755	2027	2204.33		rfaF	0	6	0	2		ROD_15751	0	2	4	2		ROD_t40	0	0	0	0		ROD_02733	0	2	0	0.666667		argG	2	4	0	2		ROD_15891	0	2	0	0.666667		cls	0
ROD_t64	0	0	0	0		nupC	6188	4476	3276	4646.67		ROD_06131	0	7	0	2.33333		rplY	0	1	3	1.33333		ROD_t41	0	0	0	0		nudH	12	4	2	6		rpe	0	2	0	0.666667		ROD_42181	10	3	1	4.66667		cmk	0
ftsH	5204	4459	3922	4528.33		ROD_46411	1981	1237	1338	1518.67		ROD_31901	0	11	5	5.33333		ptsG	2	5	32	13		ROD_t42	0	0	0	0		recA	44	8	7	19.6667		rfaI	0	3	0	1		spy	15	4	18	12.3333		coaA	0
ftsJ	1666	1453	1203	1440.67		exbB	4326	2728	3034	3362.67		pduH	0	2	0	0.666667		ROD_18641	9	1	4	4.66667		ROD_t71	1	1	1	1		ssb	10	4	5	6.33333		lpxD	2	3	0	1.66667		ROD_18121	48	21	77	48.6667		coaBC	0
ROD_t27	0	0	0	0		tsx	5227	3148	3368	3914.33		ROD_28161	0	2	0	0.666667		ROD_50001	4	2	2	2.66667		ROD_t66	0	0	0	0		ROD_27561	3	2	2	2.33333		ROD_35291	1	1	0	0.666667		tsf	37	7	19	21		coaD	0
flp1	665	557	479	567		fliM	5755	3699	3919	4457.67		nleD-2	0	0	0	0		ROD_35281	2	1	10	4.33333		ROD_t70	1	1	0	0.666667		ROD_11701	8	4	0	4		nlpB	0	3	0	1		mlrA_2	4	6	3	4.33333		coaE	0
cpxP	1463	1147	1181	1263.67		ROD_t01	0	1	0	0.333333		recO	0	4	0	1.33333		tufB	27	4	145	58.6667		ROD_t72	0	0	0	0		espN1	62	25	45	44		ROD_23121	1	1	0	0.666667		nleB1	9	8	20	12.3333		cobC	0
ROD_25371	1374	1685	1162	1407		ndk	2261	1585	1085	1643.67		lpdA	0	8	0	2.66667		ROD_26321	28	6	43	25.6667		rho	44	17	14	25		ROD_08261	3	6	2	3.66667		aqpZ	0	2	0	0.666667		mltD	17	11	27	18.3333		cobD	0
tonB	1867	1697	1433	1665.67		ROD_47711	2062	1341	1491	1631.33		ROD_09201	0	2	0	0.666667		rlpB	4	2	5	3.66667		mipA	11	10	4	8.33333		ROD_49371	9	3	0	4		cI_4	0	2	0	0.666667		ROD_04211	0	2	0	0.666667		cobQ	0
mntH	3671	2825	3010	3168.67		zipA	5693	3631	3383	4235.67		ROD_45841	0	1	0	0.333333		ROD_39011	10	1	10	7		ROD_40961	6	5	2	4.33333		talB	18	7	9	11.3333		ROD_20411	0	2	0	0.666667		ROD_12591	0	2	2	1.33333		cobS	0
dnaK	6559	4366	5074	5333		fliN	2283	1505	1518	1768.67		ROD_47791	0	1	0	0.333333		era	0	3	2	1.66667		azoR	15	8	15	12.6667		ROD_19991	0	3	0	1		kfcE	0	2	0	0.666667		ROD_48881	9	2	14	8.33333		cobT	0
ROD_t06	180	168	100	149.333		ROD_47441	2335	1499	1731	1855		ROD_41471	0	2	0	0.666667		cysC	1	2	2	1.66667		ROD_31911	47	26	88	53.6667		tatB	11	4	8	7.66667		sfsA	0	2	0	0.666667		uspA	37	4	42	27.6667		cobU	0
grpE	1707	1348	1244	1433		cyoC	2895	2224	2000	2373		ROD_25371	0	4	1	1.66667		galU	10	3	25	12.6667		sbp	8	13	8	9.66667		pgi	17	12	6	11.6667		ROD_12641	0	2	0	0.666667		aatC	9	5	19	11		codA	0
rho	2568	2859	2044	2490.33		mglB	5480	3605	1722	3602.33		lifA	0	39	12	17		ROD_25801	0	2	0	0.666667		ackA	25	17	12	18		asd	12	8	8	9.33333		aphA	0	2	0	0.666667		chpS	3	2	0	1.66667		codB	0
ROD_35281	867	667	586	706.667		dsbA	3615	2224	1924	2587.67		hemD	0	4	0	1.33333		ROD_41151	0	1	0	0.333333		ftsI	43	23	48	38		cueR	3	3	0	2		arcA	6	2	1	3		htpX	6	7	10	7.66667		cof	0
dam_6	2595	1984	1716	2098.33		minD	4105	2897	2200	3067.33		frr	0	3	0	1		rplW	8	1	39	16		ROD_38361	1	6	1	2.66667		mscL	18	3	8	9.66667		ROD_10531	0	2	0	0.666667		ROD_07581	6	2	2	3.33333		com	0
lrp	1073	1110	790	991		pal	2774	1858	1927	2186.33		ROD_32081	0	2	2	1.33333		ROD_01801	8	8	24	13.3333		ROD_33371	51	21	38	36.6667		ROD_27571	12	4	3	6.33333		rph	0	2	0	0.666667		ROD_19561	0	2	0	0.666667		copA	0
ROD_25921	2048	1224	1527	1599.67		ROD_25751	1252	870	922	1014.67		trmD	2	4	8	4.66667		ROD_35381	0	2	2	1.33333		ROD_33141	5	5	2	4		hdfR	14	6	6	8.66667		sdhB	4	2	0	2		ROD_19611	6	2	3	3.66667		corA	0
fabG	1636	1647	1197	1493.33		rpsJ	1580	1095	1751	1475.33		gpmA	0	4	2	2		ROD_49501	5	1	12	6		ROD_26321	49	23	41	37.6667		grxA	9	2	7	6		fadR	0	2	0	0.666667		crp	11	5	24	13.3333		corB	0
cI_4	2127	1554	1612	1764.33		ROD_49472	1734	1149	1085	1322.67		gyrA	0	14	4	6		ruvA	0	2	2	1.33333		ROD_14431	0	2	3	1.66667		ROD_25881	0	2	2	1.33333		frlR	0	2	0	0.666667		def	3	4	13	6.66667		corC	0
ROD_t66	0	0	0	0		priB	1947	1096	1490	1511		efp	0	3	2	1.66667		rpoD	4	6	42	17.3333		secB	22	6	10	12.6667		ROD_30191	4	3	0	2.33333		pyrH	0	2	0	0.666667		ROD_23571	1	2	5	2.66667		corE	0
pgk	3087	2585	2293	2655		ROD_t12	564	285	294	381		ROD_50151	2	7	2	3.66667		hfq	7	1	30	12.6667		slyB	12	6	17	11.6667		gnd	79	10	19	36		ROD_32991	0	1	0	0.333333		ROD_38951	4	4	4	4		cox	0
espL2	4217	3644	2764	3541.67		ROD_48321	4779	3271	3628	3892.67		ROD_48851	0	2	0	0.666667		osmY	10	2	11	7.66667		ROD_46131	10	8	12	10		cbiN	0	2	0	0.666667		fabG	2	2	0	1.33333		rfaK	13	9	16	12.6667		cpdB	0
ppiB	946	1094	696	912		fusA	9573	7343	8373	8429.67		talB	0	5	6	3.66667		ROD_24561	6	2	3	3.66667		metJ	20	4	6	10		maa	5	4	8	5.66667		ilvC	8	4	2	4.66667		rfaI	37	8	30	25		cpxA	0
rplP	964	908	630	834		lpxD	5174	3555	3610	4113		rfaK	0	6	0	2		ROD_22561	0	1	0	0.333333		ROD_10281	3	4	4	3.66667		ROD_20511	3	4	0	2.33333		ROD_25371	0	2	0	0.666667		thrS	92	15	71	59.3333		cpxP	0
glyA	2732	2783	2192	2569		espS	4281	3034	3046	3453.67		gntY	0	3	0	1		amiC	3	4	5	4		zapB	10	3	4	5.66667		ROD_21711	35	7	3	15		glnH	0	2	0	0.666667		ROD_15311	8	2	2	4		cpxR	0
ROD_t55	0	0	0	0		clpX	6667	4408	3669	4914.67		accC	0	7	0	2.33333		ROD_36291	8	6	14	9.33333		spy	15	6	11	10.6667		focA	12	6	8	8.66667		trmD	4	2	2	2.66667		ROD_21731	54	8	52	38		crcB	0
ROD_38191	443	436	375	418		ROD_37311	1583	940	986	1169.67		ftsH	0	10	8	6		upp	2	2	8	4		atpA	85	19	58	54		ROD_35221	8	9	2	6.33333		ubiD	0	4	0	1.33333		rcsB	6	5	17	9.33333		creA	0
priB	633	688	549	623.333		ROD_42521	3438	2429	2090	2652.33		metB	0	6	2	2.66667		ftsJ	7	2	10	6.33333		aatP	8	14	22	14.6667		tolB	28	9	6	14.3333		espN2-1	0	2	0	0.666667		rseA	15	5	19	13		creB	0
rfaY	1588	1526	931	1348.33		flhB	6048	3922	3805	4591.67		ROD_01681	0	2	0	0.666667		rhlB	9	4	10	7.66667		ROD_20521	0	6	0	2		ROD_18641	2	2	0	1.33333		tgt	2	3	0	1.66667		ROD_16741	6	2	13	7		creC	0
can	1334	1446	1114	1298		ROD_13601	2034	1456	1518	1669.33		ROD_33141	0	2	0	0.666667		bolA	0	1	0	0.333333		rpoE	9	7	24	13.3333		tig	41	9	18	22.6667		ROD_19721	0	2	0	0.666667		rof	1	2	4	2.33333		creD	0
ROD_31401	1148	1145	846	1046.33		sdhB	3390	2432	1708	2510		rluD	0	5	2	2.33333		ROD_25041	0	2	2	1.33333		cyoD	12	4	8	8		dcd	2	4	0	2		secG	0	1	0	0.333333		ucpA	7	6	8	7		crl	0
ROD_31361	895	713	683	763.667		ROD_18121	12574	8535	8561	9890		ROD_14911	0	2	0	0.666667		grxB	0	2	2	1.33333		ppiB	11	6	14	10.3333		mdaB	2	4	3	3		udp	0	2	0	0.666667		ROD_34081	0	2	0	0.666667		croI	0
fldA	974	1156	725	951.667		ROD_50281	1560	1088	954	1200.67		ROD_18121	0	13	10	7.66667		rcsB	0	2	7	3		ROD_10321	27	8	4	13		ROD_35281	8	2	8	6		pdhR	3	2	0	1.66667		ROD_49361	3	2	7	4		croR	0
pdhR	1691	1651	1408	1583.33		ROD_35041	900	655	750	768.333		fabI	0	4	2	2		ROD_18851	0	2	6	2.66667		cydA	40	19	31	30		rbsB	21	6	10	12.3333		argB	0	2	0	0.666667		rfaS	20	7	32	19.6667		crp	0
ROD_10731	2705	2744	2047	2498.67		ROD_35911	2111	1370	1544	1675		lpxA	0	4	0	1.33333		cyoB	1	6	14	7		ROD_49241	4	7	10	7		ROD_09191	4	3	2	3		hisP	0	2	0	0.666667		pduD	3	5	0	2.66667		crr	0
crp	1460	1352	1237	1349.67		hokA	670	502	550	574		ROD_28521	0	2	0	0.666667		ROD_50151	10	4	14	9.33333		asnA	5	12	8	8.33333		ROD_39011	9	2	6	5.66667		nifU	1	1	0	0.666667		wzy	22	8	18	16		csdA	0
aceE	5621	5675	4276	5190.67		cI_5	1612	1041	933	1195.33		ROD_21711	0	5	3	2.66667		aceE	39	8	49	32		sodB	30	7	39	25.3333		galU	21	6	6	11		xni	0	2	0	0.666667		phoP	6	5	4	5		csgA	0
ldrD	307	228	176	237		cpxP	2714	1623	1395	1910.67		ROD_45901	0	2	2	1.33333		ROD_42501	2	1	12	5		ROD_42501	2	4	2	2.66667		leuD	2	4	2	2.66667		pgk	4	3	0	2.33333		ROD_42351	4	3	6	4.33333		csgB	0
rplB	1645	1732	1223	1533.33		flp1	1017	787	849	884.333		rlpB	0	3	0	1		folE	0	2	4	2		ROD_15331	6	4	9	6.33333		rfaL	7	8	6	7		deoC	2	2	0	1.33333		znuA	15	7	19	13.6667		csgC	0
atpI	793	807	667	755.667		sspB	2134	1615	1108	1619		stpA	0	2	2	1.33333		pduD	0	2	10	4		ROD_17311	10	3	11	8		hokA	9	1	1	3.66667		gcvH	1	1	0	0.666667		ROD_07911	4	3	10	5.66667		csgD	0
rseA	1218	1367	907	1164		rpsF	2184	1275	1628	1695.67		rfaZ	1	4	3	2.66667		nfi	4	2	0	2		ROD_44401	0	2	1	1		ROD_13961	4	2	8	4.66667		ROD_31911	5	5	0	3.33333		mscL	4	3	6	4.33333		csgE	0
rfaI	2261	2147	1521	1976.33		nlpB	4468	3329	2702	3499.67		ROD_42351	0	2	0	0.666667		ROD_10811	0	1	1	0.666667		ROD_t25	0	1	0	0.333333		osmY	21	4	11	12		ROD_07361	0	2	0	0.666667		pduJ	0	2	0	0.666667		csgF	0
ROD_25911	550	346	442	446		ROD_49801	896	685	634	738.333		typA	0	9	9	6		ROD_21451	13	1	30	14.6667		ROD_12311	11	4	23	12.6667		ROD_14781	3	2	2	2.33333		ucpA	0	2	0	0.666667		atpD	43	10	18	23.6667		csgG	0
ROD_06181	1286	1020	841	1049		eno	5896	4169	3643	4569.33		fabB	0	6	0	2		gltK	1	2	0	1		rfaS	15	11	24	16.6667		rps16	21	2	9	10.6667		btuF	0	2	0	0.666667		pduT	5	4	0	3		csiE	0
ROD_37721	359	344	260	321		ompT	5282	3041	3125	3816		argD	0	6	2	2.66667		ROD_12311	13	1	23	12.3333		ROD_16821	2	4	7	4.33333		ROD_36811	0	2	0	0.666667		fliY	2	2	0	1.33333		ROD_46201	0	4	0	1.33333		cspA	0
espM3	1499	1204	994	1232.33		fliF	7519	5381	4542	5814		deoB	0	6	0	2		ROD_31801	10	1	15	8.66667		ROD_33571	3	8	15	8.66667		aceE	45	17	21	27.6667		manY	2	2	0	1.33333		espN2-2	10	6	17	11		cspC	0
sspB	1027	1039	824	963.333		ROD_25371	3774	2357	2194	2775		gloA	0	2	0	0.666667		mltD	14	4	19	12.3333		aceE	101	31	21	51		bcp	7	3	3	4.33333		ROD_38771	0	2	0	0.666667		ppiC	2	2	0	1.33333		cspD	2
ROD_18631	849	709	513	690.333		ROD_18491	803	574	534	637		metQ	0	4	2	2		yddV	9	4	18	10.3333		luxS	6	6	0	4		ROD_35701	11	2	1	4.66667		trpA_1	2	2	0	1.33333		ROD_10301	2	2	2	2		csrA	0
ROD_05151	453	453	406	437.333		ROD_00501	1151	746	1095	997.333		serA	0	6	2	2.66667		croR	2	2	6	3.33333		ROD_47431	2	3	6	3.66667		uspB	3	2	0	1.66667		pckA	3	4	0	2.33333		nsrR	2	3	4	3		cstA	2
ROD_46851	1221	818	1049	1029.33		asnS	4175	4459	3408	4014		bax	0	4	0	1.33333		cI_4	4	2	26	10.6667		zur	3	6	1	3.33333		gltA	19	8	6	11		sdhC	0	1	0	0.333333		ihfB	12	2	9	7.66667		cts1A	0
cspD	488	457	454	466.333		slyD	2814	1907	1614	2111.67		hslT	0	2	0	0.666667		guaC	0	3	4	2.33333		manZ	17	10	31	19.3333		nlpD	44	7	31	27.3333		metQ	4	2	0	2		pduA	0	2	2	1.33333		cts1B	0
ROD_t12	236	168	175	193		ROD_20161	1568	972	1127	1222.33		ROD_26241	0	4	2	2		ROD_14161	15	1	13	9.66667		ROD_18481	10	4	12	8.66667		iscA	1	2	0	1		ROD_28661	0	1	0	0.333333		atpG	29	6	8	14.3333		cts1C	0
lpxD	2038	2098	1638	1924.67		tisB	335	282	238	285		ROD_32711	0	1	3	1.33333		cpxR	0	2	4	2		ompF	17	13	9	13		ROD_17271	13	1	6	6.66667		psiE	0	1	0	0.333333		uspF_2	16	3	10	9.66667		cts1D	0
def	1283	1027	900	1070		cI_2	1857	1286	1418	1520.33		hdfR	0	4	4	2.66667		rfaY	9	2	26	12.3333		ROD_16851	0	2	0	0.666667		soxS	1	2	3	2		espL2	4	4	0	2.66667		ROD_25671	2	2	2	2		cts1E	0
rplW	689	610	415	571.333		fimA	1978	1714	1417	1703		pdxK	0	4	3	2.33333		ROD_47681	2	2	10	4.66667		rof	2	3	3	2.66667		cydB	29	7	7	14.3333		bax	0	2	0	0.666667		ROD_35781	0	4	4	2.66667		cts1F	0
nifU	583	779	549	637		ROD_20501	5678	4466	6343	5495.67		ROD_35911	0	2	0	0.666667		nleD-2	0	0	0	0		dnaK	38	22	35	31.6667		lifA	103	48	50	67		dapD	0	2	0	0.666667		rfbA	20	6	17	14.3333		cts1G	0
cydB	2597	2288	1880	2255		ROD_25531	2191	1611	1613	1805		ROD_40571	0	4	0	1.33333		pcnB	1	4	4	3		cydB	60	13	23	32		ROD_33381	43	10	17	23.3333		dapF	0	2	0	0.666667		dam_6	17	6	15	12.6667		cts1H	0
ROD_10321	1233	1310	1049	1197.33		ROD_t17	0	0	0	0		ROD_41201	0	2	1	1		ROD_14201	0	2	0	0.666667		dam_6	11	10	8	9.66667		ROD_18361	2	4	0	2		pgi	2	4	0	2		ROD_09141	0	2	0	0.666667		cts1I	0
iscS	2424	2398	1836	2219.33		ROD_19591	1545	1039	1141	1241.67		ROD_46131	0	3	4	2.33333		ROD_12541	2	1	0	1		ROD_15771	4	12	4	6.66667		ROD_47921	2	4	4	3.33333		sseB	0	2	0	0.666667		ROD_18651	5	1	3	3		cts1M	0
grxA	573	550	362	495		efp	2390	1749	1114	1751		ROD_20621	0	4	0	1.33333		katG	4	6	24	11.3333		fliY	23	9	10	14		ftnA	16	3	2	7		asnB	4	4	0	2.66667		dnaK	47	13	29	29.6667		cts1N	0
rpsR	364	449	367	393.333		ahpC	2165	1735	1467	1789		ROD_33211	0	2	0	0.666667		ROD_26281	0	2	4	2		ROD_31381	6	5	7	6		ROD_40181	2	4	0	2		ROD_41201	2	1	0	1		ROD_25371	15	5	23	14.3333		cts1O	0
ROD_25891	1352	732	1057	1047		crl	1784	1236	1194	1404.67		croI	0	3	0	1		prfB	6	3	7	5.33333		ROD_49471	7	7	7	7		sspB	6	3	4	4.33333		ROD_19661	0	2	0	0.666667		ROD_02681	0	2	0	0.666667		cts1R	0
atpF	1072	920	759	917		sfsA	3345	2163	2808	2772		gltA	0	6	5	3.66667		ROD_01071	0	2	0	0.666667		ROD_t47	7	1	6	4.66667		hflC	25	6	8	13		ROD_20621	1	2	0	1		ROD_45681	4	4	0	2.66667		cts1S	0
ROD_14971	671	404	534	536.333		ROD_40941	1714	1195	1192	1367		cysI	2	8	2	4		ROD_11991	1	2	0	1		nusG	8	6	5	6.33333		ROD_15331	7	2	3	4		tsf	6	2	0	2.66667		ROD_36461	47	6	40	31		cts1T	0
rpsS	552	544	360	485.333		ROD_01331	1190	933	834	985.667		ROD_13601	0	2	0	0.666667		hda	4	2	10	5.33333		ROD_30071	7	5	14	8.66667		ROD_44401	2	1	0	1		amiA	0	2	0	0.666667		slyD	10	4	3	5.66667		cts1U	0
slyA	795	846	580	740.333		ROD_39431	1141	614	544	766.333		wzy	2	5	4	3.66667		ROD_32441	0	2	0	0.666667		ilvE	14	10	22	15.3333		lysC	12	8	0	6.66667		cysW	0	2	0	0.666667		azoR	26	4	11	13.6667		cts1V	0
ROD_40951	377	407	284	356		ROD_30971	1197	770	803	923.333		fbaA	0	5	2	2.33333		ROD_49451	0	2	2	1.33333		rseA	9	7	13	9.66667		tpx	6	3	0	3		dapA_2	0	2	0	0.666667		udp	9	5	26	13.3333		cts1W	0
tig	2449	2508	1845	2267.33		rplW	1195	904	1288	1129		prkB	0	4	0	1.33333		deaD	15	5	27	15.6667		nleG2	39	6	31	25.3333		glnB	0	2	5	2.33333		ROD_12721	0	2	0	0.666667		hokE1	3	1	0	1.33333		cts2A	0
rfbC	979	1057	755	930.333		malG	3508	2636	1632	2592		escR	0	3	2	1.66667		ROD_45281	0	1	0	0.333333		uvrY	10	7	14	10.3333		ROD_12311	49	2	17	22.6667		ROD_12501	0	2	0	0.666667		ROD_26731	7	2	4	4.33333		cts2B	0
ROD_26231	992	687	880	853		sucA	10366	8303	6132	8267		ROD_13351	0	1	0	0.333333		ROD_20921	0	2	1	1		ROD_17451	6	2	7	5		ROD_14651	3	1	0	1.33333		cyoE	0	2	0	0.666667		ROD_43821	5	2	2	3		cts2C	0
fbaA	2224	2074	1671	1989.67		fliO	1504	1108	1210	1274		ROD_44551	0	1	0	0.333333		udp	17	2	32	17		ROD_40201	8	6	0	4.66667		ROD_50811	0	3	0	1		ROD_09871	0	2	0	0.666667		cyoB	38	13	17	22.6667		cts2G	0
ptsG	2897	2753	2168	2606		leuL	610	256	400	422		uvrY	0	3	2	1.66667		wfaP	9	2	18	9.66667		ROD_49601	0	2	0	0.666667		rpoH	14	5	8	9		rfbD	0	2	0	0.666667		pepT	13	8	8	9.66667		cts2H	0
miaA	2240	1820	1631	1897		manX	4222	2849	4549	3873.33		ROD_29321	0	7	4	3.66667		atpI	5	1	4	3.33333		pckA	47	17	47	37		atpA	29	9	8	15.3333		ROD_31381	0	1	2	1		espN2-1	5	2	12	6.33333		cts2I	0
ROD_t28	222	165	176	187.667		grlR	1230	986	1052	1089.33		ROD_27051	0	2	0	0.666667		ROD_27911	3	2	6	3.66667		ROD_16031	3	7	2	4		smpA	3	2	1	2		ecfE	0	3	0	1		ROD_30071	17	3	13	11		cts2M	0
thrL	149	115	87	117		flhC	2526	1662	1313	1833.67		cyoE	0	4	0	1.33333		ROD_35351	2	2	0	1.33333		mscS	12	9	10	10.3333		ROD_33811	2	3	2	2.33333		ROD_30451	2	6	0	2.66667		dsbA	21	4	14	13		cts2N	0
dps	1066	951	775	930.667		proW	3517	3044	1965	2842		rbsB	0	4	2	2		ROD_31901	6	5	39	16.6667		atpI	5	4	7	5.33333		rfaY	18	4	6	9.33333		cysM	0	2	0	0.666667		ROD_14431	2	1	0	1		cts2R	0
ROD_t79	202	158	123	161		tpiA_1	3617	2184	2368	2723		pduD	0	3	1	1.33333		atpA	11	4	57	24		phoP	2	7	5	4.66667		ROD_46751	0	3	0	1		ROD_26971	0	1	0	0.333333		ROD_49881	5	4	4	4.33333		cts2S	0
ROD_25881	944	524	728	732		ROD_33571	2354	1944	1733	2010.33		ROD_26321	1	8	8	5.66667		ROD_05481	1	2	2	1.66667		recA	52	11	22	28.3333		ruvC	10	3	0	4.33333		accD	0	2	0	0.666667		deaD	32	12	44	29.3333		cts2U	0
atpC	914	787	685	795.333		uspG_1	2638	1577	2046	2087		ROD_35831	0	3	6	3		ROD_29551	0	2	2	1.33333		rfbA	14	9	5	9.33333		clpA	16	13	6	11.6667		ROD_08341	0	4	2	2		cydA	25	10	26	20.3333		cts2V	0
glnB	665	635	468	589.333		tig	5286	3667	2273	3742		cbiA	0	5	0	1.66667		thrS	30	5	52	29		hisJ	9	8	21	12.6667		mpc	3	2	6	3.66667		ddlB	0	2	0	0.666667		pnp	28	14	14	18.6667		ctsD	0
ROD_09311	2213	1379	1722	1771.33		ROD_20451	2757	2097	2638	2497.33		pflE	0	4	0	1.33333		gatR	0	2	0	0.666667		ROD_06111	2	2	0	1.33333		ROD_17931	0	2	0	0.666667		ROD_10461	2	2	0	1.33333		ROD_15501	0	2	0	0.666667		ctsH1	0
nusG	1007	1019	727	917.667		ROD_t25	389	235	314	312.667		ROD_23881	0	4	0	1.33333		ROD_24601	0	3	9	4		ROD_20711	2	3	2	2.33333		ROD_18861	5	2	0	2.33333		ilvE	0	2	0	0.666667		dksA	28	3	30	20.3333		ctsH2	0
sitD	1758	1604	1253	1538.33		pocR	3895	2568	3642	3368.33		ROD_35211	0	2	0	0.666667		rpsI	28	1	26	18.3333		cyoB	43	20	38	33.6667		lpdA	23	8	12	14.3333		rfaS	4	2	0	2		talA_1	0	6	2	2.66667		ctsH3	0
ROD_36461	2097	1652	1385	1711.33		ROD_27981	1954	1344	1230	1509.33		feoA	0	1	0	0.333333		fabI	4	2	2	2.66667		ROD_03432	3	4	2	3		ROD_47791	1	1	1	1		ROD_48321	0	2	0	0.666667		croI	8	4	8	6.66667		ctsH4	0
clpX	2609	2343	1999	2317		pgk	4506	3232	2973	3570.33		ROD_21511	0	1	0	0.333333		fhuF	0	2	0	0.666667		ROD_24211	1	2	0	1		ROD_49981	1	2	0	1		gidA	0	4	0	1.33333		greA	3	3	3	3		cueO	0
ROD_11761	588	473	468	509.667		ROD_39011	1242	831	861	978		ROD_05022	0	2	0	0.666667		kdgR	4	2	15	7		slyD	20	6	12	12.6667		nuoI	0	3	5	2.66667		ROD_14601	0	2	0	0.666667		talB	15	6	9	10		cueR	0
rcsB	1206	1192	950	1116		ROD_39931	695	515	519	576.333		ROD_17751	0	2	0	0.666667		map_1	1	2	2	1.66667		aceF	94	16	21	43.6667		ROD_41481	2	2	0	1.33333		thiB	0	2	0	0.666667		ROD_28191	9	13	14	12		cusC	0
arcA	1475	1309	1230	1338		ROD_26941	6871	5054	6748	6224.33		rpoD	0	8	2	3.33333		ROD_05401	0	2	2	1.33333		espV	18	12	14	14.6667		ROD_42181	5	2	4	3.66667		znuA	0	2	0	0.666667		accA	9	6	1	5.33333		cutA	0
clpS	786	583	626	665		rplB	3142	2257	3300	2899.67		ROD_14721	0	3	4	2.33333		ROD_35851	0	2	10	4		pcp	0	3	0	1		ROD_18111	23	14	2	13		ROD_31551	2	1	0	1		cyaY	3	2	0	1.66667		cutC	0
nlpB	2283	1879	1570	1910.67		ROD_40891	2595	1582	2193	2123.33		fabD	0	4	2	2		ROD_45901	8	1	4	4.33333		recR	2	6	2	3.33333		ROD_14981	19	6	0	8.33333		sbmC	0	1	0	0.333333		ppdC	0	2	0	0.666667		cutF	0
ROD_33571	1429	1244	881	1184.67		ROD_t19	0	0	0	0		ilvE	0	4	0	1.33333		btuF	2	2	0	1.33333		nleD-1	0	0	0	0		ilvE	14	5	3	7.33333		uspE	6	2	0	2.66667		psiF	4	2	4	3.33333		cvpA	0
smpA	592	624	492	569.333		ROD_07411	1575	1100	1780	1485		pfkB	0	4	0	1.33333		crl	6	1	7	4.66667		gloA	4	4	1	3		ROD_25891	0	2	2	1.33333		ROD_27551	0	2	0	0.666667		udk	4	4	5	4.33333		cvrA	0
smg	841	854	570	755		lamB	5168	3663	1945	3592		ROD_08181	0	1	0	0.333333		ROD_38771	0	2	2	1.33333		ROD_12271	0	2	2	1.33333		ROD_38681	0	2	1	1		rmuC	0	3	0	1		ctsH1	4	3	3	3.33333		cyaA	0
mipA	1095	1344	915	1118		osmY	2303	1675	1950	1976		secB	0	2	6	2.66667		xthA	4	2	2	2.66667		ROD_19981	0	2	0	0.666667		smf	8	6	5	6.33333		ROD_02721	0	4	0	1.33333		cysK	12	6	10	9.33333		cyaY	0
dsbA	1035	1120	955	1036.67		ROD_01301	2809	2111	1554	2158		ribH	0	2	0	0.666667		rfaZ	7	2	25	11.3333		ROD_39431	3	2	1	2		apaG	1	2	0	1		talB	2	2	1	1.66667		rfaZ	16	5	25	15.3333		cybB	0
ROD_t69	242	131	176	183		fliS	1252	1101	795	1049.33		dksA	0	2	7	3		ROD_47881	6	1	2	3		pyrG	22	16	32	23.3333		efp	3	3	8	4.66667		nrfD	0	2	0	0.666667		rpoC	106	26	48	60		cycA	0
mscS	1413	1543	1103	1353		ROD_46131	2177	1707	1527	1803.67		treR	0	4	0	1.33333		ROD_13891	7	2	7	5.33333		lifA	154	79	154	129		ppc	13	14	11	12.6667		ROD_41191	0	2	0	0.666667		atpB	14	5	6	8.33333		cydA	0
rplD	1042	1083	746	957		proV	4870	3244	1917	3343.67		uspE	0	4	3	2.33333		ROD_34301	5	2	2	3		rps16	31	3	11	15		aatP	4	6	0	3.33333		ROD_48351	0	2	0	0.666667		ROD_50281	2	2	1	1.66667		cydB	0
bcp	751	837	566	718		ubiE	2783	2032	1506	2107		aspC	0	5	4	3		ROD_49461	2	4	23	9.66667		hslT	0	4	4	2.66667		udp	14	4	7	8.33333		accA	0	2	0	0.666667		pyrG	28	10	23	20.3333		cydC	0
ribB	995	1161	809	988.333		rplC	2640	1690	2558	2296		bfr	0	2	0	0.666667		cI_2	0	1	2	1		phnA	2	4	0	2		infB	6	14	8	9.33333		lifA	15	14	4	11		napF	3	3	1	2.33333		cydD	0
ROD_25931	1096	622	794	837.333		cysP	3928	2727	945	2533.33		ptsG	2	6	24	10.6667		npdA	4	2	3	3		ROD_49881	2	6	4	4		metK	5	6	0	3.66667		ftsH	10	4	2	5.33333		groL	31	10	55	32		cyoA	0
ROD_42521	1268	1246	1129	1214.33		ROD_40921	617	449	423	496.333		ROD_48351	0	4	2	2		dapD	0	2	6	2.66667		asnB	9	16	6	10.3333		bfd	2	1	1	1.33333		lipA	0	2	0	0.666667		bax	21	5	25	17		cyoB	0
ROD_45901	679	694	570	647.667		ROD_17451	689	503	817	669.667		atpE	0	1	2	1		hslT	5	1	7	4.33333		ROD_35611	7	4	2	4.33333		caiF	0	2	0	0.666667		ROD_16771	0	2	0	0.666667		pgi	8	10	3	7		cyoC	0
ssb	947	923	771	880.333		flgL	3610	2526	2971	3035.67		coaD	0	2	0	0.666667		ROD_15981	2	4	1	2.33333		nusB	7	4	4	5		ROD_48371	18	11	17	15.3333		ROD_09521	0	2	0	0.666667		can	16	4	4	8		cyoD	0
modB	1415	1197	1039	1217		ROD_13791	820	555	822	732.333		dusB	0	4	0	1.33333		cysU	0	2	5	2.33333		ROD_30191	2	4	0	2		rfaD	6	5	0	3.66667		pepD	0	3	0	1		ROD_47921	1	4	2	2.33333		cyoE	0
mraW	2011	1632	1538	1727		ompF	4459	2973	2526	3319.33		ROD_06631	0	2	0	0.666667		hemK	2	2	0	1.33333		ROD_35701	18	3	14	11.6667		yddV	23	7	14	14.6667		cysB	0	2	0	0.666667		eco	0	3	2	1.66667		cysA	0
pyrG	2796	2820	2217	2611		ssb	2092	1403	1432	1642.33		ROD_27981	0	2	0	0.666667		lifA	65	19	88	57.3333		ROD_35801	3	4	3	3.33333		ROD_07361	7	4	4	5		lepB	0	2	0	0.666667		regA	41	5	6	17.3333		cysB	0
ROD_15761	1045	1063	751	953		ROD_20621	3139	2199	2203	2513.67		ROD_06181	2	2	4	2.66667		ROD_20621	4	2	2	2.66667		nth	6	6	4	5.33333		ROD_49641	0	1	0	0.333333		ROD_29301	0	1	0	0.333333		pgk	30	7	26	21		cysC	0
rfaB	2183	1857	1497	1845.67		atpH	2074	1377	1091	1514		rsd	0	2	0	0.666667		nsrR	0	1	2	1		ROD_16201	25	9	24	19.3333		pheT	35	12	12	19.6667		ldhA	2	2	0	1.33333		fbp	7	6	9	7.33333		cysD	0
ROD_33211	627	723	514	621.333		ROD_24551	3190	3038	2068	2765.33		pnp	2	9	0	3.66667		ROD_18121	27	6	80	37.6667		ROD_03631	0	4	3	2.33333		ROD_45901	7	2	1	3.33333		ROD_21711	0	2	0	0.666667		ROD_42501	9	2	14	8.33333		cysE	0
ROD_t31	0	0	0	0		ROD_30111	2851	1800	2037	2229.33		zntB	0	4	0	1.33333		ROD_46241	2	2	2	2		kdsA	6	8	9	7.66667		rlpB	2	3	0	1.66667		ftnA	2	1	2	1.66667		ROD_41311	13	3	13	9.66667		cysG	0
ROD_39011	437	509	376	440.667		ROD_48941	3221	2261	2693	2725		ROD_31911	0	8	9	5.66667		tsx	8	2	14	8		uspC	6	4	2	4		argC	2	5	2	3		ROD_07151	2	2	0	1.33333		fruR	6	6	10	7.33333		cysH	0
ROD_09301	1711	1109	1505	1441.67		ROD_22781	705	401	223	443		sbp	0	4	6	3.33333		uspC	2	1	2	1.66667		tolB	16	12	26	18		ROD_24211	0	1	0	0.333333		mglB	0	2	0	0.666667		rpoD	57	11	32	33.3333		cysI	0
wfaO	1736	1816	1258	1603.33		uspB	1141	812	1056	1003		U_2	0	0	0	0		proS	0	4	3	2.33333		asnS	24	13	6	14.3333		stpA	38	2	15	18.3333		add	0	2	0	0.666667		nfi	5	4	0	3		cysJ	0
entF	7837	6585	5667	6696.33		rplY	1049	726	652	809		zipA	0	4	6	3.33333		ROD_48371	4	5	13	7.33333		iscA	13	3	8	8		azoR	18	3	0	7		nuoE	2	1	0	1		ROD_13361	1	1	4	2		cysK	0
rfaZ	1273	1371	842	1162		ppiB	2063	1250	1146	1486.33		fbp	0	4	2	2		manZ	4	2	4	3.33333		ldrD	0	1	1	0.666667		wzx	26	6	8	13.3333		argC	0	2	0	0.666667		ROD_33561	0	1	0	0.333333		cysM	0
minD	1327	1371	903	1200.33		gpmA	2597	1896	1564	2019		lys	0	2	0	0.666667		pdxY	4	2	0	2		ROD_02871	0	2	0	0.666667		ROD_13781	10	4	0	4.66667		oppF	0	2	0	0.666667		ROD_35831	17	4	12	11		cysN	0
ROD_36821	2064	1614	1593	1757		fliG	2898	2515	2768	2727		ROD_28281	0	2	0	0.666667		ROD_43221	0	2	0	0.666667		ROD_14121	6	2	7	5		galE	14	5	4	7.66667		rpoB	5	8	0	4.33333		ROD_44401	0	1	0	0.333333		cysP	0
rpoH	1841	1435	1280	1518.67		yhdU	681	414	447	514		argC	0	4	2	2		atpG	9	2	8	6.33333		soxS	5	3	0	2.66667		oppA	23	8	2	11		ROD_46761	0	1	0	0.333333		ROD_45851	4	2	6	4		cysQ	0
cydA	2535	2632	2167	2444.67		ROD_t54	0	0	0	0		ftnB	0	2	0	0.666667		ndk	0	1	4	1.66667		yohO	3	1	1	1.66667		ROD_12271	2	1	0	1		rfaJ	0	2	2	1.33333		ROD_48641	0	1	0	0.333333		cysS	0
ROD_35911	828	689	582	699.667		rpoN	5107	3586	3343	4012		grxC	0	1	0	0.333333		nfo	0	2	0	0.666667		aspC	2	11	14	9		nuoL	7	9	0	5.33333		ROD_29811	2	2	0	1.33333		glnB	4	2	5	3.66667		cysU	0
trmD	1418	1229	980	1209		dapA_2	3517	2197	1992	2568.67		ROD_35131	0	1	0	0.333333		potB	1	2	0	1		mlrA_1	6	7	6	6.33333		pyrG	28	8	12	16		ROD_29321	4	3	0	2.33333		proV	6	7	6	6.33333		cysW	0
cyaA	3974	4186	3331	3830.33		fliL	1613	1162	1124	1299.67		ROD_46761	0	2	0	0.666667		amiA	3	2	1	2		rfaB	30	10	33	24.3333		rpoD	31	9	7	15.6667		iap	0	2	0	0.666667		ROD_49081	4	4	3	3.66667		cysZ	0
ROD_18651	238	239	208	228.333		mraW	2897	2314	2185	2465.33		torZ	0	10	3	4.33333		pldA	0	2	0	0.666667		slyA	21	4	17	14		ROD_36041	0	3	2	1.66667		mreC	0	2	0	0.666667		dppA	43	9	10	20.6667		cytR	0
r1	1513	1331	812	1218.67		fliY	3076	1960	1539	2191.67		tpx	0	2	2	1.33333		dapA_2	8	2	14	8		uspF_2	6	4	5	5		dapD	8	4	1	4.33333		ROD_32541	0	4	0	1.33333		ilvA	26	9	13	16		D_1	0
ROD_17451	407	307	216	310		espV	4491	2955	2981	3475.67		ROD_10851	0	3	2	1.66667		ppnK	0	2	4	2		ROD_25921	7	5	0	4		glgS	29	1	8	12.6667		ROD_42711	2	3	0	1.66667		ROD_14721	13	4	10	9		D_2	0
galU	1433	1468	1031	1310.67		sucC	3565	2852	2880	3099		pdhR	0	3	0	1		rfbA	12	2	9	7.66667		ROD_05151	17	2	18	12.3333		nadE	10	4	0	4.66667		ROD_14451	0	2	0	0.666667		ROD_17581	12	1	2	5		dacA	0
gnd	2032	2271	1590	1964.33		bolA	1264	772	983	1006.33		ROD_27901	0	3	0	1		ROD_34771	1	2	4	2.33333		ilvG	43	15	12	23.3333		nlpB	16	5	2	7.66667		ROD_21731	1	2	0	1		ROD_49991	0	2	0	0.666667		dacB	0
ROD_29321	2540	2484	1870	2298		dnaK	5849	4621	3187	4552.33		pntA	0	6	4	3.33333		dam_6	4	2	8	4.66667		ROD_17601	7	3	0	3.33333		pdxK	24	4	7	11.6667		ROD_13811	0	4	0	1.33333		sfsA	8	4	2	4.66667		dacC	0
nleC	1828	1597	1265	1563.33		rho	4338	3036	2075	3149.67		ROD_34071	0	1	1	0.666667		trpH	0	2	4	2		zapA	23	3	34	20		ROD_35911	3	2	2	2.33333		dbh	0	2	0	0.666667		ulaG	6	6	7	6.33333		dacD	0
ROD_12651	705	712	528	648.333		rcsB	2318	1561	1528	1802.33		ROD_47431	0	1	0	0.333333		nudB	0	1	3	1.33333		can	10	6	15	10.3333		rho	27	6	24	19		ROD_10381	0	2	0	0.666667		cyoE	18	5	5	9.33333		dadA	0
ROD_17251	185	186	190	187		exbD	1725	1021	1137	1294.33		sulA	0	2	0	0.666667		ROD_18721	1	1	1	1		ROD_15801	0	6	2	2.66667		ftsA	18	6	4	9.33333		proW	0	2	0	0.666667		rbsB	22	5	30	19		dadX	0
ROD_20331	527	360	326	404.333		flgC	740	517	556	604.333		rfaQ	0	4	2	2		ROD_20791	17	2	27	15.3333		ROD_36471	9	3	12	8		purU	3	4	2	3		aroF	0	2	0	0.666667		ROD_23051	10	4	8	7.33333		dam_1	0
ROD_16201	1481	1507	917	1301.67		malF	5608	3683	2367	3886		galM	0	4	0	1.33333		nhaR	0	2	10	4		ROD_18121	48	23	82	51		ROD_35801	2	2	3	2.33333		wfaO	2	2	0	1.33333		ROD_26231	0	2	5	2.33333		dam_2	0
metJ	534	499	396	476.333		ROD_15341	996	735	877	869.333		tas	0	4	0	1.33333		xerC	0	2	4	2		chbB	8	3	6	5.66667		ROD_25791	2	4	0	2		katG	0	4	1	1.66667		infB	47	15	30	30.6667		dam_3	0
nrdE	3225	3365	2512	3034		dapD	2881	1958	1291	2043.33		fldB	0	2	0	0.666667		xerD	0	2	1	1		ROD_35831	19	6	12	12.3333		ROD_38261	0	2	0	0.666667		engD	0	2	0	0.666667		pflE	20	5	14	13		dam_4	0
secE	584	602	432	539.333		espI	4611	3066	4543	4073.33		ogr_1	0	0	0	0		gltI	21	2	21	14.6667		ROD_49961	1	3	0	1.33333		ROD_42361	2	2	2	2		leuB	0	2	0	0.666667		rnpA	2	2	2	2		dam_5	0
com	345	314	332	330.333		cyoB	6013	4707	3964	4894.67		ogr_2	0	1	0	0.333333		pduX	2	2	7	3.66667		espN2-2	5	6	16	9		thrC	9	6	2	5.66667		ROD_30481	0	2	0	0.666667		ROD_47701	2	2	0	1.33333		dam_6	0
talB	1767	1490	1173	1476.67		ROD_13351	625	513	661	599.667		pduE	0	2	0	0.666667		accD	12	2	4	6		ROD_07361	14	7	10	10.3333		ROD_33411	47	7	24	26		ROD_06201	0	2	2	1.33333		ROD_44731	12	4	9	8.33333		dam_7	0
ROD_09341	939	834	685	819.333		clpP	2305	1461	1306	1690.67		ROD_16741	0	1	0	0.333333		nac	0	2	0	0.666667		ROD_31801	9	3	12	8		mscS	9	4	5	6		tatB	1	1	0	0.666667		ROD_10081	5	3	10	6		damX	0
ROD_41031	862	893	769	841.333		rsd	1628	1144	1217	1329.67		rof	0	1	2	1		ROD_02131	1	2	3	2		mltD	39	12	14	21.6667		ackA	17	6	8	10.3333		prfB	2	2	0	1.33333		nei	0	2	0	0.666667		dapA_1	0
ROD_10531	990	1117	839	982		ROD_10321	2295	1539	1144	1659.33		sodC	0	2	0	0.666667		ROD_22441	0	2	2	1.33333		ROD_23691	0	2	0	0.666667		atpG	26	4	2	10.6667		rfe	0	2	0	0.666667		ROD_41471	4	2	3	3		dapA_2	0
lexA	1199	947	940	1028.67		nleG8	2026	1497	1413	1645.33		ROD_03821	0	4	0	1.33333		atpD	12	3	28	14.3333		rpoC	206	37	96	113		ROD_14421	0	1	0	0.333333		ROD_27571	0	1	2	1		ROD_50091	1	4	2	2.33333		dapB	0
thrS	2992	2999	2491	2827.33		ROD_35491	1979	1161	1219	1453		ucpA	0	3	1	1.33333		ROD_30511	3	2	7	4		hflK	27	11	5	14.3333		ROD_37821	6	3	2	3.66667		ROD_45381	2	1	0	1		seqA	2	3	1	2		dapD	0
dksA	740	732	510	660.667		ROD_38401	1035	833	801	889.667		ppa_2	0	2	6	2.66667		selB	5	4	2	3.66667		ROD_47861	4	4	0	2.66667		ROD_30501	1	3	0	1.33333		uspG_1	2	1	0	1		clpX	24	7	18	16.3333		dapE	0
atpB	1174	1256	932	1120.67		glmU	4955	3160	2703	3606		ROD_19371	0	2	0	0.666667		ilvD	9	4	11	8		ftsZ	11	10	7	9.33333		engD	7	5	3	5		tyrA	0	2	0	0.666667		rfbC	35	3	18	18.6667		dapF	0
ROD_35831	1083	1031	901	1005		grxC	812	580	483	625		ssb	0	2	0	0.666667		aaeR	2	2	2	2		ROD_40831	6	8	6	6.66667		osmB	34	1	7	14		espN2-2	0	2	0	0.666667		rlmB	4	4	0	2.66667		dbh	0
osmE	608	524	459	530.333		rfaL	3974	2801	2741	3172		wfaO	0	4	0	1.33333		fabD	4	2	5	3.66667		tfa	5	5	0	3.33333		ROD_45301	0	1	0	0.333333		fruB	0	2	0	0.666667		dnaN	5	6	8	6.33333		dbpA	0
ROD_26121	486	294	411	397		metJ	1090	731	818	879.667		lon	0	9	0	3		ilvE	5	2	11	6		clpX	30	11	32	24.3333		murD	6	6	0	4		ompN_2	0	2	0	0.666667		ROD_47901	21	2	14	12.3333		dcd	0
pyrL	141	156	142	146.333		ROD_t09	0	0	0	0		ROD_34271	0	5	6	3.66667		thrB	2	2	6	3.33333		sdhD	0	3	15	6		can	4	3	1	2.66667		argE	0	2	0	0.666667		asmA	6	10	8	8		dcm_1	0
dapD	1117	1258	817	1064		ROD_46851	1159	898	1229	1095.33		argG	0	5	1	2		nadC	1	2	0	1		ROD_33691	0	6	0	2		argA	4	6	0	3.33333		ptsI	10	3	2	5		ROD_02251	6	4	6	5.33333		dcm_2	0
ROD_02421	2616	1496	2090	2067.33		nleB1	3377	2241	2921	2846.33		ROD_33371	0	6	2	2.66667		lrhA	0	2	19	7		atpB	24	7	21	17.3333		cyoE	7	4	4	5		ROD_35591	0	2	0	0.666667		fliT	2	2	0	1.33333		dcp	0
nleG1	901	886	661	816		ROD_44401	596	380	332	436		ROD_13781	0	3	2	1.66667		argR	0	1	1	0.666667		dcuS	11	14	6	10.3333		ROD_18351	2	2	0	1.33333		ROD_17201	0	2	0	0.666667		nusA	11	8	18	12.3333		dcrB	0
ROD_08531	480	427	347	418		recA	3207	2399	1834	2480		ROD_26251	0	2	0	0.666667		mraW	4	2	4	3.33333		ROD_17251	2	1	8	3.66667		rpoB	61	18	31	36.6667		ROD_22591	0	1	0	0.333333		ompC	2	6	27	11.6667		dctA	0
ROD_32081	512	562	411	495		ROD_47431	838	581	591	670		nusG	0	2	3	1.66667		ROD_26301	0	1	2	1		mdh	12	8	34	18		argG	5	6	7	6		uxuA	0	2	0	0.666667		ubiD	6	8	11	8.33333		dcuA_1	0
ROD_t32	0	0	0	0		sucB	3973	2749	2583	3101.67		ROD_13891	0	3	0	1		smg	8	1	14	7.66667		ROD_26241	6	7	10	7.66667		astB	0	6	0	2		ROD_20761	0	2	0	0.666667		ROD_11661	3	2	0	1.66667		dcuA_2	0
ROD_02141	1278	1206	1089	1191		ROD_20361	971	492	725	729.333		ROD_45771	0	1	0	0.333333		ROD_27551	2	2	9	4.33333		lpdA	48	12	23	27.6667		cydA	17	7	6	10		pncB	0	2	0	0.666667		ROD_17161	3	4	3	3.33333		dcuB	0
lpdA	2005	2136	1392	1844.33		sepQ	2870	2048	1998	2305.33		syd	0	2	0	0.666667		ROD_34541	0	2	2	1.33333		dam_7	0	7	2	3		nhaR	16	4	10	10		aatA	2	2	0	1.33333		ROD_38681	0	2	0	0.666667		dcuC	0
ROD_34441	612	499	422	511		ROD_37821	2337	1442	1547	1775.33		ilvG	0	6	0	2		cyoA	14	2	24	13.3333		ROD_33731	28	9	13	16.6667		fabZ	1	2	0	1		ROD_34911	0	4	0	1.33333		ROD_46271	1	3	0	1.33333		dcuD	0
ROD_20791	1408	1337	943	1229.33		sspA	2135	1421	1304	1620		ROD_50141	0	2	0	0.666667		ROD_16201	7	2	44	17.6667		ROD_05391	4	4	5	4.33333		ROD_10631	3	1	2	2		iscS	0	2	0	0.666667		aatP	6	6	6	6		dcuR	0
ROD_49361	401	399	348	382.667		ROD_t63	0	0	0	0		cI_6	0	2	0	0.666667		ftsH	20	4	72	32		ROD_15381	3	2	2	2.33333		accD	2	4	1	2.33333		ROD_01801	4	4	0	2.66667		ROD_15751	3	3	0	2		dcuS	0
ROD_04751	731	762	546	679.667		grpE	2025	1316	1439	1593.33		ROD_08201	0	4	0	1.33333		gyrB	10	5	20	11.6667		ROD_18661	2	2	2	2		ROD_17751	1	2	1	1.33333		fdoG	1	5	0	2		marA	2	2	3	2.33333		dcyD	0
fes	2155	1869	1602	1875.33		ftsL	1069	809	710	862.667		puuR	0	2	0	0.666667		lipA	1	2	8	3.66667		ROD_26391	6	2	4	4		aceF	19	7	17	14.3333		deoB	0	2	0	0.666667		crcB	0	2	0	0.666667		ddlA	0
ROD_04361	486	479	379	448		rplD	1762	1334	1559	1551.67		speG	0	2	0	0.666667		ROD_46361	0	2	2	1.33333		ROD_06631	4	4	2	3.33333		ROD_40831	6	4	2	4		rpoD	2	3	2	2.33333		ROD_26121	0	1	1	0.666667		ddlB	0
nrdF	1285	1423	935	1214.33		gltA	4025	2822	2120	2989		ampD	0	2	0	0.666667		manX	4	2	39	15		ROD_27521	1	2	3	2		secD	8	8	1	5.66667		cca	0	2	0	0.666667		ROD_27911	37	4	0	13.6667		deaD	0
rbsB	1883	1320	1237	1480		ROD_t26	227	156	183	188.667		ROD_10141	0	2	0	0.666667		metL	2	5	22	9.66667		sixA	8	4	2	4.66667		ilvD	22	8	10	13.3333		mdcG	0	1	0	0.333333		ROD_42701	4	1	2	2.33333		dedA	0
ROD_04551	430	493	337	420		ROD_26731	946	671	846	821		ROD_49561	0	6	0	2		ilvC	32	3	85	40		typA	33	15	21	23		lafF	0	2	0	0.666667		clpP	0	1	0	0.333333		ROD_43661	0	2	0	0.666667		dedD	0
ROD_38051	244	238	192	224.667		aspC	3861	2611	1663	2711.67		dnaT	0	2	2	1.33333		ilvH	0	1	6	2.33333		rsd	6	4	7	5.66667		thrB	5	4	2	3.66667		ROD_05671	0	2	0	0.666667		argB	12	4	0	5.33333		def	0
fhuF	1206	1158	898	1087.33		ROD_t27	0	0	0	0		ROD_00091	0	2	0	0.666667		rdoA	5	2	10	5.66667		rluD	8	8	2	6		sucC	2	5	6	4.33333		icd	0	2	0	0.666667		nifU	5	2	6	4.33333		degQ	0
ROD_t23	127	117	94	112.667		ROD_42351	1333	886	1216	1145		ROD_40201	0	2	0	0.666667		lrp	11	1	30	14		ROD_25371	20	6	14	13.3333		ROD_08181	17	1	1	6.33333		hflK	0	2	0	0.666667		hisF	2	4	0	2		degS	0
ROD_29811	1395	1483	1061	1313		rpoH	3210	1853	1861	2308		hybC	0	6	1	2.33333		lspA	2	1	4	2.33333		ilvD	44	15	26	28.3333		glnA	29	6	23	19.3333		umuC	0	2	0	0.666667		nhaA	7	6	5	6		deoA	0
ROD_t81	151	115	105	123.667		ROD_t55	0	0	0	0		aatP	0	4	4	2.66667		nuoE	3	1	0	1.33333		hyb0	28	9	5	14		atpF	39	2	4	15		folC	0	2	0	0.666667		ROD_22581	6	3	2	3.66667		deoB	0
ROD_08441	649	900	553	700.667		gcvT	2882	2369	1582	2277.67		ROD_49831	0	2	0	0.666667		argI	0	2	0	0.666667		tyrA	1	9	3	4.33333		ROD_48321	2	4	4	3.33333		dnaK	10	3	0	4.33333		hybB	4	6	6	5.33333		deoC	0
gmk	821	890	720	810.333		yohO	381	233	276	296.667		manZ	0	3	0	1		hflC	2	2	22	8.66667		msyB	0	3	4	2.33333		fmt	5	4	0	3		hemL	0	2	0	0.666667		ROD_02691	0	2	0	0.666667		deoD	0
nleG8	961	915	645	840.333		flgK	4501	3540	3093	3711.33		galK	0	4	0	1.33333		ROD_08431	0	2	2	1.33333		icd	40	10	46	32		sbmC	1	2	0	1		hflX	1	2	1	1.33333		sirB2	0	2	4	2		deoR	0
ROD_13351	385	312	296	331		ROD_43421	1360	840	866	1022		ROD_11151	0	2	0	0.666667		ROD_08781	2	2	3	2.33333		cpxP	37	4	21	20.6667		uspE	17	4	6	9		pepB	0	2	0	0.666667		frdC	1	2	0	1		dgkA	0
ROD_26071	484	282	390	385.333		ROD_t77	0	0	0	0		ROD_42281	0	4	0	1.33333		ansA	2	2	2	2		rpoB	136	32	56	74.6667		coaA	2	4	4	3.33333		damX	0	2	0	0.666667		kdgR	7	4	7	6		dgoA_1	0
bioA	1699	1836	1322	1619		rfbA	2340	1889	1676	1968.33		ROD_04891	0	2	0	0.666667		gpsA	0	2	0	0.666667		ftsJ	29	5	19	17.6667		greA	2	2	0	1.33333		dctA	2	2	0	1.33333		ROD_46851	6	2	2	3.33333		dgoA_2	0
lipA	1170	1373	957	1166.67		yfjG	1443	1022	954	1139.67		ROD_49241	0	2	2	1.33333		ROD_00181	2	4	0	2		ROD_07581	5	2	12	6.33333		ROD_27011	2	4	0	2		surA	2	2	0	1.33333		ROD_22691	0	2	0	0.666667		dgoD	0
metQ	1225	1152	856	1077.67		rseA	1980	1391	1212	1527.67		ROD_35781	0	2	0	0.666667		ROD_04751	4	1	21	8.66667		ROD_19611	4	2	0	2		ROD_39391	0	3	0	1		ROD_35221	0	2	2	1.33333		ROD_45901	3	2	6	3.66667		dgoK	0
aroG	1616	1486	1172	1424.67		secF	2227	2075	1981	2094.33		ROD_43361	0	2	0	0.666667		ROD_38951	0	1	6	2.33333		pgi	18	13	24	18.3333		ccmE	0	2	1	1		nagE	2	3	0	1.66667		ROD_23221	4	5	10	6.33333		dgoR	0
ROD_23661	1210	955	602	922.333		ROD_16851	574	370	291	411.667		acpT	0	2	0	0.666667		pldB	0	2	2	1.33333		wfaP	14	6	10	10		fadR	10	3	8	7		ndh	2	2	0	1.33333		nupC	6	6	9	7		dgoT	0
ROD_42501	595	469	459	507.667		ROD_32081	1218	788	622	876		ftsI	0	6	6	4		lpxD	4	2	28	11.3333		galE	7	8	11	8.66667		ROD_33231	15	5	1	7		gltP	0	2	0	0.666667		rbfA	5	2	0	2.33333		dgt	0
ROD_t30	0	0	0	0		uspE	3116	2003	2451	2523.33		malY	0	4	0	1.33333		ROD_15301	21	2	27	16.6667		def	8	4	16	9.33333		lipA	4	4	6	4.66667		tdcC	0	2	0	0.666667		espV	15	6	9	10		diaA	0
ilvG	2288	2292	1760	2113.33		ROD_16081	755	481	669	635		ROD_35281	0	1	0	0.333333		escU	25	2	56	27.6667		infB	71	21	24	38.6667		ROD_06631	2	2	4	2.66667		glmM	0	2	0	0.666667		mppA	4	8	2	4.66667		dinF	0
T_3	2122	1318	1574	1671.33		nagB	2236	1689	2012	1979		ROD_24551	0	4	2	2		ROD_36801	20	1	19	13.3333		lpxD	15	8	17	13.3333		smpB	3	2	4	3		ROD_24971	0	2	0	0.666667		iscS	17	6	4	9		dinG	0
serC	1581	1510	1219	1436.67		wzzB	3370	2077	2036	2494.33		hisH	0	2	0	0.666667		acnB	25	5	23	17.6667		ribE	2	5	7	4.66667		aatA	22	5	8	11.6667		acrR	1	1	0	0.666667		ROD_07301	3	2	2	2.33333		dinI	0
ROD_25981	1996	1195	1588	1593		fldA	2043	1115	1205	1454.33		aceE	0	9	3	4		ROD_14451	2	2	0	1.33333		surA	20	10	7	12.3333		ROD_08051	0	4	1	1.66667		gdhA	2	2	0	1.33333		ROD_07411	0	2	0	0.666667		div	0
ROD_36471	522	458	280	420		ROD_t34	0	0	0	0		fis	0	1	4	1.66667		abrB	0	2	0	0.666667		htrA	29	11	18	19.3333		cts1H	2	2	0	1.33333		ROD_38411	0	1	0	0.333333		fabB	8	6	7	7		djlA	0
ROD_26091	891	560	644	698.333		nuoI	1875	1132	1155	1387.33		metF	0	3	2	1.66667		ompA	57	2	120	59.6667		ROD_00041	4	6	5	5		ROD_03751	0	2	0	0.666667		pmbA	0	2	0	0.666667		lexA	6	3	13	7.33333		dkgA_1	0
ROD_11901	1123	925	747	931.667		ROD_t13	0	0	0	0		uhpA_2	0	2	0	0.666667		hslV	0	1	1	0.666667		ROD_45411	1	2	3	2		ROD_06191	0	1	0	0.333333		pabB	0	2	0	0.666667		pduB	6	4	10	6.66667		dkgA_2	0
proP_1	805	939	678	807.333		ROD_21521	3196	2203	1212	2203.67		engB	0	2	0	0.666667		ROD_15771	0	2	0	0.666667		rfaQ	4	8	5	5.66667		ROD_27521	3	1	0	1.33333		aroP	0	2	0	0.666667		sucB	6	6	16	9.33333		dksA	2
suhB	926	1091	766	927.667		pyrG	5100	3405	3211	3905.33		nuoC	0	6	0	2		ROD_06721	2	2	3	2.33333		dppA	24	12	46	27.3333		ROD_36931	0	0	0	0		ROD_15351	0	2	0	0.666667		ROD_06131	10	6	2	6		dld	0
ftsZ	1668	1557	1327	1517.33		hns_2	1219	841	672	910.667		pncB	0	4	2	2		hisB	2	2	1	1.66667		ROD_33811	12	4	0	5.33333		hemB	1	4	2	2.33333		ROD_13261	0	2	0	0.666667		ROD_19981	0	1	2	1		dmsA	0
ROD_15311	374	348	212	311.333		pepT	3957	2543	3486	3328.67		visC	0	4	0	1.33333		queA	1	2	4	2.33333		ROD_05461	3	6	0	3		argD	4	5	0	3		selA	0	2	0	0.666667		ROD_31861	4	5	4	4.33333		dmsB	0
hslT	819	558	641	672.667		nuoG	6966	5637	5079	5894		fabF	0	4	0	1.33333		aroC	2	2	0	1.33333		U_3	2	4	6	4		ROD_29301	0	2	2	1.33333		ROD_42931	3	2	0	1.66667		ftsQ	7	4	7	6		dmsC	0
ROD_15891	309	322	165	265.333		hflC	2282	2072	2000	2118		napC	0	2	0	0.666667		aroB	1	2	6	3		kefF	0	4	0	1.33333		cysH	7	3	0	3.33333		rfaY	4	1	0	1.66667		ROD_08871	6	8	9	7.66667		dmsD	0
rof	322	348	294	321.333		gmk	2210	1286	1402	1632.67		slyD	0	2	4	2		pyrG	7	3	17	9		nudH	11	4	4	6.33333		pepT	8	5	2	5		sucA	4	4	0	2.66667		clpP	9	3	11	7.66667		dnaA	0
ROD_05021	1715	1401	1468	1528		U_3	1429	1069	1108	1202		aatA	0	4	3	2.33333		cysA	6	2	4	4		fhuC	0	6	0	2		ROD_48111	3	2	0	1.66667		dnaA	0	2	0	0.666667		icd	33	6	20	19.6667		dnaB_1	0
ROD_13601	723	570	440	577.667		phoP	1829	1376	1312	1505.67		gst	0	2	0	0.666667		ROD_06201	0	2	0	0.666667		manY	17	6	34	19		ROD_31911	48	8	10	22		otsA	0	2	0	0.666667		ROD_35911	5	2	8	5		dnaB_2	0
ROD_19461	316	263	289	289.333		kdgR	2731	1621	1465	1939		recR	0	2	2	1.33333		pnp	4	4	22	10		nagB	10	6	6	7.33333		hemD	1	3	1	1.66667		miaB	0	2	0	0.666667		sufE	4	2	1	2.33333		dnaC	0
ROD_47711	434	486	454	458		ROD_27371	734	571	431	578.667		ROD_39201	0	2	0	0.666667		asd	7	2	17	8.66667		ROD_23581	0	2	0	0.666667		pflA	6	3	2	3.66667		dsbC	0	1	0	0.333333		hflK	16	6	7	9.66667		dnaE	0
ROD_48991	260	215	185	220		ROD_t65	0	0	0	0		lysS	0	5	0	1.66667		rfe	0	2	0	0.666667		ROD_27601	3	4	0	2.33333		ppiB	10	2	1	4.33333		dcm_1	0	2	0	0.666667		nusB	2	2	4	2.66667		dnaG	0
ROD_10081	642	719	496	619		epd	2488	1676	2477	2213.67		lexA	0	2	2	1.33333		malK	0	2	1	1		pspA	21	5	6	10.6667		nusA	9	6	10	8.33333		ROD_08791	0	2	0	0.666667		ROD_19661	2	4	11	5.66667		dnaJ	0
tatB	773	719	594	695.333		mscS	2403	1755	1561	1906.33		ROD_35381	0	2	2	1.33333		ROD_13871	0	1	0	0.333333		htpG	21	14	16	17		lafU	0	4	0	1.33333		tldD	2	2	0	1.33333		ROD_30191	0	2	1	1		dnaK	0
ROD_18481	419	451	308	392.667		talB	3373	1944	1550	2289		hisI	0	2	0	0.666667		anmK	0	2	0	0.666667		crl	8	3	3	4.66667		mglB	20	4	2	8.66667		prpD	0	2	0	0.666667		ROD_40951	2	1	8	3.66667		dnaN	0
yfjG	566	622	459	549		lexA	1799	1239	1217	1418.33		pepT	0	4	1	1.66667		ompF	13	2	23	12.6667		rbfA	8	3	3	4.66667		ROD_28281	3	2	0	1.66667		ttdT	0	2	0	0.666667		ROD_44531	0	2	1	1		dnaQ	0
secB	530	610	425	521.667		ROD_42731	2531	1555	1664	1916.67		ROD_27471	0	1	0	0.333333		rfaG	0	2	0	0.666667		hpt	4	4	4	4		ROD_19611	2	1	0	1		cfcD	0	2	0	0.666667		ROD_47841	3	2	3	2.66667		dnaT	0
fabB	1870	1587	1599	1685.33		ROD_29021	800	551	460	603.667		ccmA	0	2	0	0.666667		maa	3	1	7	3.66667		argG	2	10	10	7.33333		ROD_27131	0	2	0	0.666667		murC	0	2	0	0.666667		ROD_48921	1	3	1	1.66667		dnaX	0
espV	1739	1572	1382	1564.33		ROD_23121	1023	696	874	864.333		rhtC	0	2	0	0.666667		ROD_10721	0	2	0	0.666667		ROD_48321	11	7	3	7		ispF	0	2	0	0.666667		proP_2	1	2	0	1		hslJ	3	2	1	2		dos	0
nudH	727	690	549	655.333		fliD	4379	2826	2163	3122.67		ROD_47981	0	4	0	1.33333		dnaJ	0	2	6	2.66667		ROD_07411	2	3	0	1.66667		wfaP	10	3	4	5.66667		ROD_14501	2	2	0	1.33333		dctA	10	6	17	11		dpiA	0
kdgR	976	1028	719	907.667		tatB	1594	1103	1153	1283.33		sucA	0	9	4	4.33333		efp	8	1	13	7.33333		ROD_20041	0	1	0	0.333333		clpX	16	5	10	10.3333		mglA	0	2	0	0.666667		ROD_35221	16	6	13	11.6667		dpiB	0
ROD_t74	176	118	124	139.333		cedA	737	512	547	598.667		ROD_08441	0	2	0	0.666667		ROD_40351	2	2	1	1.66667		nuoI	10	4	7	7		def	17	2	11	10		ROD_22601	0	1	2	1		ndk	9	2	7	6		dppA	0
galF	1242	1159	941	1114		ROD_29321	4516	3094	2909	3506.33		ftsJ	0	2	5	2.33333		ppiA	0	1	2	1		talB	10	7	14	10.3333		hflX	11	5	4	6.66667		ROD_02151	2	1	0	1		potB	0	4	1	1.66667		dppB	0
ROD_42191	266	280	168	238		serS	2555	2593	1920	2356		murA	0	4	2	2		ftsZ	4	2	13	6.33333		ROD_34301	8	6	1	5		ROD_29811	3	4	8	5		gshA	0	2	0	0.666667		ROD_18791	4	4	4	4		dppC	0
ROD_18641	489	373	289	383.667		slyA	1289	872	891	1017.33		ROD_06121	0	2	0	0.666667		metK	2	2	21	8.33333		ROD_45771	0	2	3	1.66667		ROD_46351	17	1	9	9		ROD_37361	0	2	0	0.666667		pdxH	0	3	2	1.66667		dppD	0
ROD_04031	587	655	515	585.667		ROD_t73	0	0	0	0		prs	0	3	0	1		fadA	0	2	2	1.33333		dapF	6	6	2	4.66667		sulA	4	2	0	2		hisJ	2	1	0	1		ROD_01411	2	2	6	3.33333		dppF	0
ROD_47411	4216	2635	3580	3477		ROD_30541	1341	849	1130	1106.67		rhlB	0	4	2	2		ROD_35781	6	1	8	5		apt	3	4	1	2.66667		trxC	0	2	0	0.666667		ilvA	2	2	0	1.33333		asd	19	5	11	11.6667		dps	0
asnS	1994	1797	1368	1719.67		chbB	1067	669	848	861.333		bolA	0	1	0	0.333333		ROD_16001	0	2	0	0.666667		ftsH	86	14	42	47.3333		zur	4	2	1	2.33333		cydA	6	2	0	2.66667		pspA	5	3	8	5.33333		dsbA	0
sitC	1082	1102	750	978		nuoC	4099	3578	3018	3565		nth	0	2	0	0.666667		manA	2	2	6	3.33333		lipA	4	7	4	5		dppA	32	6	20	19.3333		ROD_47171	0	2	0	0.666667		frdA	11	8	11	10		dsbB	0
ROD_t29	0	0	0	0		ROD_35661	1324	844	981	1049.67		ROD_36441	0	1	2	1		imp	8	4	18	10		ribD	4	8	4	5.33333		fabA	4	2	0	2		ROD_08221	0	2	0	0.666667		napB	0	2	2	1.33333		dsbC	0
ftsL	471	465	386	440.667		mglC	2750	1995	538	1761		ROD_46281	0	2	0	0.666667		ROD_24551	5	2	7	4.66667		hdfR	5	6	41	17.3333		kfcH	0	2	0	0.666667		rfaP	0	1	0	0.333333		rfaG	6	5	12	7.66667		dsbD	0
ecfE	1676	1711	1172	1519.67		tolC	3779	2901	2289	2989.67		clpX	0	4	1	1.66667		ROD_50321	0	1	0	0.333333		ROD_35911	5	3	15	7.66667		ROD_06471	0	4	0	1.33333		ROD_33371	0	2	0	0.666667		ROD_23881	4	4	9	5.66667		dsbG	0
ilvA	1801	1979	1308	1696		rfaK	3005	2238	2334	2525.67		trpD	0	5	2	2.33333		ribA	0	1	5	2		ROD_20801	0	4	8	4		bioB	0	4	0	1.33333		ROD_05761	0	0	0	0		ROD_31381	0	2	2	1.33333		dsdX	0
ROD_50151	1811	1671	1254	1578.67		ROD_35831	1996	1308	1269	1524.33		ROD_19581	0	2	0	0.666667		hemY	0	2	4	2		rcsD	20	19	13	17.3333		fldB	2	2	0	1.33333		ROD_08501	0	1	0	0.333333		dnaJ	18	5	3	8.66667		dsrB	0
pta	3119	2688	2327	2711.33		ROD_t69	234	142	159	178.333		hflX	0	4	0	1.33333		ROD_33231	4	2	6	4		rfaG	13	8	10	10.3333		ROD_08061	0	1	0	0.333333		ROD_33831	0	0	0	0		fruB	4	5	7	5.33333		dtd	0
mdaB	752	721	583	685.333		flhE	1008	764	894	888.667		clpS	0	1	0	0.333333		ctsH3	0	2	0	0.666667		ROD_07871	9	5	12	8.66667		ROD_09151	0	2	0	0.666667		ROD_08261	0	1	0	0.333333		metE	28	10	0	12.6667		dusA	0
ROD_50141	777	683	617	692.333		tolB	3553	2512	2401	2822		cyaY	0	1	0	0.333333		wzx	21	2	21	14.6667		ROD_08531	4	2	12	6		rof	3	1	1	1.66667		r1	10	1	0	3.66667		ROD_14931	0	2	0	0.666667		dusB	0
nleG2	790	695	530	671.667		ROD_19151	1136	769	775	893.333		nadD	0	2	0	0.666667		ROD_26921	1	2	4	2.33333		ROD_16701	4	4	9	5.66667		fabI	4	3	2	3		epd	0	1	0	0.333333		ROD_35211	0	2	2	1.33333		dusC	0
ROD_30541	694	525	502	573.667		nusG	1475	1056	814	1115		ribE	0	2	0	0.666667		rfaL	0	2	9	3.66667		tgt	14	8	5	9		ccmH	5	4	0	3		menD	0	2	0	0.666667		ffh	10	6	7	7.66667		dut	0
aatA	1651	1489	1027	1389		murD	3114	2533	2254	2633.67		damX	0	4	0	1.33333		aatD	16	2	22	13.3333		nleD-2	0	0	0	0		ROD_26051	0	2	0	0.666667		fruA	0	2	0	0.666667		typA	28	8	13	16.3333		dxr	0
lrhA	1093	1154	863	1036.67		fbp	2693	1920	1397	2003.33		rnt	0	2	0	0.666667		ROD_08341	0	3	3	2		lon	37	17	30	28		atpH	10	2	4	5.33333		rpoH	0	1	0	0.333333		ROD_05441	8	4	4	5.33333		dxs	0
ROD_25861	4063	2352	3141	3185.33		glgS	724	394	615	577.667		ROD_27091	0	2	0	0.666667		serA	2	2	25	9.66667		clpA	30	16	27	24.3333		hisB	1	4	4	3		cysI	0	2	0	0.666667		ROD_33571	2	3	4	3		E+E'_1	0
ROD_16081	329	279	226	278		tdh	2982	1951	1409	2114		kdgF	0	1	0	0.333333		moeA	2	2	4	2.66667		ilvA	31	11	32	24.6667		minE	7	1	3	3.66667		cts2C	0	2	0	0.666667		asnC	0	2	4	2		E+E'_2	0
ROD_50281	437	400	299	378.667		smpA	1142	655	761	852.667		ROD_29011	0	1	0	0.333333		ROD_05671	2	2	0	1.33333		ROD_15581	4	2	0	2		nagB	15	3	2	6.66667		cydC	0	2	0	0.666667		pocR	7	4	12	7.66667		E_1	0
crl	541	490	372	467.667		ptsG	3860	2722	3558	3380		ROD_40741	0	2	0	0.666667		icd	14	2	19	11.6667		rplY	2	2	0	1.33333		ROD_02141	4	3	0	2.33333		acnB	2	3	0	1.66667		ROD_33891	0	2	0	0.666667		E_2	0
trpA_2	421	435	363	406.333		nleE	1953	1315	1749	1672.33		purA	0	4	2	2		avtA	0	2	2	1.33333		cysN	2	10	9	7		dadX	2	4	0	2		rbsB	3	1	2	2		accB	7	2	0	3		eae	0
ROD_31381	676	547	566	596.333		ROD_30201	816	591	472	626.333		ROD_35981	0	4	1	1.66667		ROD_08441	2	1	1	1.33333		purC	14	5	7	8.66667		gyrB	13	9	4	8.66667		nuoC	0	2	0	0.666667		hycA	0	2	0	0.666667		eamA	0
map_1	887	966	704	852.333		glyA	2750	2385	1640	2258.33		metI	0	2	2	1.33333		aatC	1	1	26	9.33333		dctA	12	9	18	13		ROD_15991	0	2	0	0.666667		ROD_50011	0	2	0	0.666667		pduK	4	2	0	2		ecfE	0
tolB	1737	1565	1267	1523		dcrB	1546	1056	1010	1204		ribB	0	2	1	1		murA	2	2	4	2.66667		ROD_46831	2	4	4	3.33333		wzy	7	4	11	7.33333		typA	5	2	0	2.33333		ROD_33371	24	7	37	22.6667		ecnR	0
ROD_t34	0	0	0	0		cesD2	1097	772	934	934.333		ROD_50281	0	1	0	0.333333		chbC_2	0	2	2	1.33333		dadA	10	9	7	8.66667		ROD_33731	14	4	2	6.66667		glmS	0	2	0	0.666667		ilvE	15	4	5	8		eco	0
panD	337	455	307	366.333		tir	4957	3106	2721	3594.67		pyrG	0	5	0	1.66667		ROD_31621	0	2	3	1.66667		glnQ	0	5	2	2.33333		ispZ	0	2	0	0.666667		lpxP	0	1	0	0.333333		ROD_42931	8	6	7	7		eda	0
ROD_23191	278	272	197	249		ROD_02141	2186	1512	1499	1732.33		pheS	0	3	0	1		ROD_46131	5	1	20	8.66667		ROD_44731	9	5	6	6.66667		rfaZ	15	3	13	10.3333		ilvD	2	2	0	1.33333		ROD_06541	0	2	0	0.666667		edd	0
ROD_49951	657	550	466	557.667		secM	1703	1053	1113	1289.67		ROD_11291	0	2	0	0.666667		clpX	13	2	20	11.6667		ROD_20601	0	2	0	0.666667		ROD_20771	5	2	0	2.33333		gsp	0	2	0	0.666667		vsr	0	2	0	0.666667		efeU	0
ROD_45301	366	260	320	315.333		ROD_18771	666	362	689	572.333		murD	2	4	0	2		hisS	4	2	2	2.66667		ROD_25671	0	2	1	1		uvrD	2	8	4	4.66667		ftsN	0	1	0	0.333333		atpF	16	2	10	9.33333		efp	0
fabI	865	932	644	813.667		ROD_45851	682	631	564	625.667		glnP	0	2	0	0.666667		ROD_19581	0	1	1	0.666667		ROD_02181	0	5	0	1.66667		serC	16	4	2	7.33333		ppiD	2	2	0	1.33333		htrA	25	6	26	19		elbA	0
ROD_10721	1322	1331	1010	1221		ROD_34511	4121	3089	2680	3296.67		zapA	2	1	0	1		ROD_26031	0	1	1	0.666667		ROD_18651	2	1	0	1		ROD_02671	2	2	0	1.33333		fruK	0	1	0	0.333333		sbmC	2	2	8	4		elbB	0
dam_1	1440	874	1257	1190.33		nusB	1150	787	671	869.333		can	0	2	2	1.33333		tolB	13	2	16	10.3333		ROD_37531	2	4	5	3.66667		gcvT	5	4	5	4.66667		deaD	0	2	0	0.666667		smg	20	2	15	12.3333		emrA	0
ROD_31521	247	230	209	228.667		mdh	2797	1759	1476	2010.67		ppc	0	8	2	3.33333		purA	13	2	24	13		glmM	6	9	8	7.66667		dnaK	64	7	8	26.3333		ROD_36291	0	2	0	0.666667		lpdA	47	6	18	23.6667		emrB	0
deaD	2120	2218	1719	2019		pflB	5597	4254	4582	4811		asnB	0	5	3	2.66667		metI	0	1	8	3		pstS	6	7	0	4.33333		rfbC	17	2	4	7.66667		mrdA	0	2	0	0.666667		coaA	9	4	3	5.33333		emrD	0
lon	3910	2843	2753	3168.67		argB	2045	1438	1284	1589		hslU	0	4	0	1.33333		ROD_27991	1	1	6	2.66667		ROD_34781	2	6	2	3.33333		ROD_34511	3	6	6	5		pdxA	0	1	0	0.333333		corA	6	4	0	3.33333		endA	0
ROD_18491	244	212	169	208.333		ROD_t22	207	137	159	167.667		ROD_26041	0	2	0	0.666667		gltP	0	2	2	1.33333		acrA	8	8	2	6		ROD_09221	0	4	2	2		cyoB	0	2	0	0.666667		fabH	11	4	2	5.66667		engA	0
ROD_32831	544	403	407	451.333		ctsH1	1529	899	1112	1180		ROD_40181	0	2	0	0.666667		murD	10	2	4	5.33333		kdsB	4	5	2	3.66667		ROD_33271	5	4	5	4.66667		tktA_1	0	2	0	0.666667		yfjG	14	2	4	6.66667		engB	0
ROD_17601	364	385	264	337.667		ROD_18081	716	516	914	715.333		ROD_46411	0	1	0	0.333333		pepP	6	2	4	4		ROD_20971	5	6	3	4.66667		trmA	0	4	2	2		gcp	0	1	0	0.333333		sdhB	10	3	8	7		engC	0
ROD_09041	1913	973	1304	1396.67		ROD_32831	873	638	746	752.333		folE	0	2	0	0.666667		gyrA	9	4	15	9.33333		xerC	3	6	0	3		proB	4	4	0	2.66667		ROD_46861	0	2	0	0.666667		atpE	9	1	8	6		engD	0
fabD	1161	1077	797	1011.67		cyaA	6168	4690	3809	4889		ROD_13291	0	2	0	0.666667		ROD_50081	2	2	4	2.66667		ROD_33231	12	8	26	15.3333		recN	10	6	2	6		ROD_31861	2	1	0	1		frlR	2	3	3	2.66667		entA	0
ROD_14801	497	395	362	418		ROD_03421	903	677	851	810.333		ROD_13771	0	2	0	0.666667		aglB	2	2	0	1.33333		proP_2	4	10	2	5.33333		cI_6	3	2	4	3		glyS	2	2	0	1.33333		ROD_26391	9	1	5	5		entB	0
ROD_07291	351	339	236	308.667		sdaC	3576	2361	1901	2612.67		ROD_44241	0	2	2	1.33333		exoX	0	1	0	0.333333		aroG	6	7	10	7.66667		nuoJ	0	2	4	2		escU	5	1	0	2		ROD_47072	18	1	17	12		entC	0
ROD_07361	819	913	598	776.667		nuoJ	1549	1013	980	1180.67		gdhA	0	4	2	2		hslU	4	2	18	8		gst	5	4	2	3.66667		ROD_08201	0	4	0	1.33333		ptrB	0	2	0	0.666667		dos	27	10	11	16		entD	0
atpA	2150	1773	1727	1883.33		nleC	2693	1810	1999	2167.33		secA	0	8	0	2.66667		ROD_19731	0	1	1	0.666667		ROD_42451	0	2	0	0.666667		ROD_10931	0	2	0	0.666667		ROD_06471	0	1	0	0.333333		ROD_06631	8	2	2	4		entE	0
rpoC	4751	4840	3466	4352.33		bax	2520	1499	1831	1950		ROD_12311	0	1	0	0.333333		acrR	0	1	8	3		iscS	20	8	11	13		ROD_45421	2	2	2	2		rpoC	4	4	0	2.66667		manX	22	4	20	15.3333		entS	0
ROD_44401	169	192	121	160.667		ftsW	3385	2257	1815	2485.67		ROD_12441	0	2	0	0.666667		secA	10	4	10	8		fabZ	1	3	8	4		aslB	4	4	0	2.66667		murG	0	1	0	0.333333		ROD_09521	6	4	0	3.33333		envR	0
pykF	1445	1612	1096	1384.33		ROD_t16	0	0	0	0		ROD_23661	0	2	2	1.33333		ROD_23661	0	1	5	2		lexA	17	4	16	12.3333		ROD_01671	2	1	0	1		ldcC	0	2	0	0.666667		wzx	41	5	29	25		envZ	0
aspC	1412	1358	1041	1270.33		ROD_18861	891	640	789	773.333		ROD_31801	0	1	0	0.333333		ROD_28351	0	2	7	3		oxyR	18	6	3	9		ROD_18081	6	1	0	2.33333		nrdD	0	2	0	0.666667		pflF	27	10	16	17.6667		epd	0
secM	608	636	460	568		rcsA	1489	1128	875	1164		pldB	0	3	0	1		cmk	9	1	8	6		ROD_06131	10	8	9	9		uspG_1	8	2	0	3.33333		uvrD	0	2	0	0.666667		rfaL	10	5	11	8.66667		eptb	0
nhaA	1773	1330	1269	1457.33		fliI	3615	2477	2558	2883.33		ROD_35291	0	1	0	0.333333		aroP	0	2	6	2.66667		ROD_43821	0	2	0	0.666667		ROD_16701	4	2	0	2		mdoB	0	2	0	0.666667		pduM	2	2	0	1.33333		era	0
oppA	2138	1848	1568	1851.33		fabI	2109	1425	1125	1553		argH	2	4	0	2		cysG	2	2	6	3.33333		wfaO	12	7	21	13.3333		gltD	8	5	6	6.33333		pnp	5	2	0	2.33333		ROD_17941	30	1	12	14.3333		erfK	0
modC	1200	1201	893	1098		pheT	6565	4310	5087	5320.67		aroP	0	4	0	1.33333		mdtK	0	2	0	0.666667		ROD_39071	2	4	0	2		kdsA	1	3	0	1.33333		ompN_1	2	1	0	1		lifA	63	30	77	56.6667		escC	0
ROD_t18	167	96	128	130.333		ROD_31431	1112	812	956	960		glyS	0	6	2	2.66667		ROD_18681	0	2	2	1.33333		ROD_04201	0	2	3	1.66667		pduA	0	1	0	0.333333		cbiA	0	1	0	0.333333		ppiB	2	2	7	3.66667		escD	0
ROD_t01	0	0	0	0		lpdA	3294	2552	1770	2538.67		nlpB	0	3	0	1		xseA	2	2	0	1.33333		ROD_10451	2	4	2	2.66667		ROD_15751	0	2	0	0.666667		rfaG	0	1	0	0.333333		gppA	3	6	2	3.66667		escF	0
ROD_t04	74	82	60	72		lon	5656	4301	4272	4743		atpD	0	4	8	4		ROD_04501	0	2	2	1.33333		ROD_30201	1	2	7	3.33333		blc	0	2	0	0.666667		smf	0	1	0	0.333333		lspA	8	2	1	3.66667		escJ	0
ROD_26961	488	555	402	481.667		ROD_15331	904	599	647	716.667		cysS	0	4	1	1.66667		asnS	6	2	14	7.33333		ROD_49331	1	2	1	1.33333		ppiA	5	2	0	2.33333		dxr	2	1	0	1		ROD_12571	11	1	9	7		escN	0
gltX	1504	1584	1151	1413		grlA	924	720	639	761		ROD_01801	0	7	4	3.66667		leuC	3	2	3	2.66667		ribH	5	3	3	3.66667		leuS	7	9	2	6		fabF	0	1	0	0.333333		ubiC	2	2	2	2		escR	0
hemB	1052	1089	947	1029.33		espT	1558	1005	1052	1205		aqpZ	0	2	1	1		ROD_25851	2	2	2	2		ROD_06121	0	4	2	2		ftsZ	26	4	11	13.6667		lon	4	2	0	2		ROD_10401	2	4	5	3.66667		escS	0
ROD_20801	739	623	533	631.667		slyX	590	406	377	457.667		guaC	0	3	0	1		gnd	16	2	28	15.3333		asd	15	7	14	12		ROD_20021	1	1	0	0.666667		gyrB	3	2	2	2.33333		ROD_17461	0	2	1	1		escT	0
fabA	545	578	484	535.667		nuoF	3321	2340	1711	2457.33		selA	0	4	0	1.33333		glnA	18	2	19	13		gshB	6	6	4	5.33333		ROD_23891	4	2	0	2		ROD_08511	0	1	0	0.333333		sspB	4	2	3	3		escU	0
ROD_09031	1188	667	816	890.333		ROD_20511	1400	988	799	1062.33		ROD_42931	0	4	6	3.33333		pykF	4	2	22	9.33333		mntR	2	3	1	2		ROD_24151	2	2	0	1.33333		plsB	0	2	0	0.666667		ROD_45621	0	4	10	4.66667		escV	0
ROD_25791	1770	943	1485	1399.33		ROD_46751	1486	914	1226	1208.67		asnS	0	4	4	2.66667		dnaB_2	0	2	1	1		ompT	4	6	12	7.33333		ROD_46831	3	2	0	1.66667		dmsA	0	2	0	0.666667		ROD_46761	0	2	1	1		espA	0
fhuA	2901	2505	2254	2553.33		ROD_09681	811	484	496	597		cutF	0	2	0	0.666667		miaB	0	2	2	1.33333		ucpA	9	5	5	6.33333		ROD_50001	6	2	7	5		torZ	0	2	0	0.666667		ROD_48021	0	2	0	0.666667		espB	1
ROD_16701	643	626	576	615		hemC	2383	1634	1414	1810.33		ROD_49991	0	0	0	0		rpoN	4	2	21	9		ROD_08351	5	10	7	7.33333		rpoE	14	2	2	6		mdoH	0	2	0	0.666667		ftsA	12	5	15	10.6667		espD	2
ROD_t77	0	0	0	0		mdtJ	880	628	577	695		gltD	2	4	3	3		nrfA	1	2	24	9		bolA	0	2	4	2		ROD_18451	0	2	2	1.33333		cyaA	2	2	0	1.33333		ROD_12201	0	4	0	1.33333		espF	0
ROD_30791	363	382	289	344.667		ROD_28161	1006	607	1130	914.333		pta	0	6	0	2		ROD_24901	1	2	0	1		ROD_09211	7	6	5	6		ROD_22581	0	2	0	0.666667		mutS	0	2	0	0.666667		ruvB	2	4	0	2		espG	0
ispE	1164	937	811	970.667		smf	3000	1941	2053	2331.33		ROD_14201	0	2	0	0.666667		ROD_50291	1	1	0	0.666667		ROD_31421	2	1	0	1		ROD_41331	0	2	0	0.666667		adcA	1	3	2	2		creA	0	2	0	0.666667		espH	0
rpoD	2054	2028	1537	1873		murF	2572	2333	1978	2294.33		ROD_31501	0	1	0	0.333333		ROD_46191	0	1	4	1.66667		ROD_36441	1	2	0	1		ROD_24551	4	4	0	2.66667		ROD_18111	1	2	0	1		ROD_04031	4	2	5	3.66667		espJ	0
ROD_t26	72	78	83	77.6667		ROD_35191	870	654	636	720		trpA_2	0	1	0	0.333333		guaB	4	2	14	6.66667		ROD_46281	6	4	2	4		grpE	6	2	6	4.66667		clpB	0	2	0	0.666667		ROD_17471	3	2	0	1.66667		espK	0
ROD_19701	261	247	161	223		gnd	3438	2409	2043	2630		ROD_24981	0	2	0	0.666667		ROD_24761	0	1	0	0.333333		rfaP	7	5	4	5.33333		ROD_20711	0	1	0	0.333333		bcsA	0	2	0	0.666667		tpx	6	2	0	2.66667		espL2	0
ROD_t43	0	0	0	0		ROD_33421	3958	3076	3212	3415.33		rpoN	0	4	2	2		zwf	2	2	4	2.66667		gltA	33	8	60	33.6667		ROD_26321	26	6	17	16.3333		ROD_18741	0	2	0	0.666667		ROD_44561	2	4	3	3		espM1	0
zipA	1462	1089	1108	1219.67		ROD_38621	448	362	359	389.667		sdhB	0	2	0	0.666667		pflA	4	1	8	4.33333		ROD_04361	5	2	3	3.33333		ROD_49221	0	2	0	0.666667		gyrA	4	2	0	2		ROD_04751	8	2	6	5.33333		espM2	2
asd	1200	1203	1141	1181.33		adhE	5227	3733	3377	4112.33		cysJ	0	5	4	3		ROD_24991	0	2	2	1.33333		ROD_26031	0	4	1	1.66667		wrbA	1	2	0	1		ROD_04491	0	2	0	0.666667		ROD_33301	2	4	6	4		espM3	0
acrR	762	728	539	676.333		ROD_42191	516	366	423	435		rnpA	0	1	0	0.333333		pitA	0	2	5	2.33333		dusB	11	6	4	7		ROD_24861	0	2	0	0.666667		glnD	2	2	0	1.33333		mdoG	4	6	4	4.66667		espN1	0
ROD_t22	92	80	84	85.3333		icd	2799	2118	1662	2193		ROD_08761	0	1	0	0.333333		proP_2	1	2	2	1.66667		cts1H	0	3	2	1.66667		ROD_49861	1	1	0	0.666667		acnA	1	2	0	1		ROD_18111	29	10	27	22		espN2-1	0
greA	498	513	370	460.333		ROD_31691	1385	1053	940	1126		ROD_27891	0	2	0	0.666667		ROD_14501	4	2	1	2.33333		kdgF	1	2	2	1.66667		lon	28	8	9	15		nuoF	0	1	0	0.333333		nlpB	10	4	8	7.33333		espN2-2	0
ROD_35491	535	533	396	488		ROD_47421	516	308	327	383.667		ROD_44731	0	2	2	1.33333		ROD_24821	4	2	0	2		ROD_27581	0	1	0	0.333333		napC	9	2	4	5		secA	0	2	2	1.33333		ahpF	18	6	14	12.6667		espS	0
ROD_06061	415	446	319	393.333		oxyR	2170	1542	1341	1684.33		pyrH	0	2	2	1.33333		gltB	9	6	26	13.6667		ROD_30601	1	2	0	1		slyD	17	2	4	7.66667		murF	0	1	0	0.333333		ROD_31401	4	2	0	2		espT	0
ROD_10281	420	340	389	383		rpoE	1717	966	1211	1298		pepD	0	4	2	2		lnt	4	2	0	2		hemB	5	6	10	7		recR	4	2	1	2.33333		ROD_20891	0	1	0	0.333333		ROD_46751	3	2	6	3.66667		espV	0
ROD_18871	436	317	311	354.667		accA	2671	1605	1182	1819.33		artJ	0	2	2	1.33333		bioH	0	1	0	0.333333		ROD_13781	1	5	5	3.66667		pflF	21	8	13	14		atpD	5	1	0	2		ROD_14921	0	2	0	0.666667		espX7	0
sufA	415	409	337	387		ROD_04331	471	321	463	418.333		rlmB	0	2	0	0.666667		gpmI	8	2	20	10		yodA	0	4	0	1.33333		aatD	6	4	6	5.33333		ileS	0	2	0	0.666667		pheT	25	9	17	17		espZ	0
ROD_44731	823	770	552	715		dadX	2004	1790	809	1534.33		asd	0	3	5	2.66667		ROD_25011	2	2	2	2		rfaD	5	6	6	5.66667		fsr	0	4	0	1.33333		glnA	0	1	0	0.333333		fldA	6	2	7	5		eutA	0
ROD_29301	468	520	319	435.667		ppiD	4292	3127	2413	3277.33		dgkA	0	1	0	0.333333		rtn	3	2	2	2.33333		ROD_22301	2	2	2	2		lolA	2	2	0	1.33333		rpoN	1	1	0	0.666667		ROD_10941	6	2	8	5.33333		eutB	0
ROD_49881	672	663	544	626.333		tpx	1245	842	712	933		dnaC	0	2	0	0.666667		ROD_01301	1	1	2	1.33333		ROD_50281	4	2	4	3.33333		pocR	5	3	0	2.66667		rapA	0	2	0	0.666667		ROD_35851	2	3	8	4.33333		eutC	0
rpoZ	263	293	214	256.667		ROD_17601	744	548	589	627		hisA	0	2	0	0.666667		ROD_50111	4	2	6	4		ROD_12521	0	1	0	0.333333		ROD_25541	0	4	0	1.33333		nusA	0	1	0	0.333333		manY	15	3	25	14.3333		eutD	0
uspE	1104	1001	925	1010		glmS	3647	3036	2326	3003		ROD_10921	0	2	0	0.666667		guaA	7	2	15	8		ROD_18361	8	4	5	5.66667		ruvA	0	2	5	2.33333		hutH	1	1	0	0.666667		dadX	0	4	6	3.33333		eutE	0
sixA	411	513	349	424.333		bssR	955	636	905	832		ROD_25221	0	2	0	0.666667		ROD_07361	3	1	10	4.66667		ROD_25911	5	1	0	2		serA	15	4	2	7		acrB	2	2	0	1.33333		retA	10	4	12	8.66667		eutG	0
ROD_12761	300	364	250	304.667		ROD_49891	692	386	447	508.333		ROD_47901	0	1	0	0.333333		ROD_34461	2	2	3	2.33333		nusA	42	9	2	17.6667		asmA	4	6	5	5		oxaA	0	1	0	0.333333		fbaA	22	4	28	18		eutH	0
ROD_t14	0	0	0	0		ROD_03631	1233	701	928	954		pflA	0	2	0	0.666667		ROD_02141	1	1	2	1.33333		mglB	4	6	22	10.6667		ROD_01331	0	1	2	1		ROD_50781	0	1	0	0.333333		ispZ	3	2	0	1.66667		eutJ	0
ROD_26081	973	585	669	742.333		ROD_42181	886	597	606	696.333		nusA	0	4	2	2		aceF	25	2	16	14.3333		ROD_28101	2	2	1	1.66667		aaeR	2	3	0	1.66667		dnaG	3	1	0	1.33333		ROD_01801	42	9	29	26.6667		eutK	0
feoB	2839	2453	2269	2520.33		ROD_t43	0	0	0	0		hyb0	0	3	2	1.66667		rpoB	26	5	57	29.3333		ltaE	2	6	4	4		fabD	7	3	0	3.33333		pduG	0	1	0	0.333333		ROD_11731	4	2	2	2.66667		eutL	0
ROD_31421	231	167	143	180.333		ROD_43661	875	631	622	709.333		btuD	0	2	0	0.666667		mppA	0	2	8	3.33333		ROD_28281	6	3	17	8.66667		gmk	8	2	2	4		ROD_19261	0	2	0	0.666667		rfaB	33	4	36	24.3333		eutM	0
nagB	883	839	708	810		ppa_2	1326	871	842	1013		fpr	0	2	0	0.666667		ROD_34281	13	4	25	14		ROD_34271	14	8	15	12.3333		ROD_08441	2	2	3	2.33333		mutL	0	1	4	1.66667		aroB	3	4	10	5.66667		eutN	0
tisB	108	94	73	91.6667		ROD_14971	593	339	755	562.333		ROD_20451	0	2	0	0.666667		pgm	4	2	8	4.66667		rpoD	33	11	29	24.3333		upp	12	2	3	5.66667		ROD_09931	0	2	0	0.666667		nusG	8	2	0	3.33333		eutP	0
tolA	1358	1297	1062	1239		ROD_18111	5867	4170	3705	4580.67		ROD_30491	0	2	0	0.666667		oxaA	1	2	8	3.66667		ROD_33561	0	1	1	0.666667		cfcB	6	6	0	4		pta	0	1	0	0.333333		orn	2	2	0	1.33333		eutQ	0
ilvE	995	968	806	923		ftnA	1220	805	1021	1015.33		msrB	0	1	0	0.333333		ROD_34841	0	2	0	0.666667		gor	14	8	6	9.33333		miaA	37	3	14	18		clpA	4	1	1	2		ROD_41361	0	1	0	0.333333		eutR	0
ROD_t21	108	77	88	91		ecfE	3326	2187	2054	2522.33		ppiD	0	5	2	2.33333		groL	14	2	46	20.6667		pssA	14	8	4	8.66667		fdoI	0	2	0	0.666667		priA	0	1	0	0.333333		hemN	5	5	3	4.33333		eutS	0
fabF	1280	1252	778	1103.33		cydB	2327	1830	2558	2238.33		ROD_29341	0	2	0	0.666667		ROD_33381	22	2	42	22		ROD_05451	2	4	0	2		sspA	23	2	1	8.66667		ROD_24641	0	2	0	0.666667		apt	2	2	1	1.66667		eutT	0
ROD_42721	163	196	163	174		accC	2282	2165	1222	1889.67		deaD	0	5	0	1.66667		pgi	8	2	26	12		pnp	65	13	27	35		ROD_36821	2	3	4	3		ROD_40781	4	2	0	2		ROD_12931	0	2	0	0.666667		exbB	0
ompT	873	983	758	871.333		ROD_16821	764	548	465	592.333		ROD_36291	0	5	0	1.66667		recN	0	2	7	3		murI	6	5	2	4.33333		cI_5	2	1	1	1.33333		lifA3	0	0	0	0		ROD_12981	0	1	0	0.333333		exbD	0
ROD_09291	464	345	364	391		ROD_31921	1603	1046	808	1152.33		ROD_19721	0	2	0	0.666667		ROD_50781	2	2	13	5.66667		ROD_20721	0	1	0	0.333333		ROD_31901	19	6	14	13		adh	0	0	0	0		ROD_26241	5	3	9	5.66667		exoX	0
ROD_50001	558	595	488	547		cydA	3672	2504	2905	3027		ROD_29441	0	2	0	0.666667		ROD_49561	0	2	2	1.33333		ROD_35291	5	2	5	4		dusB	5	3	4	4		rcsD	4	1	0	1.66667		ROD_32531	1	1	2	1.33333		exuR	0
rpoB	4529	4154	3226	3969.67		ROD_t50	0	0	0	0		deoR	0	2	0	0.666667		ispE	1	1	4	2		ROD_29321	17	9	30	18.6667		ROD_27091	1	2	1	1.33333		purL	0	1	0	0.333333		rpoZ	2	1	1	1.33333		exuT	0
ftsA	1482	1301	1138	1307		queC	1479	1109	1228	1272		mlrA_1	0	2	0	0.666667		ilvI	4	2	8	4.66667		focA	10	5	6	7		cI_1	5	2	6	4.33333		ftsK	0	1	0	0.333333		cbiT	0	2	0	0.666667		fabA	0
clpB	4302	2647	3308	3419		fliH	1350	1128	1315	1264.33		marA	0	1	0	0.333333		cysW	0	1	6	2.33333		parE	14	11	2	9		fucA	0	2	0	0.666667		ROD_25701	0	2	0	0.666667		nuoJ	4	2	0	2		fabB	0
ROD_t13	0	0	0	0		sdhD	813	554	382	583		nrdA	0	6	2	2.66667		ROD_48941	3	1	2	2		ROD_13311	12	5	8	8.33333		pckA	39	5	11	18.3333		A_1	0	0	0	0		ROD_05591	2	2	0	1.33333		fabD	0
smpB	497	495	324	438.667		trpA_2	805	567	675	682.333		ROD_40211	0	2	0	0.666667		ROD_10161	2	2	5	3		nlpB	15	6	15	12		ROD_09961	0	2	0	0.666667		A_2	0	0	0	0		ROD_27571	8	2	10	6.66667		fabF	0
gdhA	1321	1377	1008	1235.33		fabD	2104	1469	1295	1622.67		udp	0	2	0	0.666667		sdhA	0	2	15	5.66667		phoB	0	4	0	1.33333		dadA	3	4	0	2.33333		A_3	0	0	0	0		ROD_45421	2	2	2	2		fabG	0
efeU	817	742	639	732.667		galU	2075	1435	1202	1570.67		ROD_35351	0	2	0	0.666667		mdlA	1	2	4	2.33333		smpA	7	2	2	3.66667		purA	19	4	6	9.66667		aaeA	0	0	0	0		ROD_25881	2	1	1	1.33333		fabH	0
ribH	527	481	334	447.333		ROD_27571	1503	874	1175	1184		tpiA_1	0	2	0	0.666667		rbsB	8	1	24	11		spoU	2	4	0	2		nleG	1	2	2	1.66667		aaeB	0	0	0	0		ROD_26201	4	2	6	4		fabI	0
tyrS	1133	1302	843	1092.67		ROD_07361	1921	1243	1105	1423		ROD_01401	0	2	0	0.666667		frdA	5	2	17	8		cI_4	7	4	19	10		ROD_31361	6	1	2	3		aaeR	0	0	0	0		ROD_27371	0	1	0	0.333333		fabZ	0
ROD_18361	692	673	562	642.333		accD	2404	1436	1351	1730.33		ROD_00041	0	2	2	1.33333		assT	0	2	0	0.666667		ROD_09441	0	4	2	2		uvrY	20	2	7	9.66667		aaeX	0	0	0	0		uspG_1	5	2	11	6		fadA	0
ROD_44531	408	427	305	380		hpt	1190	842	650	894		hisF	0	2	0	0.666667		cysJ	8	2	11	7		ROD_10651	4	1	0	1.66667		ROD_07061	0	4	0	1.33333		aas	0	0	0	0		hyb0	14	4	33	17		fadB	0
ROD_t63	0	0	0	0		ROD_19792	526	310	271	369		sucC	0	3	0	1		ROD_50011	8	2	3	4.33333		ROD_14721	10	4	16	10		cyoD	3	1	0	1.33333		aat	0	0	0	0		ROD_35941	15	6	4	8.33333		fadD	0
ROD_17571	262	301	187	250		ROD_12751	631	431	435	499		ROD_42711	0	4	0	1.33333		typA	5	2	16	7.66667		ROD_42931	19	8	6	11		fsaA	12	2	2	5.33333		aatB	0	0	0	0		leuC	9	5	6	6.66667		fadE	0
hflC	1088	1017	732	945.667		lspA	901	777	743	807		hisJ	0	2	4	2		pduG	1	2	13	5.33333		mtn	2	4	3	3		marC	0	2	0	0.666667		abrB	0	0	0	0		nudE	2	2	0	1.33333		fadH	0
ROD_26041	1055	672	765	830.667		sdhA	3816	2756	1916	2829.33		manA	0	3	0	1		secD	2	2	3	2.33333		rfaY	10	4	10	8		radC	2	2	0	1.33333		accB	0	0	0	0		cbiA	7	4	2	4.33333		fadI	0
aroK	651	522	468	547		nuoH	2108	1523	1702	1777.67		guaA	0	4	0	1.33333		asmA	5	2	2	3		dnaG	11	10	10	10.3333		ROD_46411	6	1	7	4.66667		accC	2	0	0	0.666667		dnaA	9	5	8	7.33333		fadJ	0
ROD_39431	282	204	148	211.333		ROD_10762	525	327	377	409.667		fhuC	0	2	0	0.666667		sppA	0	2	6	2.66667		ROD_25951	9	6	0	5		nuoF	13	4	2	6.33333		aceA	0	0	0	0		nhoA	2	3	0	1.66667		fadL	0
ROD_t09	0	0	0	0		ftsA	2796	1962	1944	2234		aceB	0	4	0	1.33333		mutL	2	2	11	5		ROD_28161	9	2	8	6.33333		pspA	11	2	0	4.33333		aceB	0	0	0	0		ROD_11041	0	2	2	1.33333		fadR	0
accA	786	959	599	781.333		serC	2039	1690	1374	1701		manY	0	2	6	2.66667		rfaS	14	1	31	15.3333		cybB	5	3	0	2.66667		ROD_24971	0	4	2	2		aceF	3	0	0	1		pykF	8	5	9	7.33333		fbaB	0
ROD_34091	630	468	543	547		proP_1	1511	1064	774	1116.33		nagB	0	2	4	2		htpG	2	2	14	6		ROD_18861	4	2	2	2.66667		fruR	7	3	2	4		aceK	0	0	0	0		gltX	5	5	9	6.33333		fbp	0
fis	290	295	184	256.333		rfbB	2540	1677	1516	1911		ROD_02141	0	2	0	0.666667		corA	0	1	4	1.66667		ROD_15481	10	5	9	8		ROD_32721	16	4	6	8.66667		acpH	0	0	0	0		gmhB	4	2	4	3.33333		fbpC	0
ROD_01801	2463	2400	1878	2247		ucpA	1556	1222	1004	1260.67		dos	0	6	4	3.33333		fabH	0	1	6	2.33333		ROD_09201	2	2	1	1.66667		ROD_38411	5	2	0	2.33333		acpS	0	0	0	0		kdsC	2	2	3	2.33333		fcl	0
ROD_t73	0	0	0	0		fbaA	2888	1662	1692	2080.67		crl	0	1	0	0.333333		talB	11	1	13	8.33333		ROD_27121	2	5	2	3		accC	4	4	3	3.66667		acpT	0	0	0	0		ROD_18591	0	2	0	0.666667		fdhD	0
ppiD	2153	1848	1598	1866.33		flhA	3753	3192	3370	3438.33		sapF	0	2	0	0.666667		slt	6	2	0	2.66667		rpoN	11	8	29	16		ROD_11901	2	2	4	2.66667		acrA	0	0	0	0		ROD_46241	0	3	3	2		fdhE	0
espN2-1	677	525	420	540.667		fabF	2403	1851	1370	1874.67		nirC	0	2	0	0.666667		topB	0	2	0	0.666667		flhD	3	2	1	2		espN2-1	2	2	0	1.33333		acrD	0	0	0	0		cfa	4	4	5	4.33333		fdhF_1	0
cI_6	606	545	389	513.333		ROD_28101	708	511	443	554		truA	0	2	0	0.666667		hemB	2	1	2	1.66667		ROD_11651	0	2	0	0.666667		ecfE	12	4	4	6.66667		acrE	0	0	0	0		gntY	5	2	0	2.33333		fdhF_2	0
ROD_20501	1581	1403	935	1306.33		fkpA	2235	1264	1187	1562		ROD_34281	0	8	1	3		nagE	17	2	12	10.3333		ROD_32991	1	2	0	1		aroM	1	2	0	1		acrF	0	0	0	0		ROD_18751	0	5	0	1.66667		fdnG	0
prs	1078	927	794	933		lpxA	1560	1207	1074	1280.33		pduB	0	2	0	0.666667		ROD_26011	2	2	2	2		ROD_34291	13	6	14	11		ROD_33591	0	2	0	0.666667		acs	0	0	0	0		ROD_32421	9	1	10	6.66667		fdnH	0
cyoE	646	870	686	734		ROD_33281	2180	1656	1081	1639		ROD_40291	0	2	0	0.666667		ROD_46741	0	1	6	2.33333		ROD_40511	1	2	0	1		trpC	0	4	4	2.66667		actP	0	0	0	0		ROD_50001	13	2	4	6.33333		fdnI	0
aqpZ	847	679	595	707		ROD_33141	732	591	446	589.667		sucB	0	3	3	2		tktB	0	2	4	2		ROD_41481	1	2	0	1		cmk	7	2	3	4		ada	0	0	0	0		pagP	4	2	0	2		fdoG	0
ROD_10631	267	222	314	267.667		ROD_27531	588	380	450	472.667		oppA	0	4	1	1.66667		ROD_24231	2	2	0	1.33333		engD	13	6	12	10.3333		ROD_16821	7	1	2	3.33333		adhC	2	0	0	0.666667		ROD_07941	0	6	2	2.66667		fdoH	0
ROD_33231	1330	1168	977	1158.33		sdaB	2307	2084	1119	1836.67		pduF	0	2	0	0.666667		ROD_48571	0	1	0	0.333333		ubiB	9	9	5	7.66667		proP_1	7	2	11	6.66667		adiC	0	0	0	0		ROD_25731	1	4	0	1.66667		fdoI	0
proV	1210	1170	856	1078.67		ROD_13261	2526	2119	1451	2032		ROD_08261	0	2	0	0.666667		dppF	5	1	8	4.66667		pocR	6	5	14	8.33333		ROD_33571	1	2	3	2		adk	0	0	0	0		ROD_43551	0	1	0	0.333333		fdrA	0
atpG	931	840	688	819.667		ROD_29971	722	561	567	616.667		cbiO	0	2	0	0.666667		gcp	0	1	1	0.666667		exbB	7	4	0	3.66667		ROD_18481	3	1	2	2		aegA	0	0	0	0		nuoN	4	5	4	4.33333		fdx	0
kdsA	851	827	631	769.667		rpoC	9252	6412	8092	7918.67		ROD_13641	0	1	0	0.333333		metG	5	2	8	5		ROD_24761	2	4	0	2		ROD_49081	4	2	0	2		aes	0	0	0	0		ftsI	40	6	47	31		fecA	0
pgsA	562	528	444	511.333		fabA	1294	787	708	929.667		dapD	0	2	0	0.666667		prlC	3	2	1	2		ROD_30961	3	2	0	1.66667		pntB	3	4	6	4.33333		afuA	0	0	0	0		ROD_06931	0	1	0	0.333333		fecI	0
ROD_31411	380	288	273	313.667		nuoN	2788	2210	2468	2488.67		dkgA_2	0	2	0	0.666667		rfaI	21	1	39	20.3333		ROD_43741	2	2	1	1.66667		aqpZ	1	2	0	1		afuB	0	0	0	0		ROD_18371	2	1	0	1		fecR	0
ROD_40891	695	554	466	571.667		ROD_t11	0	0	0	0		icc	0	2	0	0.666667		ROD_03511	2	1	1	1.33333		gltJ	0	4	4	2.66667		ROD_43871	2	2	0	1.33333		agaW	0	0	0	0		sdhA	13	6	10	9.66667		feoA	0
ilvD	1656	1765	1395	1605.33		ROD_15311	608	389	418	471.667		nadE	0	2	0	0.666667		ROD_31861	0	1	0	0.333333		csrA	10	1	15	8.66667		sdhD	1	1	0	0.666667		aglB	2	0	0	0.666667		ROD_24551	4	4	3	3.66667		feoB	0
ROD_43661	310	366	276	317.333		cysU	1102	1256	685	1014.33		pduC	0	4	1	1.66667		glyS	3	2	5	3.33333		fabD	9	5	7	7		mtn	5	2	0	2.33333		agp	0	0	0	0		ubiH	0	4	4	2.66667		fepA	0
mreB	938	994	705	879		ROD_40831	2008	1390	1431	1609.67		nusB	0	1	0	0.333333		ROD_28191	1	2	3	2		murE	10	8	9	9		asnS	7	4	2	4.33333		ahpF	0	0	0	0		tolC	11	5	6	7.33333		fepB	0
ROD_35781	663	554	479	565.333		recR	1152	911	788	950.333		ROD_19661	0	1	0	0.333333		selD	0	1	5	2		panF_1	4	8	3	5		ROD_25931	0	1	0	0.333333		aidB	0	0	0	0		grpE	9	2	7	6		fepC	0
clpP	793	592	559	648		folX	864	545	580	663		fruA	0	4	0	1.33333		ROD_10101	0	2	7	3		ROD_39931	1	1	0	0.666667		ROD_28161	3	1	0	1.33333		air	0	0	0	0		ROD_09432	0	1	0	0.333333		fepD	0
ROD_47901	404	350	305	353		ROD_43031	3359	2207	2803	2789.67		ROD_09691	0	2	0	0.666667		rpoC	36	4	74	38		ROD_22261	0	4	3	2.33333		ROD_47681	9	2	0	3.66667		ais	0	0	0	0		ROD_29201	0	2	1	1		fepG	0
nusB	443	398	268	369.667		metQ	1809	1223	1258	1430		murI	0	2	0	0.666667		spoT	4	2	2	2.66667		ROD_01801	55	13	22	30		ROD_39841	2	2	0	1.33333		alaS	0	0	0	0		hmpA	4	4	2	3.33333		fes	0
ROD_12271	181	193	156	176.667		ROD_30191	943	629	481	684.333		ROD_09021	0	1	0	0.333333		ROD_44251	0	2	3	1.66667		msrB	2	2	1	1.66667		pykF	12	4	4	6.66667		aldA	0	0	0	0		engB	3	2	0	1.66667		ffh	0
ROD_18761	237	227	197	220.333		ROD_28121	385	265	305	318.333		kdsA	0	2	0	0.666667		nrdD	4	2	4	3.33333		ppiD	40	10	21	23.6667		ROD_42521	3	2	2	2.33333		aldB	0	0	0	0		rnhB	2	2	0	1.33333		fhlA	0
typA	2028	1725	1455	1736		tldD	2650	2164	1798	2204		ROD_46151	0	2	0	0.666667		fdhF_1	0	2	2	1.33333		ROD_49451	2	4	2	2.66667		ROD_14201	0	2	0	0.666667		alkA	0	0	0	0		wrbA	2	2	6	3.33333		fhuA	0
gst	576	572	455	534.333		ROD_15771	2177	1586	1113	1625.33		ROD_46241	0	2	0	0.666667		uvrD	4	2	6	4		smf	17	6	14	12.3333		ROD_26231	5	1	0	2		alkB	0	0	0	0		hemY	0	4	2	2		fhuB	0
gltD	1220	1339	907	1155.33		ROD_15871	5872	4441	4871	5061.33		rpoH	0	2	0	0.666667		ROD_24461	4	2	0	2		murD	3	7	13	7.66667		ROD_31501	11	1	4	5.33333		allD	0	0	0	0		ROD_33421	8	6	14	9.33333		fhuC	0
ROD_49241	593	546	450	529.667		espK	3159	2027	2357	2514.33		tsx	0	2	2	1.33333		smf	2	1	11	4.66667		ROD_19721	8	4	1	4.33333		rpoN	13	4	10	9		alr	0	0	0	0		fieF	1	3	0	1.33333		fhuD	0
entS	1237	1172	863	1090.67		ROD_36431	803	534	543	626.667		mscS	0	2	2	1.33333		katE	0	2	2	1.33333		dnaJ	10	6	2	6		fbaA	22	3	6	10.3333		alsA	0	0	0	0		ROD_20131	1	4	0	1.66667		fhuE	0
ROD_38401	382	338	263	327.667		nuoL	3813	2730	2862	3135		ROD_43221	0	2	0	0.666667		bglX	0	2	7	3		apaG	2	2	2	2		ROD_27891	2	2	0	1.33333		alsB	0	0	0	0		metL	6	8	2	5.33333		fhuF	0
ROD_46281	575	596	429	533.333		uspF_2	908	643	706	752.333		tesB	0	2	0	0.666667		mdoC	0	1	4	1.66667		spr	22	3	6	10.3333		mdtJ	3	1	0	1.33333		alsC	0	0	0	0		accD	4	3	2	3		fI_1	0
aatC	613	588	343	514.667		icc	2008	1222	1573	1601		dmsC	0	2	1	1		nupC	17	1	20	12.6667		ubiE	7	4	8	6.33333		phoU	0	2	2	1.33333		alsE	0	0	0	0		fdoG	38	10	12	20		fI_2	0
ROD_43821	389	285	205	293		soxS	652	478	232	454		tig	2	3	6	3.66667		dacA	6	1	5	4		ROD_40421	0	4	2	2		pyrH	8	2	0	3.33333		alsK	0	0	0	0		pduG	11	6	13	10		fic	0
atpH	478	495	416	463		ROD_35351	1421	1101	1240	1254		ROD_32811	0	4	0	1.33333		glgP	1	2	9	4		ROD_50151	23	7	24	18		ROD_01261	1	1	0	0.666667		alsR	0	0	0	0		lolA	6	2	7	5		fieF	0
udk	480	592	371	481		ROD_15571	545	411	387	447.667		uspF_2	0	1	2	1		rnr	6	2	9	5.66667		cysI	8	9	10	9		ROD_10561	2	2	3	2.33333		alx	0	0	0	0		oxyR	11	3	3	5.66667		fII_1	0
ROD_27571	396	511	381	429.333		ROD_44731	1580	1064	950	1198		ROD_18791	0	2	0	0.666667		thrA	0	2	6	2.66667		ctsD	0	2	1	1		ROD_19281	0	2	0	0.666667		amiB	0	0	0	0		ROD_47891	4	1	3	2.66667		fII_2	0
ROD_28101	344	306	282	310.667		nuoM	3103	2248	2291	2547.33		dapA_2	0	2	2	1.33333		frsA	0	1	6	2.33333		pdhR	17	4	10	10.3333		ROD_41471	6	1	0	2.33333		amiC	0	0	0	0		ROD_49501	8	1	15	8		fimA	0
ROD_15851	211	215	221	215.667		ROD_t85	207	104	150	153.667		ROD_44221	0	2	0	0.666667		mdoH	7	2	14	7.66667		ROD_23891	0	3	2	1.66667		typA	17	5	0	7.33333		amn	0	0	0	0		cyoC	9	2	4	5		fimB	0
bax	762	756	577	698.333		rluD	2104	1436	1407	1649		sdhA	0	4	0	1.33333		dcuA_1	0	1	0	0.333333		ROD_43661	6	2	0	2.66667		M_2	0	1	0	0.333333		ampD	0	0	0	0		ROD_39071	0	2	3	1.66667		fimC	0
tolC	1450	1355	1017	1274		ROD_02671	928	799	1069	932		ROD_03921	0	6	0	2		uraA	0	1	2	1		secE	3	2	7	4		mlrA_2	8	2	0	3.33333		ampE	0	0	0	0		atpA	35	5	25	21.6667		fimD	0
tolQ	654	633	546	611		ROD_30031	1544	1206	1168	1306		ROD_09391	0	4	0	1.33333		topA	4	2	6	4		sufA	7	2	0	3		pnp	18	6	8	10.6667		ampG	0	0	0	0		ilvD	33	6	19	19.3333		fimE	0
ROD_26001	442	241	318	333.667		ROD_t14	0	0	0	0		ROD_08591	0	1	0	0.333333		ndh	5	1	2	2.66667		tpiA_1	4	4	12	6.66667		rfe	0	3	0	1		ampH	0	0	0	0		ROD_36041	0	2	4	2		fimF	0
ROD_06131	1202	1117	898	1072.33		asnA	1954	1441	725	1373.33		ROD_15481	0	2	0	0.666667		brnQ	4	1	3	2.66667		lysC	2	7	7	5.33333		ROD_10921	2	2	0	1.33333		amtB	0	0	0	0		rhtC	4	2	0	2		fimG	0
ROD_09421	956	558	790	768		ROD_47851	350	281	335	322		ROD_34521	0	2	0	0.666667		ROD_04491	0	2	2	1.33333		srlR	1	4	7	4		ROD_02251	0	2	4	2		amyA	0	0	0	0		ROD_10451	6	2	3	3.66667		fimH	0
ROD_02611	2341	1454	1953	1916		ROD_36821	2687	1382	1980	2016.33		sapC	0	2	0	0.666667		ROD_16371	0	2	6	2.66667		tusD	2	2	0	1.33333		ROD_29311	7	2	0	3		anmK	0	0	0	0		ROD_05671	4	4	1	3		fimI	0
U_3	700	475	505	560		ftsQ	1668	1194	1516	1459.33		fur	1	1	0	0.666667		ppc	9	2	18	9.66667		ROD_01061	3	1	0	1.33333		ROD_20951	2	4	0	2		ansA	0	0	0	0		ROD_36811	0	1	2	1		fimK	0
dam_4	1643	958	1309	1303.33		ROD_23191	447	327	294	356		galF	0	2	0	0.666667		acnA	2	2	0	1.33333		fabI	12	4	2	6		ROD_02511	0	1	1	0.666667		ansB	0	0	0	0		ROD_42711	26	5	12	14.3333		finO	0
ubiE	778	687	577	680.667		ROD_31211	1100	812	719	877		ROD_09871	0	2	0	0.666667		nuoF	6	1	12	6.33333		clpB	29	13	9	17		fruB	4	3	2	3		apaG	0	0	0	0		ribF	0	3	2	1.66667		fis	0
ROD_27531	222	226	170	206		ROD_t60	166	103	152	140.333		infB	0	6	6	4		ROD_34271	8	1	6	5		ROD_05261	3	2	2	2.33333		ROD_43801	0	1	0	0.333333		apaH	0	0	0	0		ROD_36291	20	6	18	14.6667		fixA	0
nhaR	1102	812	859	924.333		ROD_19561	500	359	317	392		hisG	0	2	2	1.33333		infB	14	2	19	11.6667		ROD_19151	4	2	8	4.66667		ubiE	2	2	5	3		apbE	0	0	0	0		ROD_06121	3	2	2	2.33333		fixB	0
ROD_t16	0	0	0	0		pnp	4128	3134	2850	3370.67		ROD_33421	0	4	2	2		ROD_21541	4	1	9	4.66667		ROD_50101	0	1	1	0.666667		ulaR	2	2	2	2		apt	0	0	0	0		ROD_08301	2	3	1	2		fixC	0
entA	823	683	575	693.667		ispE	1737	1209	1356	1434		fdoH	0	2	0	0.666667		nuoG	18	2	19	13		pntB	21	7	4	10.6667		ROD_22141	16	2	2	6.66667		araA	0	0	0	0		ROD_14601	2	3	1	2		fixX	0
ilvM	194	237	156	195.667		O	1649	1182	1507	1446		galU	2	2	2	2		ROD_42511	0	1	0	0.333333		trpB	6	6	3	5		ROD_50501	2	2	2	2		araB	0	0	0	0		ROD_35701	2	1	5	2.66667		fklB	0
pgi	1863	1480	1537	1626.67		ROD_49241	1345	814	843	1000.67		pduX	0	2	0	0.666667		cysS	6	1	4	3.66667		ROD_23591	0	2	2	1.33333		ROD_32261	0	3	2	1.66667		araC	0	0	0	0		ROD_38511	1	1	1	1		fkpA	0
rpoN	1460	1284	987	1243.67		ftsX	1610	1488	1070	1389.33		ROD_21541	0	3	0	1		selA	2	1	2	1.66667		ROD_26621	0	6	2	2.66667		ROD_33581	2	2	2	2		araD	0	0	0	0		ROD_49471	16	2	6	8		fkpB	0
ROD_45841	97	161	88	115.333		galM	2049	1458	1088	1531.67		fabZ	0	1	0	0.333333		ROD_42931	2	1	26	9.66667		ROD_28171	0	2	2	1.33333		ROD_48821	0	2	2	1.33333		araE	0	0	0	0		ROD_08241	4	4	1	3		fldA	0
minC	693	625	535	617.667		hemY	1587	1677	1276	1513.33		ROD_09381	0	2	0	0.666667		ROD_04151	6	2	13	7		tagD	0	2	0	0.666667		ROD_10851	2	2	0	1.33333		araF	0	0	0	0		ROD_46131	32	2	15	16.3333		fldB	0
ROD_17211	350	278	216	281.333		ROD_17751	973	639	562	724.667		oxyR	0	2	1	1		nusA	8	1	16	8.33333		fbp	4	5	9	6		ROD_38501	5	3	3	3.66667		araG	0	0	0	0		nth	2	2	0	1.33333		flgA	0
ROD_t65	0	0	0	0		ROD_t49	0	0	0	0		pocR	0	2	2	1.33333		acrB	8	2	16	8.66667		dos	28	12	29	23		ROD_42731	4	2	0	2		araH	0	0	0	0		ROD_10281	3	1	7	3.66667		flgB	0
ROD_26951	739	587	564	630		nuoA	954	609	640	734.333		ROD_09231	0	1	0	0.333333		ROD_08351	0	1	2	1		nupC	9	6	4	6.33333		tpiA_1	12	2	2	5.33333		araJ	0	0	0	0		uspB	0	1	3	1.33333		flgC	0
epd	735	729	614	692.667		htrA	2266	1967	1160	1797.67		nuoL	0	4	2	2		carB	4	2	8	4.66667		ROD_04511	9	3	10	7.33333		ROD_34931	0	2	0	0.666667		arcB	2	0	0	0.666667		tyrS	7	4	14	8.33333		flgJ	0
ROD_02251	603	657	474	578		mntH	2529	1716	1620	1955		oppB	0	2	2	1.33333		ubiB	4	1	1	2		ROD_04981	0	2	1	1		argB	8	2	1	3.66667		arcC_1	0	0	0	0		rfaC	8	3	2	4.33333		flgK	0
murD	1292	1162	915	1123		ROD_33211	884	584	614	694		ROD_30071	0	1	2	1		lifA2	0	0	0	0		wzx	27	6	10	14.3333		gatR	0	2	0	0.666667		arcC_2	0	0	0	0		ROD_11671	1	2	0	1		flgL	0
ROD_40901	148	116	124	129.333		ROD_01801	4404	3347	2790	3513.67		ROD_40831	0	2	0	0.666667		dnaE	11	2	18	10.3333		ROD_42351	2	2	2	2		ROD_01681	2	1	0	1		argA	2	0	0	0.666667		ROD_19581	1	2	2	1.66667		flgM	0
fepB	828	833	688	783		ispG	2148	1541	1204	1631		pntB	1	3	0	1.33333		ftsI	11	1	45	19		rfaL	10	6	0	5.33333		uhpB_1	0	4	0	1.33333		argD	0	0	2	0.666667		frwB	0	1	0	0.333333		flgN	0
fabZ	426	400	276	367.333		hemB	1886	1342	1180	1469.33		glsA2	0	2	0	0.666667		metH	2	2	15	6.33333		ROD_35381	4	3	4	3.66667		nagE	23	5	0	9.33333		argH	4	0	0	1.33333		ROD_12681	4	4	3	3.66667		flhA	0
brnQ	1362	1157	1090	1203		mraY	2123	1489	1506	1706		aaeR	0	2	4	2		glmS	6	1	12	6.33333		aatD	4	6	21	10.3333		ROD_42711	11	4	0	5		argO	0	0	0	0		lipA	14	3	6	7.66667		flhB	0
rfaL	1162	1062	783	1002.33		ROD_39071	1018	843	763	874.667		fdhE	0	2	0	0.666667		gsp	2	1	4	2.33333		coaBC	3	6	6	5		kdgR	13	2	5	6.66667		argR	0	0	0	0		rbsC	8	3	5	5.33333		flhC	0
ROD_30951	229	238	210	225.667		escT	1329	1062	1289	1226.67		ROD_28271	0	2	0	0.666667		hrpA	6	2	12	6.66667		ROD_07371	1	1	0	0.666667		ROD_46851	2	1	2	1.66667		argS	0	0	0	0		rnb	8	6	3	5.66667		flhD	0
ROD_02431	777	498	686	653.667		ROD_02561	1523	1242	1622	1462.33		ROD_46621	0	1	0	0.333333		ftsK	4	2	14	6.66667		ROD_28661	0	2	0	0.666667		ucpA	2	2	3	2.33333		argT	0	0	0	0		rne	22	10	12	14.6667		flhE	0
fadR	570	625	460	551.667		ROD_01601	747	471	451	556.333		thrB	0	2	0	0.666667		ROD_44171	0	1	4	1.66667		pepT	19	6	17	14		cbiK	2	2	0	1.33333		aroA	0	0	0	0		tolB	15	4	11	10		fliA	0
ROD_17551	368	315	248	310.333		ROD_27251	292	221	188	233.667		nadC	0	2	0	0.666667		ROD_40781	8	2	10	6.66667		ROD_07621	8	4	5	5.66667		map_1	4	2	6	4		aroB	0	0	0	0		fucA	0	2	0	0.666667		fliB	0
accD	761	794	531	695.333		N_1	1896	1435	1872	1734.33		lrhA	0	2	0	0.666667		lifA3	0	0	13	4.33333		npdA	2	4	3	3		rfaP	4	2	0	2		aroC	0	0	0	0		glgC	4	4	1	3		fliC_1	0
ROD_24361	283	312	247	280.667		ROD_15381	421	327	206	318		ROD_07081	0	2	0	0.666667		mrcA	0	1	3	1.33333		ROD_19991	0	2	6	2.66667		ROD_28171	4	1	0	1.66667		aroD	0	0	0	0		iscA	6	1	5	4		fliC_2	0
serS	1261	1120	1017	1132.67		fliT	648	506	445	533		ROD_44831	0	2	0	0.666667		T_1	0	0	0	0		serA	14	6	9	9.66667		lolC	2	3	0	1.66667		aroE	0	0	0	0		ROD_13611	2	2	0	1.33333		fliD	0
ROD_t15	0	0	0	0		ROD_42691	2995	2283	2334	2537.33		ROD_14601	0	2	0	0.666667		rapA	1	1	0	0.666667		uppP	4	4	0	2.66667		dkgA_1	2	2	4	2.66667		aroG	0	0	0	0		purA	28	4	20	17.3333		fliE	0
dam_7	681	722	501	634.667		galF	2146	1214	1054	1471.33		truB	0	2	0	0.666667		fdoG	3	1	44	16		metN	9	5	3	5.66667		ROD_04781	0	2	0	0.666667		aroH	0	0	0	0		ROD_03731	2	2	4	2.66667		fliF	0
ROD_40831	841	796	628	755		croI	1490	861	891	1080.67		mntR	0	1	0	0.333333		ROD_32821	5	1	11	5.66667		icc	11	4	6	7		mppA	10	4	1	5		aroK	0	0	0	0		ROD_31911	30	6	40	25.3333		fliG	0
ROD_19151	409	341	216	322		ogr_2	252	177	168	199		coaA	0	2	0	0.666667		nasB	0	1	0	0.333333		rhtC	2	3	0	1.66667		pcaR	3	2	0	1.66667		aroL	0	0	0	0		eutL	0	2	1	1		fliH	0
ROD_t11	0	0	0	0		cysA	1954	1484	1662	1700		ispH	0	2	0	0.666667		ROD_25701	1	1	8	3.33333		secA	20	13	13	15.3333		ROD_01801	39	6	16	20.3333		aroM	0	0	0	0		deoA	4	4	10	6		fliI	0
ftsQ	732	715	578	675		gmhB	1211	764	755	910		miaA	1	2	7	3.33333		gatD	0	1	0	0.333333		ROD_36351	3	2	0	1.66667		ROD_13851	0	2	0	0.666667		artI	0	0	0	0		xylA	2	4	2	2.66667		fliJ	0
nrdB	851	971	602	808		ROD_43531	1417	842	975	1078		fxsA	0	1	0	0.333333		A_1	0	0	0	0		sufE	3	2	2	2.33333		sdhC	6	1	0	2.33333		artJ	2	0	0	0.666667		exoX	2	2	4	2.66667		fliK	0
lifA	5863	4940	4043	4948.67		xylR	2371	1581	1445	1799		pheT	0	5	3	2.66667		A_2	0	0	0	0		nupG	19	6	0	8.33333		smtA	6	2	2	3.33333		artM	0	0	0	0		fsaA	13	2	7	7.33333		fliL	0
ROD_02621	2298	1402	1765	1821.67		fliP	1383	988	997	1122.67		nrfD	0	2	0	0.666667		A_3	2	0	0	0.666667		ROD_01991	0	2	1	1		atpB	17	2	6	8.33333		artP	0	0	0	0		ROD_49341	0	2	0	0.666667		fliM	0
pnp	2348	1883	1637	1956		ROD_45471	412	297	268	325.667		rfaC	0	2	0	0.666667		aaeA	2	0	0	0.666667		ROD_35931	2	3	4	3		mraZ	6	1	2	3		artQ	0	0	0	0		ROD_50151	22	4	18	14.6667		fliN	0
ROD_26731	330	261	244	278.333		croR	1334	927	841	1034		gcvP	0	6	0	2		aaeB	0	0	0	0		hslJ	2	2	4	2.66667		ROD_13891	8	2	2	4		ascB	0	0	0	0		argA	2	4	2	2.66667		fliO	0
ROD_18721	413	381	319	371		ROD_45381	1254	742	817	937.667		accA	0	2	0	0.666667		aaeX	0	0	2	0.666667		ROD_20621	5	4	6	5		ROD_34301	7	2	1	3.33333		ascF	0	0	0	0		pduC	14	5	3	7.33333		fliP	0
prfB	1036	935	795	922		rfe	2283	1473	1439	1731.67		ROD_33181	0	1	1	0.666667		aas	0	0	2	0.666667		croI	9	3	4	5.33333		dapB	0	2	0	0.666667		ascG	0	0	0	0		pepQ	6	4	4	4.66667		fliQ	0
ROD_25991	2513	1394	1879	1928.67		ROD_38051	321	216	191	242.667		glk	0	2	0	0.666667		aat	0	0	0	0		ROD_11751	2	3	0	1.66667		epd	5	2	0	2.33333		aslB	0	0	0	0		ROD_09471	2	2	3	2.33333		fliR	0
retA	1094	910	814	939.333		ROD_18721	827	594	591	670.667		ROD_09521	0	2	2	1.33333		aatA	10	0	35	15		cyaA	25	12	11	16		npdA	0	2	0	0.666667		asmA	0	0	0	0		ROD_24591	4	3	5	4		fliS	0
ROD_t20	56	61	73	63.3333		lipA	1607	1281	897	1261.67		serB	0	2	0	0.666667		aatB	2	0	26	9.33333		ROD_25791	0	4	2	2		ROD_35511	1	1	0	0.666667		asnA	0	0	0	0		ROD_36471	9	1	4	4.66667		fliT	0
htrA	1369	1198	1001	1189.33		ROD_29541	598	409	367	458		msbB	0	2	0	0.666667		aatP	3	0	14	5.66667		tyrS	11	6	16	11		ROD_36921	0	0	0	0		asnC	0	0	0	0		ROD_48011	0	3	1	1.33333		fliY	0
ROD_49891	214	197	173	194.667		ROD_15881	3777	2845	3068	3230		rraA	0	1	2	1		accA	0	0	12	4		exbD	5	2	3	3.33333		fumA	2	4	2	2.66667		asnS	1	0	0	0.333333		ROD_08381	4	4	0	2.66667		fliZ	0
ROD_36431	392	303	234	309.667		hda	1823	988	1200	1337		ROD_45631	0	2	0	0.666667		accB	0	0	1	0.333333		ROD_05471	4	4	5	4.33333		icc	12	2	2	5.33333		aspC	1	0	0	0.333333		artM	0	2	0	0.666667		flp1	0
ROD_42711	1512	1313	1154	1326.33		ROD_07911	874	543	858	758.333		tkrA	0	2	0	0.666667		accC	2	0	9	3.66667		tsx	25	4	6	11.6667		ftsW	4	3	0	2.33333		aspS	0	0	0	0		argG	18	4	6	9.33333		fmt	0
atpD	1638	1162	1211	1337		ROD_15861	2545	1719	1863	2042.33		nuoH	0	2	2	1.33333		aceA	0	0	0	0		hslS	2	2	0	1.33333		cysU	5	2	2	3		asr	0	0	0	0		nrfC	10	2	5	5.66667		fnr	0
proP_2	1562	1262	1275	1366.33		rpoD	2963	2435	2037	2478.33		pspF	0	2	0	0.666667		aceB	0	0	0	0		cydC	12	8	1	7		dam_7	6	2	0	2.66667		assT	2	0	0	0.666667		ROD_30371	0	2	0	0.666667		focA	0
ROD_35191	399	319	244	320.667		ROD_t10	0	0	0	0		pduM	0	1	0	0.333333		aceK	0	0	0	0		bdm	0	1	0	0.333333		hemK	2	2	0	1.33333		astA	0	0	0	0		gltK	4	2	2	2.66667		folA	0
tpx	366	424	315	368.333		wrbA	1400	787	1400	1195.67		ldhA	0	2	0	0.666667		acpH	0	0	0	0		ndk	5	2	7	4.66667		ROD_35941	9	4	6	6.33333		astB	0	0	0	0		ecfE	13	4	5	7.33333		folC	0
dusB	803	806	614	741		spy	943	640	700	761		ROD_24831	0	2	0	0.666667		acpS	0	0	0	0		ROD_32091	4	4	0	2.66667		apaH	0	2	0	0.666667		astC	0	0	0	0		secA	24	8	13	15		folD	0
ROD_25811	1471	966	1156	1197.67		pgsA	1130	720	946	932		ROD_26961	0	1	2	1		acpT	0	0	4	1.33333		purA	29	6	25	20		cyaA	11	6	4	7		astD	0	0	0	0		ROD_23661	14	2	4	6.66667		folE	0
ROD_26061	905	503	649	685.667		rcsD	4448	3500	2916	3621.33		asnA	0	2	0	0.666667		acrA	1	0	10	3.66667		ROD_40781	18	23	16	19		exbD	5	1	0	2		astE	0	0	0	0		ROD_35891	0	2	0	0.666667		folK	0
ROD_03631	371	355	343	356.333		acnB	4187	3403	2900	3496.67		pgl	0	2	0	0.666667		acrD	2	0	0	0.666667		tadD	2	6	0	2.66667		ispE	5	2	3	3.33333		atoA	0	0	0	0		ROD_39821	14	1	13	9.33333		folP	0
icc	675	689	523	629		nleG1	1010	765	742	839		tktA_1	0	2	2	1.33333		acrE	0	0	0	0		leuB	6	5	13	8		nsrR	2	1	0	1		atoD	0	0	0	0		espK	43	4	40	29		folX	0
aatB	837	676	367	626.667		malT	5882	3528	4966	4792		ROD_23681	0	2	0	0.666667		acrF	0	0	0	0		marB	1	1	2	1.33333		ROD_05471	2	2	2	2		atpA	4	0	3	2.33333		sdaA	7	4	1	4		fpr	0
ROD_34511	1730	1369	1140	1413		murG	1753	1392	1428	1524.33		ROD_28421	0	2	2	1.33333		acs	2	0	2	1.33333		nuoA	3	2	1	2		ROD_46151	3	2	4	3		atpE	0	0	0	0		hycE	2	5	5	4		frdA	0
flhD	273	299	188	253.333		ftsZ	1989	1494	1365	1616		ROD_45621	0	2	0	0.666667		actP	2	0	0	0.666667		ROD_45301	0	1	0	0.333333		tsx	9	2	2	4.33333		atpF	2	0	0	0.666667		lpxD	11	3	13	9		frdB	0
ROD_31921	574	543	444	520.333		oxaA	3134	2131	1775	2346.67		ROD_49761	0	2	0	0.666667		ada	0	0	0	0		dapA_2	12	4	19	11.6667		ROD_07681	4	3	4	3.66667		atpG	2	0	0	0.666667		nagZ	1	3	1	1.66667		frdC	0
ROD_07871	622	585	516	574.333		gcvR	1111	742	696	849.667		allD	0	2	0	0.666667		adcA	9	0	13	7.33333		htpX	24	4	3	10.3333		damX	7	3	0	3.33333		atpH	0	0	2	0.666667		ROD_05501	0	2	0	0.666667		frdD	0
rfbB	1004	901	748	884.333		ROD_t18	174	110	139	141		pduO	0	2	0	0.666667		add	4	0	0	1.33333		trpH	0	4	0	1.33333		ROD_13601	4	1	1	2		avtA	0	0	2	0.666667		ROD_14871	4	2	0	2		fre	0
ROD_01331	259	256	177	230.667		prs	1654	1224	1124	1334		gcp	0	2	0	0.666667		adh	0	0	0	0		sdhA	25	8	35	22.6667		ROD_13311	16	2	2	6.66667		azoR	4	0	0	1.33333		ROD_15351	2	4	0	2		frlA	0
ROD_18221	1640	1751	1290	1560.33		gcvP	4822	3709	3645	4058.67		padC	0	1	0	0.333333		adhC	4	0	4	2.66667		holC	0	2	2	1.33333		sitC	0	2	0	0.666667		B	0	0	0	0		ROD_12761	6	1	2	3		frlB	0
ROD_24551	1136	976	752	954.667		hemD	1351	956	1002	1103		ascG	0	2	0	0.666667		adiC	0	0	0	0		tadV	0	2	1	1		bisC	12	5	0	5.66667		baeR	0	0	0	0		ROD_34661	0	2	2	1.33333		frlD	0
bioF	913	957	666	845.333		dut	897	591	562	683.333		gpsA	0	2	2	1.33333		adk	0	0	4	1.33333		frdA	15	8	11	11.3333		ilvI	6	4	2	4		baeS	0	0	0	0		spoU	0	2	0	0.666667		frlR	0
ROD_33221	379	411	343	377.667		clpA	3779	2919	3385	3361		dcp	0	4	1	1.66667		aegA	2	0	0	0.666667		ROD_09191	2	2	0	1.33333		osmC	11	1	2	4.66667		barA	0	0	0	0		croR	7	2	6	5		frr	0
psiE	369	339	295	334.333		map_1	1511	1019	721	1083.67		ROD_13761	2	2	0	1.33333		aes	0	0	4	1.33333		ROD_12651	5	2	1	2.66667		ROD_41711	7	2	5	4.66667		basR	0	0	0	0		alsE	0	2	0	0.666667		frsA	0
ROD_47661	1399	1080	1168	1215.67		ROD_01991	837	538	641	672		prc	0	4	0	1.33333		afuA	2	0	0	0.666667		ROD_18721	0	2	0	0.666667		ROD_49871	0	2	0	0.666667		basS	0	0	0	0		aqpZ	5	2	0	2.33333		fruA	0
ROD_20361	176	180	128	161.333		aceF	3163	2055	2888	2702		emrB	0	3	0	1		afuB	6	0	4	3.33333		ompC	18	5	12	11.6667		marR	2	1	0	1		bcr	0	0	0	0		narW	0	2	0	0.666667		fruB	0
ROD_38411	674	552	516	580.667		escR	1101	834	900	945		galS	0	2	0	0.666667		agaW	0	0	0	0		ROD_04151	15	13	20	16		rob	9	2	8	6.33333		bcsB	4	0	0	1.33333		ROD_14161	29	1	15	15		fruK	0
entB	816	704	563	694.333		ROD_35781	1420	742	988	1050		nagZ	0	2	2	1.33333		agp	2	0	4	2		ROD_19701	5	1	0	2		slyA	23	1	5	9.66667		bcsC	0	0	0	0		ROD_18821	4	2	6	4		fruR	0
ROD_04261	327	260	235	274		cbiA	2486	1434	2083	2001		ROD_23101	0	2	0	0.666667		aidB	2	0	2	1.33333		ROD_23881	6	4	0	3.33333		sucD	5	2	3	3.33333		bcsZ	0	0	0	0		rsuA	1	2	2	1.66667		frwB	0
ROD_25851	2003	1143	1533	1559.67		cysS	2668	1763	1534	1988.33		helD	0	4	0	1.33333		air	2	0	0	0.666667		ROD_33421	8	8	7	7.66667		ROD_00081	4	3	0	2.33333		bdm	0	0	0	0		selA	5	4	2	3.66667		frwC	0
dcrB	495	455	447	465.667		cdd	1879	1124	1151	1384.67		metN	2	2	0	1.33333		ais	0	0	0	0		ROD_10721	2	5	0	2.33333		ROD_18791	2	2	0	1.33333		bfd	0	0	0	0		kfcE	0	2	0	0.666667		frwD	0
ROD_25871	234	112	129	158.333		pepQ	2399	1690	1548	1879		zur	0	1	0	0.333333		alaS	9	0	24	11		ROD_33191	0	2	0	0.666667		cysW	6	2	0	2.66667		bglA	0	0	0	0		ROD_29241	5	2	5	4		fryA	0
ROD_31371	326	280	247	284.333		ubiB	3066	2076	2121	2421		metH	0	7	8	5		aldA	0	0	1	0.333333		galU	17	4	28	16.3333		ROD_35521	0	1	0	0.333333		bglX	0	0	0	0		ileS	28	8	10	15.3333		fryB	0
uspC	356	348	283	329		ROD_24561	757	781	489	675.667		dppA	0	3	7	3.33333		aldB	0	0	0	0		ROD_10791	0	2	0	0.666667		ROD_37451	2	1	4	2.33333		bioA	0	0	0	0		nleD-2	0	0	0	0		fryC	0
trpS	705	815	549	689.667		ROD_t51	0	0	0	0		fabA	0	1	0	0.333333		alkA	2	0	0	0.666667		ROD_21511	3	1	5	3		dapA_2	13	2	0	5		bioB	0	0	0	0		ROD_22121	2	2	0	1.33333		fsaA	0
ROD_22301	169	265	223	219		ROD_15891	407	300	465	390.667		ROD_43861	0	2	0	0.666667		alkB	0	0	0	0		ROD_23191	0	1	0	0.333333		dgoK	0	2	0	0.666667		bioC	0	0	0	0		ROD_42521	4	2	1	2.33333		fsaB	0
fruR	842	814	724	793.333		ROD_29301	836	611	886	777.667		ROD_14451	0	2	0	0.666667		allD	1	0	0	0.333333		ROD_48481	0	4	1	1.66667		ROD_44221	4	2	0	2		bioD	0	0	0	0		aphA	0	2	0	0.666667		fsr	0
ROD_18371	216	238	156	203.333		fis	595	370	315	426.667		trpE	0	3	0	1		alr	0	0	2	0.666667		aroP	18	6	8	10.6667		ROD_48941	2	2	3	2.33333		bioF	0	0	0	0		cbiL	0	2	2	1.33333		ftnA	0
ROD_31911	1598	1592	1335	1508.33		ROD_42701	312	239	205	252		aroK	0	1	0	0.333333		alsA	0	0	0	0		ROD_09231	0	2	0	0.666667		dam_6	13	2	12	9		bioH	0	0	0	0		dsbC	6	2	0	2.66667		ftnB	0
yhdU	145	133	90	122.667		ROD_39411	1391	881	750	1007.33		ilvA	0	3	2	1.66667		alsB	0	0	0	0		sitA	6	4	0	3.33333		hexR	0	2	0	0.666667		birA	0	0	0	0		livF	0	2	0	0.666667		ftsA	0
sodB	638	469	463	523.333		dinI	438	306	266	336.667		mreB	0	2	0	0.666667		alsC	0	0	0	0		rfaK	8	5	4	5.66667		ROD_12721	0	2	2	1.33333		bisC	0	0	0	0		purC	6	2	12	6.66667		ftsB	0
ROD_t10	0	0	0	0		fhuA	3726	2803	1689	2739.33		selD	0	2	0	0.666667		alsE	0	0	0	0		glyS	16	9	4	9.66667		metF	5	2	0	2.33333		blc	0	0	0	0		ROD_48791	0	2	0	0.666667		ftsE	0
ROD_45381	520	447	340	435.667		ROD_43821	562	379	376	439		ROD_03641	0	2	0	0.666667		alsK	0	0	0	0		ddlB	0	4	6	3.33333		frdA	5	4	4	4.33333		blr	0	0	0	0		chaC	3	2	0	1.66667		ftsH	0
fliY	535	644	485	554.667		mltD	2617	1694	1236	1849		ROD_37171	0	2	0	0.666667		alsR	2	0	2	1.33333		htrB	2	4	2	2.66667		dcuB	1	3	2	2		bolA	0	0	0	0		dcm_1	9	4	12	8.33333		ftsJ	0
mraY	815	869	659	781		ROD_10771	346	271	243	286.667		alaS	0	5	2	2.33333		alx	0	0	0	0		ROD_29051	0	1	0	0.333333		ROD_27121	0	2	0	0.666667		brnQ	0	0	0	0		rph	0	2	2	1.33333		ftsK	0
fepC	730	643	481	618		bcsA	4885	3241	3510	3878.67		aroG	0	2	2	1.33333		amiB	2	0	5	2.33333		ROD_40461	0	4	8	4		ROD_34271	36	3	3	14		btuB	0	0	0	0		aspA	58	4	71	44.3333		ftsL	0
ROD_37821	540	517	511	522.667		ROD_09481	1828	860	1234	1307.33		dam_4	0	2	0	0.666667		amn	2	0	2	1.33333		ROD_34281	35	14	28	25.6667		ROD_20971	4	2	0	2		btuC	0	0	0	0		dcuR	4	2	2	2.66667		ftsN	0
nfnB	445	521	350	438.667		ftsE	945	824	559	776		engC	0	2	0	0.666667		ampD	0	0	7	2.33333		aqpZ	4	3	2	3		xerD	8	2	0	3.33333		btuD	0	0	0	0		mtgA	2	2	4	2.66667		ftsQ	0
ROD_18861	426	280	286	330.667		ROD_16031	1252	824	923	999.667		fbaB	0	2	0	0.666667		ampE	0	0	2	0.666667		feoB	18	10	4	10.6667		ROD_16542	0	0	0	0		btuE	0	0	0	0		pnuC	0	2	0	0.666667		ftsW	0
ROD_40291	560	643	465	556		htpX	1522	1086	793	1133.67		ftsX	2	2	2	2		ampG	1	0	6	2.33333		kfcE	0	3	0	1		ROD_35581	4	2	2	2.66667		budC	0	0	0	0		pspC	2	1	5	2.66667		ftsX	0
murF	1098	1074	845	1005.67		rfaQ	1693	1269	1195	1385.67		phoH	0	2	0	0.666667		ampH	0	0	0	0		ROD_49891	0	1	5	2		ROD_49141	0	2	0	0.666667		C	0	0	0	0		ROD_50291	0	2	0	0.666667		ftsY	0
ROD_26011	2551	1562	1983	2032		ruvA	1083	750	840	891		fldA	0	1	0	0.333333		amtB	5	0	0	1.66667		ttdR	0	4	0	1.33333		gor	6	3	4	4.33333		cafA	0	0	0	0		baeR	0	2	0	0.666667		ftsZ	0
ROD_37311	262	215	182	219.667		ROD_13891	1595	997	642	1078		recA	0	2	4	2		amyA	2	0	0	0.666667		ROD_09941	6	8	4	6		metE	21	5	0	8.66667		caiA	0	0	0	0		ROD_04721	4	4	0	2.66667		fucA	0
surA	996	1011	781	929.333		ROD_20791	1489	1088	1156	1244.33		ROD_48081	0	1	0	0.333333		ansB	2	0	12	4.66667		fruK	6	4	0	3.33333		cysM	5	2	2	3		caiB	0	0	0	0		ROD_34291	2	3	5	3.33333		fucI	0
queC	609	546	476	543.667		ROD_26951	1382	803	839	1008		ugpC	0	2	0	0.666667		apaG	0	0	2	0.666667		ileS	48	12	11	23.6667		ROD_05441	2	2	2	2		caiC	0	0	0	0		artP	2	2	6	3.33333		fucK	0
ROD_25841	1488	846	1166	1166.67		ppk	3360	2513	2392	2755		hpt	0	1	0	0.333333		apaH	0	0	3	1		ROD_10911	2	4	4	3.33333		oxyR	8	2	0	3.33333		caiD	0	0	0	0		ubiG	2	2	1	1.66667		fucR	0
spy	394	379	316	363		ROD_49371	632	496	594	574		hisC	0	2	0	0.666667		apbE	0	0	0	0		ROD_26191	0	3	0	1		ROD_21531	0	1	0	0.333333		caiF	0	0	0	0		ftsL	2	1	0	1		fucU	0
elbA	268	276	245	263		ROD_10401	1755	1214	933	1300.67		rffT_2	0	2	0	0.666667		aphA	0	0	0	0		ROD_36291	19	8	20	15.6667		htrB	4	2	0	2		caiT	0	0	0	0		ribD	2	3	2	2.33333		fumA	0
nleB1	964	770	650	794.667		proX	1812	1210	670	1230.67		ROD_10221	0	4	0	1.33333		apt	2	0	5	2.33333		argR	0	2	0	0.666667		ROD_10461	0	2	0	0.666667		carA	0	0	0	0		leuS	10	7	4	7		fumB	0
espN1	3012	2640	1729	2460.33		sdhC	722	492	428	547.333		mltC	0	2	2	1.33333		aqpZ	2	0	4	2		bcp	6	2	9	5.66667		cysS	5	3	1	3		carB	0	0	0	0		plsC	4	2	4	3.33333		fumC	0
I_2	636	396	630	554		ROD_35801	803	513	796	704		prfA	0	2	0	0.666667		araA	0	0	0	0		gltD	12	6	15	11		menA	0	2	0	0.666667		cbiB	0	0	0	0		ROD_07921	0	3	1	1.33333		fur	0
uspF_2	303	337	305	315		ROD_12761	638	418	475	510.333		nuoI	0	1	0	0.333333		araB	0	0	2	0.666667		prs	13	4	5	7.33333		ROD_28271	6	2	0	2.66667		cbiC	0	0	0	0		ROD_29311	5	2	6	4.33333		fxsA	1
luxS	532	399	349	426.667		ROD_23221	2052	1210	1209	1490.33		rfbB	0	2	0	0.666667		araC	0	0	0	0		ROD_22121	2	3	0	1.66667		mdcR	0	2	0	0.666667		cbiD	0	0	0	0		ROD_44821	18	6	2	8.66667		G_1	0
espX7	2298	1816	1416	1843.33		smpB	901	585	662	716		aroB	0	2	0	0.666667		araD	0	0	0	0		ROD_27551	5	4	8	5.66667		ttdR	0	2	0	0.666667		cbiE	0	0	0	0		ROD_17501	6	2	0	2.66667		G_2	0
ROD_44821	1750	1572	1273	1531.67		ROD_05291	473	399	369	413.667		lacI	0	2	0	0.666667		araE	0	0	1	0.333333		fxsA	4	2	0	2		htpG	18	4	10	10.6667		cbiF	0	0	0	0		mipA	8	2	7	5.66667		G_3	0
ROD_26101	473	257	369	366.333		mipA	1526	903	792	1073.67		leuB	0	2	4	2		araF	0	0	0	0		ROD_18761	2	1	0	1		ppiD	28	4	9	13.6667		cbiG	0	0	0	0		ROD_45911	1	3	0	1.33333		gabD	0
ROD_19931	521	470	379	456.667		ROD_11701	911	656	881	816		ROD_30481	0	2	1	1		araG	0	0	0	0		ROD_36821	0	4	0	1.33333		ileS	23	6	14	14.3333		cbiH	0	0	0	0		ppiD	10	5	18	11		galE	0
ROD_02391	852	440	633	641.667		ftsB	566	374	703	547.667		oxaA	0	3	1	1.33333		araH	0	0	0	0		ppc	39	11	25	25		ribF	3	2	0	1.66667		cbiJ	0	0	0	0		ROD_23651	0	1	0	0.333333		galF	0
ROD_08061	157	200	170	175.667		moaA	1827	1186	1461	1491.33		cysA	0	2	0	0.666667		araJ	0	0	0	0		ROD_04721	2	6	3	3.66667		ribH	0	1	0	0.333333		cbiK	0	0	0	0		ROD_40591	2	1	4	2.33333		galK	0
hemL	1010	981	731	907.333		ROD_18801	661	449	417	509		nemA	0	2	0	0.666667		arcA	17	0	28	15		ROD_27981	4	2	4	3.33333		imp	15	5	3	7.66667		cbiL	0	0	0	0		proP_2	15	4	3	7.33333		galM	0
hda	647	572	450	556.333		ROD_34271	2030	1604	3015	2216.33		ROD_09951	0	1	0	0.333333		arcB	2	0	2	1.33333		ROD_17741	6	4	5	5		ompT	20	2	20	14		cbiM	0	0	0	0		ROD_13341	0	2	1	1		galP	0
argE	1085	882	824	930.333		ROD_01411	786	527	1027	780		prfB	0	2	8	3.33333		arcC_1	0	0	0	0		ROD_20731	0	4	4	2.66667		cbl	4	2	2	2.66667		cbiN	0	0	0	0		ROD_22141	7	2	22	10.3333		galR	0
ROD_37531	416	452	278	382		iscA	558	387	371	438.667		pgi	0	3	4	2.33333		arcC_2	0	0	0	0		ctsH1	2	2	6	3.33333		mtlA	4	4	1	3		cbiO	0	0	0	0		ROD_37271	0	2	0	0.666667		galS	0
pfkA	1088	736	817	880.333		hemL	1868	1526	1044	1479.33		dnaN	0	2	2	1.33333		argA	0	0	4	1.33333		secF	5	4	2	3.66667		yfjG	4	1	2	2.33333		cbiQ	0	0	0	0		ROD_35191	0	1	6	2.33333		galT	0
pepD	1005	1111	852	989.333		ROD_47061	519	343	359	407		ROD_09221	0	2	0	0.666667		argB	3	0	0	1		tkrA	5	4	2	3.66667		ROD_16201	17	2	8	9		cbiT	0	0	0	0		tam	2	2	0	1.33333		galU	0
ndh	828	993	596	805.667		pdxA	1663	1178	1018	1286.33		livJ	0	2	4	2		argC	0	0	2	0.666667		artJ	0	3	14	5.66667		accA	6	2	0	2.66667		cbl	0	0	0	0		wfaP	17	2	7	8.66667		gam	0
ROD_18121	2199	1943	1635	1925.67		ROD_24461	4372	2666	3470	3502.67		proB	0	2	0	0.666667		argD	2	0	0	0.666667		argD	2	5	8	5		ROD_05391	2	1	0	1		cbpA	0	0	0	0		nuoM	8	4	5	5.66667		gapA	1
ROD_28761	225	182	155	187.333		ROD_t33	136	88	148	124		ribD	0	2	0	0.666667		argE	2	0	4	2		ROD_29301	0	2	0	0.666667		ROD_47291	0	1	0	0.333333		cbpM	0	0	0	0		pdhR	11	2	7	6.66667		gapC	0
nusA	1202	1128	856	1062		ROD_t48	0	0	0	0		trmU	0	2	0	0.666667		argG	0	0	4	1.33333		cysH	4	3	11	6		pykA	7	3	2	4		ccmB	0	0	0	0		puuD	1	2	4	2.33333		garD	0
ROD_48941	808	666	602	692		galK	1633	1362	1054	1349.67		mrdB	0	2	0	0.666667		argH	2	0	2	1.33333		ROD_44841	8	9	4	7		birA	0	2	0	0.666667		ccmC	0	0	0	0		galK	1	3	4	2.66667		garK_1	0
ROD_t67	88	56	57	67		secE	663	455	399	505.667		ROD_44821	0	4	0	1.33333		argO	0	0	2	0.666667		ilvH	9	2	4	5		ftsH	80	4	20	34.6667		ccmD	0	0	0	0		pflD	0	6	2	2.66667		garK_2	0
cyoA	764	723	591	692.667		tonB	1371	881	742	998		adhC	0	2	1	1		argS	0	0	4	1.33333		murC	6	6	3	5		glk	1	2	0	1		ccmE	0	0	0	0		ROD_38501	10	3	2	5		garL	0
ROD_35291	393	258	325	325.333		fldB	943	618	549	703.333		ROD_12171	0	2	0	0.666667		argT	5	0	0	1.66667		pheS	9	4	6	6.33333		rbsC	5	2	0	2.33333		ccmF	0	0	0	0		ftsZ	12	3	1	5.33333		garR	0
apaG	277	285	230	264		ROD_13301	830	635	652	705.667		tyrA	0	2	0	0.666667		aroA	2	0	2	1.33333		ROD_24811	4	4	13	7		ROD_17741	0	2	0	0.666667		ccmG	0	0	0	0		livG	0	2	0	0.666667		gatA	0
ROD_42731	553	579	371	501		ROD_12651	768	528	565	620.333		ompF	0	2	2	1.33333		aroD	0	0	2	0.666667		ROD_48111	0	2	0	0.666667		ROD_34911	0	5	2	2.33333		ccmH	0	0	0	0		ROD_05481	6	2	0	2.66667		gatB	0
glnA	1172	1062	867	1033.67		fdoH	1546	1066	952	1188		nrdB	0	2	0	0.666667		aroE	2	0	0	0.666667		ROD_26961	5	2	6	4.33333		ispB	1	2	3	2		cdaR	0	0	0	0		ROD_29321	30	4	22	18.6667		gatC	0
tatC	569	592	389	516.667		cysH	1200	865	621	895.333		ompN_2	0	2	0	0.666667		aroF	0	0	0	0		ROD_07151	0	4	0	1.33333		spy	25	1	4	10		cdd	0	0	0	0		gpmI	13	4	13	10		gatD	0
oxyR	810	690	614	704.667		ROD_10281	500	374	354	409.333		ROD_18591	0	1	0	0.333333		aroG	4	0	10	4.66667		ROD_30491	0	3	4	2.33333		cysB	1	2	2	1.66667		cdh	0	0	0	0		ftsH	54	5	27	28.6667		gatR	0
ROD_09281	424	234	394	350.667		ROD_35841	2014	1365	1260	1546.33		ROD_33901	0	1	0	0.333333		aroH	0	0	0	0		ROD_33221	0	2	1	1		ROD_45631	1	2	0	1		cdsA	2	0	0	0.666667		nudC	2	2	0	1.33333		gatY	0
ROD_26202	302	198	223	241		escC	2484	1803	1643	1976.67		ROD_50341	0	1	0	0.333333		aroK	0	0	1	0.333333		ROD_10401	10	4	6	6.66667		aroL	2	1	1	1.33333		cedA	0	0	0	0		pstB	3	2	2	2.33333		gatZ	0
gyrB	1969	1811	1494	1758		ROD_37451	837	513	579	643		ROD_48031	0	2	0	0.666667		aroL	4	0	2	2		ROD_48011	1	4	7	4		poxA	0	2	0	0.666667		cfa	0	0	0	0		ROD_32271	4	4	2	3.33333		gcd	0
manX	882	726	547	718.333		M_1	1089	938	1050	1025.67		gcvR	0	1	0	0.333333		aroM	0	0	2	0.666667		ROD_17161	4	3	6	4.33333		dppD	0	2	2	1.33333		cfcA	0	0	0	0		ROD_35841	19	3	8	10		gcp	0
ROD_14721	538	521	413	490.667		ddlB	1585	1077	1130	1264		ctsH2	0	2	2	1.33333		artI	0	0	0	0		ROD_36991	10	4	7	7		qor	0	2	2	1.33333		cfcB	0	0	0	0		xni	2	2	0	1.33333		gcvA	0
ROD_05291	237	247	185	223		ROD_02551	478	389	531	466		mtlD	0	2	2	1.33333		artJ	0	0	4	1.33333		trpS	3	4	9	5.33333		ROD_07441	2	2	0	1.33333		cfcC	0	0	0	0		feoB	24	6	4	11.3333		gcvH	0
ffh	1246	1019	911	1058.67		escJ	834	669	712	738.333		rpoB	1	7	12	6.66667		artM	0	0	2	0.666667		ROD_16891	2	4	0	2		ROD_24811	13	2	4	6.33333		cfcE	0	0	0	0		ROD_24601	8	3	4	5		gcvP	0
nleE	592	518	419	509.667		ROD_t74	179	106	222	169		ftsZ	0	2	0	0.666667		artP	0	0	2	0.666667		ROD_27131	1	2	0	1		hybD	2	1	0	1		cfcF	0	0	0	0		topB	7	5	2	4.66667		gcvR	0
rfbA	601	655	471	575.667		ROD_27551	1509	1106	1030	1215		rpoE	0	1	0	0.333333		artQ	0	0	0	0		ROD_46761	8	2	1	3.66667		fhuB	0	4	0	1.33333		cfcG	2	0	0	0.666667		gcvH	3	1	4	2.66667		gcvT	0
ROD_24761	671	547	530	582.667		pepD	1897	1692	1175	1588		metK	0	2	6	2.66667		ascB	0	0	0	0		ftsA	10	5	19	11.3333		asnA	2	2	4	2.66667		cfcH	0	0	0	0		hofM	0	2	1	1		gdhA	0
ROD_18781	215	252	154	207		ROD_02681	400	344	465	403		dnaG	0	3	0	1		ascF	0	0	0	0		dppF	4	4	0	2.66667		sapD	1	2	0	1		cfcI	0	0	0	0		ROD_17201	1	3	4	2.66667		ggt	0
gldA	993	820	779	864		ROD_07871	1071	814	1034	973		ROD_24601	0	2	0	0.666667		ascG	0	0	0	0		mug	2	2	6	3.33333		proX	2	2	0	1.33333		cfcJ	0	0	0	0		tatC	6	2	0	2.66667		gidA	0
dnaN	793	817	622	744		ROD_11031	490	374	349	404.333		ROD_26311	0	2	0	0.666667		aslB	0	0	4	1.33333		pntA	28	6	16	16.6667		ROD_07951	0	2	0	0.666667		cfcP	0	0	0	0		xylR	2	3	10	5		gidB	0
ydfG	554	553	474	527		aceE	3862	3074	3058	3331.33		prpC	0	2	0	0.666667		asnA	0	0	2	0.666667		hflX	17	5	7	9.66667		ROD_23681	0	2	0	0.666667		cfcV	0	0	0	0		tsgA	2	3	2	2.33333		gin	0
ROD_46211	334	426	238	332.667		pduF	1505	940	1793	1412.67		rimJ	0	1	0	0.333333		asnB	10	0	10	6.66667		purR	0	4	0	1.33333		ltaE	4	2	2	2.66667		chaA	0	0	0	0		fabI	13	2	10	8.33333		gldA	0
ROD_42351	329	299	222	283.333		ROD_35281	583	338	451	457.333		ROD_19081	0	1	0	0.333333		asnC	0	0	0	0		ROD_46071	3	5	2	3.33333		ROD_41311	11	1	1	4.33333		chaB	0	0	0	0		lpxA	4	2	5	3.66667		glgA	0
hflK	1006	928	814	916		ROD_15851	369	269	236	291.333		ROD_41331	0	1	0	0.333333		aspA	24	0	73	32.3333		ROD_18111	14	10	27	17		ROD_49761	11	2	0	4.33333		chaC	0	0	0	0		corE	0	2	0	0.666667		glgB	0
gcvR	353	423	323	366.333		dnaT	896	651	610	719		purT	0	2	0	0.666667		aspC	5	0	15	6.66667		cysJ	4	7	5	5.33333		ROD_46761	2	1	0	1		chbA	0	0	0	0		ROD_19151	3	1	2	2		glgC	0
dsrB	142	166	120	142.667		prc	2835	2345	1819	2333		ROD_34261	2	4	2	2.66667		aspS	8	0	3	3.66667		rsmC	0	4	2	2		hnr	0	2	0	0.666667		chbB	0	0	0	0		cbiK	0	2	0	0.666667		glgP	0
ROD_28271	773	686	597	685.333		ttk	956	681	630	755.667		tsgA	0	2	0	0.666667		asr	0	0	0	0		ROD_48841	0	1	0	0.333333		oppD	2	2	0	1.33333		chbC_1	0	0	0	0		thyA	4	2	4	3.33333		glgS	0
croI	468	469	359	432		ROD_09471	1227	759	752	912.667		ROD_11881	0	2	0	0.666667		astA	0	0	0	0		sulA	4	2	4	3.33333		ROD_08781	0	2	2	1.33333		chbC_2	0	0	0	0		ROD_11621	2	2	0	1.33333		glgX_1	0
htpG	2175	1382	1660	1739		bcsB	3422	2679	2575	2892		ROD_50321	0	1	0	0.333333		astB	0	0	0	0		uhpB_1	0	6	1	2.33333		ROD_45461	0	2	4	2		chbF_1	0	0	0	0		ROD_28171	5	1	3	3		glgX_2	0
ROD_27521	242	179	148	189.667		ROD_46761	804	574	680	686		ppsA	0	4	0	1.33333		astC	0	0	0	0		fabA	5	2	5	4		usg	0	2	0	0.666667		chbF_2	0	0	0	0		ROD_33231	16	3	0	6.33333		glk	0
hscB	265	380	219	288		ROD_25951	1679	1195	1557	1477		acrA	0	2	0	0.666667		astD	0	0	0	0		kfcH	2	2	1	1.66667		ansA	4	2	0	2		chbG_1	0	0	0	0		pncB	11	3	10	8		glmM	0
O	1052	616	879	849		cvpA	785	556	451	597.333		tyrB	0	2	0	0.666667		astE	0	0	0	0		purM	2	4	0	2		cysP	14	2	0	5.33333		chbG_2	0	0	0	0		ROD_38771	0	2	0	0.666667		glmS	0
ispG	840	823	628	763.667		ROD_t44	0	0	0	0		ROD_28781	0	2	0	0.666667		atoA	0	0	0	0		aroK	8	2	4	4.66667		rnfC	0	4	0	1.33333		chbR_1	0	0	0	0		ROD_48801	0	1	0	0.333333		glmU	0
folE	401	492	332	408.333		cysW	1391	994	1014	1133		sotB	0	2	0	0.666667		atoD	0	0	0	0		ogr_1	2	1	0	1		gpsA	4	2	0	2		chbR_2	0	0	0	0		pabC	0	2	0	0.666667		glnA	0
ROD_02451	467	258	357	360.667		ROD_46241	1428	970	887	1095		iadA	0	2	0	0.666667		atpB	9	0	14	7.66667		ogr_2	2	1	0	1		lpxD	15	2	7	8		cheA	0	0	0	0		ROD_39241	3	2	0	1.66667		glnB	0
ruvA	617	449	452	506		mtn	1369	792	711	957.333		lolC	0	2	3	1.66667		atpH	5	0	4	3		ROD_09151	0	2	2	1.33333		galR	4	2	0	2		cheB	0	0	0	0		ROD_47881	3	1	2	2		glnD	0
ROD_42181	250	266	208	241.333		ROD_07741	673	540	400	537.667		ROD_04511	0	1	0	0.333333		azoR	5	0	28	11		galT	4	4	0	2.66667		malI	2	2	0	1.33333		cheR	0	0	0	0		sdhC	13	1	10	8		glnE	0
rfaH	361	358	275	331.333		cyaY	549	363	373	428.333		ROD_25971	0	1	0	0.333333		B	0	0	0	0		ROD_31401	1	2	2	1.66667		murB	1	2	6	3		cheW	1	0	0	0.333333		ROD_34281	24	8	20	17.3333		glnG	0
purL	3460	2845	2545	2950		dcd	961	658	623	747.333		mdtH	0	2	0	0.666667		baeR	0	0	2	0.666667		ROD_46751	4	2	4	3.33333		metN	4	2	3	3		cheY	0	0	0	0		aatB	4	2	9	5		glnH	0
osmY	607	452	401	486.667		ROD_26961	918	559	727	734.667		ROD_08511	0	2	0	0.666667		baeS	0	0	0	0		ruvC	0	2	0	0.666667		ROD_03511	6	2	0	2.66667		cheZ	0	0	0	0		ROD_08501	0	2	0	0.666667		glnK	0
cutC	460	546	266	424		ROD_18661	463	271	425	386.333		rfaL	0	2	2	1.33333		barA	2	0	3	1.66667		lpxA	4	3	2	3		ROD_31861	3	2	6	3.66667		cho	0	0	0	0		ROD_13781	0	2	0	0.666667		glnL	0
fhuC	589	582	473	548		seqA	1018	615	607	746.667		aatD	0	2	2	1.33333		basR	0	0	0	0		dam_4	3	4	0	2.33333		gshA	10	3	4	5.66667		chpB	0	0	0	0		ROD_40291	4	2	3	3		glnP	0
ROD_45851	264	245	215	241.333		ROD_17941	314	277	335	308.667		mlc	0	2	0	0.666667		basS	0	0	0	0		secD	10	7	9	8.66667		ROD_43861	2	2	2	2		chpS	0	0	0	0		ROD_46251	4	2	2	2.66667		glnQ	0
hflX	898	934	807	879.667		ROD_t15	0	0	0	0		sufS	0	2	0	0.666667		bax	11	0	6	5.66667		map_1	16	3	2	7		acnB	16	5	7	9.33333		cI_1	0	0	0	0		gloA	2	1	2	1.66667		glnS	0
ROD_27981	330	352	252	311.333		alaS	3438	2942	2258	2879.33		ROD_20441	0	2	0	0.666667		bcp	2	0	3	1.66667		fldA	3	2	14	6.33333		galM	3	2	3	2.66667		cI_2	0	0	0	0		mraZ	4	1	6	3.66667		gloA	0
dinI	254	179	181	204.667		ROD_23051	1422	796	708	975.333		ROD_09841	2	2	0	1.33333		bcr	0	0	0	0		hslV	1	2	0	1		ROD_14451	0	2	4	2		cI_3	0	0	0	0		prlC	5	5	4	4.66667		gloB	0
dcd	545	423	335	434.333		gltX	2111	1578	1173	1620.67		ROD_43441	0	2	0	0.666667		bcsA	2	0	2	1.33333		mprA	4	2	4	3.33333		guaC	1	2	0	1		cI_5	0	0	0	0		cof	0	2	0	0.666667		glpA	0
ROD_46621	298	337	237	290.667		ribE	1121	714	704	846.333		hscA	0	3	0	1		bcsB	2	0	6	2.66667		fadL	0	5	8	4.33333		abrB	0	2	0	0.666667		cI_6	2	0	0	0.666667		ROD_13881	0	2	0	0.666667		glpB	0
engD	693	791	512	665.333		nlpC	757	517	556	610		nadR	0	2	4	2		bcsC	4	0	4	2.66667		pta	36	8	4	16		potD	2	2	0	1.33333		cirA	0	0	0	0		cbiO	1	2	2	1.66667		glpC	0
ribE	486	464	365	438.333		fepD	1290	1117	785	1064		mntH	0	2	0	0.666667		bcsZ	2	0	4	2		ugpC	2	4	0	2		sohB	2	2	0	1.33333		citA	0	0	0	0		epd	2	2	4	2.66667		glpD	0
ROD_33811	431	375	351	385.667		dadA	1965	1440	722	1375.67		kup	0	3	0	1		bdm	2	0	0	0.666667		dkgA_1	2	3	4	3		ROD_03821	2	2	0	1.33333		citB	0	0	0	0		ROD_34631	0	1	4	1.66667		glpE	0
ROD_02441	1373	780	1084	1079		hflK	1873	1393	990	1418.67		gidB	0	1	0	0.333333		bfd	3	0	0	1		retA	13	4	4	7		ROD_25951	10	2	0	4		citC	0	0	0	0		ROD_35511	0	1	0	0.333333		glpF	0
rsd	353	353	287	331		ogr_1	173	142	121	145.333		gmk	0	1	0	0.333333		bfr	6	0	14	6.66667		ROD_13301	4	2	6	4		aroG	6	2	4	4		citD	0	0	0	0		uppP	3	2	0	1.66667		glpG	0
accC	1111	974	827	970.667		mlrA_1	1416	840	756	1004		ROD_32041	0	2	0	0.666667		bglA	0	0	0	0		ROD_45831	5	2	7	4.66667		engC	4	2	0	2		citE	0	0	0	0		ushA	0	4	4	2.66667		glpK	0
ctsH1	443	350	371	388		ROD_25961	676	451	607	578		rho	0	2	7	3		bioA	1	0	0	0.333333		wzy	17	4	11	10.6667		prfC	4	3	7	4.66667		citF	0	0	0	0		ilvG	40	4	14	19.3333		glpQ	0
ROD_18771	176	138	158	157.333		fruR	1899	1110	1125	1378		ftsA	0	2	2	1.33333		bioB	0	0	1	0.333333		ROD_48371	40	8	6	18		ROD_21521	4	2	0	2		citG	0	0	0	0		nudG	0	1	2	1		glpR	0
ROD_18661	224	172	145	180.333		murE	2351	1641	1456	1816		ROD_48921	0	1	0	0.333333		bioC	0	0	0	0		hisC	9	4	8	7		ROD_46091	0	2	0	0.666667		citT	2	0	0	0.666667		hdfR	13	2	8	7.66667		glpT	0
ROD_t48	0	0	0	0		pduJ	448	304	686	479.333		pduL	0	1	0	0.333333		bioD	0	0	0	0		rfaZ	21	3	15	13		rffG	0	2	0	0.666667		citX	0	0	0	0		ROD_08771	0	2	0	0.666667		glpX	0
ROD_t49	0	0	0	0		ROD_25351	1216	806	898	973.333		folC	0	2	2	1.33333		bioF	0	0	2	0.666667		ROD_10411	0	2	4	2		ROD_27601	0	1	0	0.333333		clcA	0	0	0	0		avtA	4	3	1	2.66667		glsA2	0
ROD_t50	0	0	0	0		thrS	3234	2116	2162	2504		ROD_19391	0	2	0	0.666667		birA	0	0	4	1.33333		ROD_11731	0	2	0	0.666667		aroF	0	2	2	1.33333		cls	0	0	0	0		dam_7	3	2	3	2.66667		gltA	0
gmhB	352	406	297	351.667		mlrA_2	1334	802	1070	1068.67		ROD_25041	0	1	0	0.333333		bisC	4	0	6	3.33333		mraY	4	4	3	3.66667		wfaO	14	2	14	10		cmk	1	0	0	0.333333		fdhD	0	2	3	1.66667		gltB	0
hscA	1112	1324	935	1123.67		ROD_t52	0	0	0	0		ROD_29261	0	1	0	0.333333		blc	0	0	0	0		rfbB	7	4	8	6.33333		retA	4	2	0	2		coaA	0	0	0	0		ROD_06251	4	2	0	2		gltD	0
mdh	688	669	484	613.667		ROD_10451	790	678	658	708.667		ROD_48251	0	2	0	0.666667		blr	1	0	1	0.666667		ROD_11701	3	2	6	3.66667		ROD_03671	2	1	0	1		coaBC	0	0	0	0		ROD_18071	2	4	11	5.66667		gltI	0
murC	1136	1051	760	982.333		fabZ	839	497	496	610.667		sufD	0	2	0	0.666667		btuB	0	0	10	3.33333		trpC	6	5	0	3.66667		ROD_30471	5	1	2	2.66667		coaD	0	0	0	0		ROD_20671	2	3	3	2.66667		gltJ	0
ROD_18801	282	267	239	262.667		clpB	3640	2804	2561	3001.67		hisS	0	2	0	0.666667		btuC	0	0	1	0.333333		serC	17	4	13	11.3333		ROD_45831	5	1	2	2.66667		coaE	0	0	0	0		purU	1	2	0	1		gltK	0
ksgA	654	584	528	588.667		ROD_31801	598	370	426	464.667		livM	0	2	0	0.666667		btuD	0	0	0	0		katG	17	8	4	9.66667		mraY	7	2	2	3.66667		cobC	0	0	0	0		ROD_08001	0	2	0	0.666667		gltL	0
ROD_17751	320	326	285	310.333		fadR	1199	781	909	963		pepB	0	2	0	0.666667		btuE	0	0	2	0.666667		hemG	0	2	6	2.66667		rfaB	38	2	4	14.6667		cobD	0	0	0	0		ROD_20621	2	2	4	2.66667		gltP	0
manA	760	835	584	726.333		ROD_06131	1949	1327	1286	1520.67		dctA	0	2	0	0.666667		btuR	0	0	2	0.666667		orn	4	2	2	2.66667		tadA_1	3	1	1	1.66667		cobQ	0	0	0	0		ROD_47651	8	3	13	8		gltS	0
ROD_39271	632	638	511	593.667		ROD_34361	232	201	429	287.333		rstB	0	2	0	0.666667		budC	0	0	2	0.666667		ROD_29041	0	1	0	0.333333		katG	13	4	8	8.33333		cobS	0	0	0	0		folP	0	2	2	1.33333		gltX	0
fldB	425	370	366	387		ROD_06061	598	450	279	442.333		carB	0	5	5	3.33333		C	0	0	3	1		ROD_50251	6	1	5	4		ROD_04191	5	2	0	2.33333		cobT	0	0	0	0		hisS	10	3	6	6.33333		gluQ	0
ROD_30201	281	221	227	243		luxS	878	556	587	673.667		purD	0	2	6	2.66667		cafA	0	0	4	1.33333		cysA	5	4	6	5		ushA	3	3	0	2		cobU	0	0	0	0		murI	10	2	0	4		glvC	0
upp	508	443	379	443.333		ROD_38411	1051	724	711	828.667		dadA	0	2	2	1.33333		caiA	0	0	2	0.666667		btuE	0	2	2	1.33333		cysA	8	2	0	3.33333		codA	0	0	0	0		ROD_30541	10	1	6	5.66667		glyA	0
rfaD	775	693	603	690.333		ROD_30521	420	297	355	357.333		ROD_40191	0	2	2	1.33333		caiB	0	0	0	0		nadE	2	3	8	4.33333		mltA	6	2	0	2.66667		codB	0	0	0	0		ampE	0	2	1	1		glyQ	0
ROD_31901	1403	1358	1023	1261.33		proP_2	2190	1616	1512	1772.67		hisD	0	2	0	0.666667		caiC	0	0	0	0		ROD_14981	40	4	12	18.6667		ROD_06201	2	2	2	2		cof	0	0	0	0		kdsA	4	2	4	3.33333		glyS	0
dnaA	971	991	696	886		retA	1780	1150	1270	1400		ROD_15321	0	2	0	0.666667		caiD	0	0	0	0		trmU	2	4	2	2.66667		dnaN	11	2	0	4.33333		com	0	0	0	0		ROD_12711	0	2	0	0.666667		gmd	0
nadE	627	583	537	582.333		murC	2072	1580	1587	1746.33		pepN	0	4	0	1.33333		caiF	3	0	5	2.66667		ROD_27081	4	2	2	2.66667		livJ	9	2	6	5.66667		copA	2	0	0	0.666667		ROD_27971	0	2	0	0.666667		gmhA	0
ROD_07411	319	285	237	280.333		prfB	1715	1175	906	1265.33		ROD_00081	0	2	0	0.666667		caiT	0	0	0	0		ROD_45381	0	2	3	1.66667		ROD_10291	4	2	1	2.33333		corA	0	0	0	0		tsx	4	2	11	5.66667		gmhB	0
ROD_09271	606	384	470	486.667		aroK	885	558	533	658.667		shiA	0	2	0	0.666667		can	8	0	11	6.33333		aslB	2	4	2	2.66667		D_2	0	2	0	0.666667		corB	0	0	0	0		damX	17	3	3	7.66667		gmk	0
ROD_t52	0	0	0	0		cysJ	2032	1924	1107	1687.67		ROD_10321	0	1	0	0.333333		carA	2	0	1	1		mrdB	4	4	3	3.66667		malK	0	2	0	0.666667		corC	0	0	0	0		ROD_33981	0	2	0	0.666667		gnd	0
ptsN	336	345	189	290		ROD_45421	799	593	529	640.333		ROD_33701	0	2	0	0.666667		cbiA	0	0	6	2		ROD_44821	7	6	4	5.66667		mrp	2	2	0	1.33333		corE	0	0	0	0		surA	6	3	4	4.33333		gntK	0
ROD_25671	161	204	131	165.333		ROD_46211	1029	615	662	768.667		ROD_42841	0	2	0	0.666667		cbiB	0	0	8	2.66667		dcrB	5	2	4	3.66667		glnS	8	3	4	5		cox	2	0	0	0.666667		fdhF_2	10	5	13	9.33333		gntR	0
mtn	493	490	424	469		dnaX	2753	2060	1910	2241		ftsK	0	6	0	2		cbiC	0	0	3	1		puuR	0	2	2	1.33333		ROD_44821	8	2	10	6.66667		cpdB	0	0	0	0		purD	4	3	2	3		gntT	0
gcvH	270	273	201	248		rpoB	6232	4286	4805	5107.67		amiB	0	2	0	0.666667		cbiD	0	0	0	0		ROD_09681	0	1	0	0.333333		tar_2	0	2	0	0.666667		cpxA	0	0	0	0		manZ	14	2	14	10		gntU	0
seqA	346	382	340	356		ROD_49881	1025	663	755	814.333		pepQ	0	2	2	1.33333		cbiE	0	0	0	0		ispG	8	4	7	6.33333		secM	0	1	4	1.66667		cpxP	2	0	0	0.666667		mscS	5	2	7	4.66667		gntX	0
rhlB	945	885	749	859.667		panD	577	404	335	438.667		glmM	0	2	2	1.33333		cbiF	0	0	4	1.33333		ROD_11231	4	2	2	2.66667		ROD_33051	0	2	0	0.666667		cpxR	0	0	0	0		ROD_13311	5	2	3	3.33333		gntY	0
ftsW	951	868	761	860		fliZ	1071	584	493	716		pspA	0	1	0	0.333333		cbiG	0	0	1	0.333333		ROD_48051	4	5	0	3		ROD_42691	4	3	4	3.66667		crcB	0	0	0	0		tesB	4	2	0	2		gor	0
ppc	2050	1846	1564	1820		rob	1536	919	840	1098.33		gudD	0	2	0	0.666667		cbiH	0	0	6	2		nrfB	5	2	2	3		nudE	2	1	0	1		creA	0	0	0	0		ROD_22861	0	2	3	1.66667		gph	0
ROD_34271	1057	931	700	896		ROD_33731	1775	1137	1142	1351.33		ROD_32721	0	2	0	0.666667		cbiJ	0	0	2	0.666667		ROD_10301	0	1	0	0.333333		ROD_41491	4	1	3	2.66667		creB	0	0	0	0		speE	0	2	2	1.33333		gpmA	0
rfaQ	768	718	587	691		tfa	827	611	736	724.667		lysC	2	2	0	1.33333		cbiK	0	0	0	0		ROD_11041	2	2	1	1.66667		speG	0	1	0	0.333333		creC	0	0	0	0		rob	2	2	2	2		gpmB	0
nrdA	1537	1585	1207	1443		kbl	1800	1263	841	1301.33		ROD_34501	0	2	0	0.666667		cbiL	0	0	0	0		fruB	2	4	10	5.33333		lldD	0	2	0	0.666667		creD	1	0	0	0.333333		dnaE	7	8	12	9		gpmI	0
prc	1485	1420	1201	1368.67		eae	4307	2962	2603	3290.67		pmbA	0	2	0	0.666667		cbiM	0	0	0	0		phoA	5	5	4	4.66667		ptsP	0	4	2	2		crl	0	0	0	0		katG	11	5	4	6.66667		gppA	0
murG	815	740	642	732.333		kdsC	916	596	560	690.667		dpiA	0	1	2	1		cbiN	0	0	0	0		dnaT	0	2	2	1.33333		rfaG	8	2	2	4		croI	0	0	0	0		ubiA	2	2	0	1.33333		gpsA	0
cfa	958	795	693	815.333		upp	833	659	542	678		pssA	0	2	0	0.666667		cbiO	1	0	2	1		efp	8	2	4	4.66667		ROD_10721	0	2	2	1.33333		croR	2	0	0	0.666667		dnaG	19	4	18	13.6667		gpt	0
ROD_27371	164	193	148	168.333		fhuB	2518	2082	1591	2063.67		cfcH	0	2	2	1.33333		cbiQ	0	0	3	1		gmhB	8	2	3	4.33333		uvrA	2	5	2	3		csdA	0	0	0	0		fadB	1	5	7	4.33333		grcA	0
ddlB	723	637	537	632.333		ROD_05601	372	223	213	269.333		trpC	0	2	0	0.666667		cbiT	0	0	0	0		ROD_46271	2	2	0	1.33333		ROD_40201	4	1	0	1.66667		csgA	2	0	0	0.666667		lgt	1	2	0	1		greA	0
ROD_49451	421	518	380	439.667		sufA	549	402	291	414		ffh	0	2	2	1.33333		cbl	0	0	7	2.33333		ROD_50341	0	2	2	1.33333		ROD_48031	2	2	0	1.33333		csgB	0	0	0	0		ROD_48211	2	2	5	3		greB	0
ROD_46831	358	397	289	348		fliK	1792	1243	1006	1347		nuoG	0	4	6	3.33333		cbpA	2	0	2	1.33333		ROD_42241	0	4	0	1.33333		citB	0	2	0	0.666667		csgC	0	0	0	0		gyrA	15	6	18	13		grlA	0
dam_2	790	531	714	678.333		gshA	2133	1629	1471	1744.33		dam_3	0	1	0	0.333333		cbpM	0	0	0	0		rpoH	20	3	4	9		maeB	3	4	0	2.33333		csgD	0	0	0	0		ppnK	2	2	1	1.66667		grlR	0
ROD_26021	757	417	561	578.333		syd	918	571	555	681.333		ROD_46861	2	3	4	3		cca	0	0	2	0.666667		ROD_27501	2	4	0	2		gltB	37	8	21	22		csgE	0	0	0	0		ROD_48941	4	2	2	2.66667		groL	0
ROD_05391	338	330	336	334.667		ROD_27541	252	194	275	240.333		menE	0	2	0	0.666667		ccmA	2	0	7	3		cfa	0	4	5	3		gcvR	5	1	0	2		csgF	0	0	0	0		ROD_14411	1	1	3	1.66667		groS	0
ROD_07301	259	277	230	255.333		ROD_32601	917	663	723	767.667		cysG	0	2	0	0.666667		ccmB	2	0	0	0.666667		mtlD	3	4	4	3.66667		cfa	6	2	0	2.66667		csgG	0	0	0	0		ppc	27	6	18	17		grpE	0
gloA	289	279	234	267.333		surA	1890	1341	1364	1531.67		mpl	0	2	0	0.666667		ccmC	0	0	3	1		rimL	2	2	0	1.33333		dgoD	0	2	0	0.666667		csiE	0	0	0	0		mdlA	0	4	0	1.33333		grxA	0
ROD_35841	818	793	632	747.667		ptsP	3189	2338	2432	2653		ROD_33571	0	1	0	0.333333		ccmD	0	0	2	0.666667		ROD_02411	1	2	0	1		pflD	2	4	0	2		csrA	0	0	0	0		cho	2	2	4	2.66667		grxB	0
ROD_30551	261	192	225	226		ROD_17571	605	309	364	426		spoU	0	1	0	0.333333		ccmE	0	0	4	1.33333		ROD_17121	0	4	6	3.33333		argE	4	2	5	3.66667		cstA	2	0	0	0.666667		ROD_08591	1	1	4	2		grxC	0
nsrR	324	290	254	289.333		ROD_25921	650	568	624	614		radA	0	2	0	0.666667		ccmF	1	0	9	3.33333		ROD_18641	1	1	2	1.33333		ROD_42281	0	2	0	0.666667		cts1A	0	0	0	0		ROD_46781	2	1	1	1.33333		gshA	0
ROD_49981	271	245	182	232.667		tolR	531	444	205	393.333		ROD_41161	0	2	0	0.666667		ccmG	0	0	0	0		ROD_34311	3	2	6	3.66667		ROD_46211	1	1	0	0.666667		cts1B	0	0	0	0		garR	0	2	1	1		gshB	0
ROD_11751	529	432	392	451		aroB	1282	1126	778	1062		pduP	0	2	0	0.666667		ccmH	0	0	4	1.33333		metK	14	4	8	8.66667		dnaE	12	6	4	7.33333		cts1C	0	0	0	0		pstA	1	2	0	1		gsk	0
ROD_29311	509	503	407	473		ROD_24361	581	372	381	444.667		cpxR	0	1	0	0.333333		cdaR	0	0	0	0		ROD_18511	2	2	0	1.33333		ROD_35841	12	2	0	4.66667		cts1D	0	0	0	0		nuoF	10	3	3	5.33333		gsp	0
phoP	522	456	444	474		nleD-2	0	0	0	0		ROD_16811	0	2	0	0.666667		cdd	13	0	15	9.33333		sucD	7	3	15	8.33333		nhaA	16	2	6	8		cts1E	0	0	0	0		ROD_50061	4	4	2	3.33333		gspA	0
gpmI	1333	1046	1031	1136.67		ROD_14901	399	306	355	353.333		udhA	0	2	0	0.666667		cdh	0	0	0	0		ROD_35841	31	4	13	16		ROD_16321	4	3	0	2.33333		cts1F	0	0	0	0		ROD_12651	7	1	2	3.33333		gspB	0
asnA	844	671	735	750		ROD_46831	890	593	437	640		ROD_42591	0	1	0	0.333333		cdsA	2	0	3	1.66667		ROD_18451	3	2	0	1.66667		ROD_48191	0	2	0	0.666667		cts1G	0	0	0	0		gdhA	30	3	6	13		gspC	0
ROD_14961	100	75	63	79.3333		dam_7	931	861	854	882		ROD_06861	0	2	0	0.666667		cedA	0	0	0	0		nhaA	16	4	8	9.33333		diaA	2	1	1	1.33333		cts1I	0	0	0	0		ROD_20971	4	2	18	8		gspD	0
aatD	940	824	564	776		ROD_14951	668	404	653	575		glnA	2	2	0	1.33333		cfa	2	0	2	1.33333		ROD_24601	5	4	0	3		trpB	0	2	2	1.33333		cts1M	0	0	0	0		ROD_39351	2	2	2	2		gspE	0
yddV	1158	932	739	943		glk	1609	993	950	1184		glnG	0	2	0	0.666667		cfcA	2	0	0	0.666667		rluB	5	3	0	2.66667		ROD_20761	2	2	0	1.33333		cts1N	0	0	0	0		hisG	2	2	4	2.66667		gspF	0
ROD_29541	197	208	170	191.667		espG	1756	1230	1126	1370.67		ROD_50351	0	1	0	0.333333		cfcB	2	0	2	1.33333		rimJ	0	2	1	1		ROD_33421	4	3	11	6		cts1O	0	0	0	0		lepA	3	4	6	4.33333		gspG	0
rlpB	413	403	369	395		dedD	907	681	675	754.333		sufI	0	2	0	0.666667		cfcC	0	0	2	0.666667		ROD_19081	1	2	0	1		hofC	0	2	0	0.666667		cts1R	0	0	0	0		rfbD	0	2	4	2		gspH	0
ROD_49371	193	274	211	226		tktA_1	1433	1420	1311	1388		nleD-1	0	0	0	0		cfcD	2	0	0	0.666667		prc	7	7	7	7		nupC	9	2	0	3.66667		cts1S	0	0	0	0		ROD_11981	0	4	2	2		gspI	0
ROD_36851	564	414	312	430		ROD_32721	2197	1376	1349	1640.67		araE	0	2	0	0.666667		cfcE	0	0	0	0		corC	2	3	3	2.66667		pncB	2	2	6	3.33333		cts1T	0	0	0	0		fimH	0	2	0	0.666667		gspJ	0
hpt	282	360	241	294.333		ROD_12601	389	320	279	329.333		pcnB	0	2	2	1.33333		cfcF	2	0	2	1.33333		malY	0	4	5	3		ctsH3	0	2	1	1		cts1U	0	0	0	0		tadB	0	2	0	0.666667		gspK	0
lspA	402	333	279	338		tatC	1392	805	1021	1072.67		cysN	0	2	0	0.666667		cfcG	0	0	0	0		rffH	0	3	2	1.66667		ROD_26921	6	2	4	4		cts1V	4	0	0	1.33333		gltI	63	2	11	25.3333		gspL	0
murE	1118	994	879	997		ROD_20721	320	175	230	241.667		ROD_39851	0	2	0	0.666667		cfcH	0	0	0	0		ROD_18371	0	1	0	0.333333		fabB	7	2	0	3		cts1W	0	0	0	0		pduX	3	2	2	2.33333		gspM	0
croR	446	462	300	402.667		uhpC_1	2249	1335	2219	1934.33		aspA	0	2	3	1.66667		cfcI	0	0	2	0.666667		ROD_27071	1	2	4	2.33333		lexA	12	1	0	4.33333		cts2A	0	0	0	0		ROD_21541	3	3	5	3.66667		gspO	0
guaB	1103	978	809	963.333		ROD_36041	850	632	539	673.667		nrfA	0	2	0	0.666667		cfcJ	2	0	6	2.66667		imp	17	8	13	12.6667		ROD_38701	0	0	0	0		cts2B	0	0	0	0		glyQ	6	2	10	6		gst	0
ROD_11651	161	240	159	186.667		ROD_25901	2024	1537	1936	1832.33		ROD_08791	0	2	0	0.666667		cfcP	0	0	0	0		hisH	4	2	11	5.66667		dmsA	2	4	0	2		cts2G	0	0	0	0		hycC	1	4	2	2.33333		guaA	0
ROD_28121	126	118	103	115.667		ROD_49331	464	319	276	353		ptrA	0	4	4	2.66667		cfcV	0	0	0	0		ROD_14051	0	3	0	1		ROD_06131	2	2	2	2		cts2H	0	0	0	0		gltB	36	10	9	18.3333		guaB	0
ROD_39931	148	124	113	128.333		dnaN	1393	1124	890	1135.67		glnQ	0	1	2	1		chaA	0	0	0	0		ROD_45681	1	2	0	1		ROD_20441	0	2	0	0.666667		cts2I	0	0	0	0		gcvA	0	2	0	0.666667		guaC	0
ROD_t60	104	48	71	74.3333		ROD_02641	708	511	623	614		tldD	0	2	2	1.33333		chaB	0	0	2	0.666667		galF	11	3	7	7		cyoC	4	1	2	2.33333		cts2M	0	0	0	0		ROD_38361	0	1	0	0.333333		gudD	0
ROD_47291	605	319	431	451.667		ROD_33271	1557	1122	940	1206.33		trkH	0	2	0	0.666667		chaC	0	0	0	0		ribA	5	2	2	3		ROD_28991	0	2	0	0.666667		cts2N	2	0	0	0.666667		ROD_38821	0	2	0	0.666667		gudP	0
ROD_25821	505	301	471	425.667		ROD_44531	601	427	414	480.667		ROD_05631	0	1	0	0.333333		chbA	0	0	0	0		rnhB	3	2	0	1.66667		thrA	16	4	2	7.33333		cts2R	0	0	0	0		oppB	2	2	2	2		gudX	0
htpX	757	585	573	638.333		ROD_t23	178	81	96	118.333		ROD_22411	0	1	0	0.333333		chbC_1	0	0	2	0.666667		ttk	4	2	0	2		rnfG	0	1	0	0.333333		cts2S	0	0	0	0		ROD_16151	0	2	0	0.666667		gyrA	0
ROD_25831	605	388	456	483		narK	2169	1407	1948	1841.33		cysH	0	1	2	1		chbF_1	0	0	2	0.666667		gppA	9	5	6	6.66667		dsbA	26	1	3	10		cts2U	0	0	0	0		ROD_40831	4	2	9	5		gyrB	2
hdfR	538	552	434	508		nrdA	2712	2309	1890	2303.67		lysP	0	2	0	0.666667		chbF_2	0	0	2	0.666667		hemY	8	4	0	4		ROD_23421	0	2	0	0.666667		cts2V	0	0	0	0		ROD_37301	0	2	0	0.666667		H	0
ROD_02732	176	184	184	181.333		rfaH	834	492	425	583.667		modF	0	2	1	1		chbG_1	0	0	0	0		ROD_09031	0	2	0	0.666667		ptsA	0	4	0	1.33333		ctsD	0	0	0	0		fabD	13	2	2	5.66667		hcaT	0
fbp	760	658	613	677		cdsA	1298	863	794	985		murC	0	2	0	0.666667		chbG_2	0	0	0	0		ROD_11981	2	6	0	2.66667		lacY	4	2	0	2		ctsH1	0	0	0	0		metA	2	2	1	1.66667		hcp	0
apt	385	362	310	352.333		ROD_35221	2022	1299	1631	1650.67		ROD_50771	0	1	0	0.333333		chbR_1	0	0	0	0		nuoC	15	6	7	9.33333		hemA	2	2	0	1.33333		ctsH2	0	0	0	0		thrB	4	2	2	2.66667		hcr	0
smf	825	737	547	703		ROD_08881	1514	954	968	1145.33		uxaA	0	2	0	0.666667		chbR_2	0	0	0	0		proV	2	4	3	3		glyA	14	2	3	6.33333		ctsH3	2	0	0	0.666667		htpG	15	4	14	11		hda	0
mltD	1147	896	825	956		ROD_40371	466	322	460	416		ubiD	0	2	0	0.666667		cheA	0	0	0	0		rbsA	17	5	5	9		rffD	0	2	0	0.666667		ctsH4	0	0	0	0		ROD_10911	0	2	1	1		hdfR	0
ROD_05261	274	259	193	242		ROD_40591	437	376	350	387.667		ROD_17161	0	1	0	0.333333		cheB	0	0	0	0		napC	11	2	8	7		rhlB	5	2	0	2.33333		cueO	0	0	0	0		ROD_12021	3	2	3	2.66667		helD	0
ROD_12601	251	204	196	217		ROD_42231	581	362	409	450.667		ROD_14501	0	2	0	0.666667		cheR	0	0	0	0		ROD_25971	2	2	2	2		nirB	14	4	4	7.33333		cueR	2	0	0	0.666667		bcp	8	1	1	3.33333		hemA	0
gpsA	585	665	478	576		bcsC	4795	3681	4214	4230		pepA	0	2	2	1.33333		cheW	0	0	0	0		gyrB	35	8	13	18.6667		hisS	3	2	0	1.66667		cusC	0	0	0	0		mraW	10	2	2	4.66667		hemB	0
nrdR	251	292	187	243.333		ROD_10081	887	540	558	661.667		ROD_31541	0	1	0	0.333333		cheY	0	0	0	0		pepA	17	5	7	9.66667		tyrS	9	2	6	5.66667		cutA	0	0	0	0		ROD_38711	0	2	0	0.666667		hemC	0
aroB	890	706	711	769		escS	388	268	364	340		ROD_33581	0	1	0	0.333333		cheZ	0	0	0	0		cysC	3	2	0	1.66667		mdtG	0	2	1	1		cutC	2	0	0	0.666667		ROD_48321	4	2	6	4		hemD	0
ttk	403	387	271	353.667		rhlB	1900	1255	988	1381		wfaP	2	1	4	2.33333		cho	0	0	0	0		cysD	0	3	4	2.33333		ROD_15121	0	2	0	0.666667		cutF	0	0	0	0		zitB	0	2	2	1.33333		hemE	0
ROD_42051	347	280	280	302.333		ROD_02581	1556	1159	1611	1442		fdoG	2	4	4	3.33333		chpB	0	0	2	0.666667		ROD_39201	1	2	0	1		ROD_41561	0	2	0	0.666667		cvrA	0	0	0	0		imp	23	5	14	14		hemF	0
sulA	476	334	425	411.667		truD	1473	1040	912	1141.67		nuoM	0	2	4	2		chpS	0	0	0	0		lysS	11	5	8	8		serS	7	2	4	4.33333		cyaY	0	0	0	0		truB	12	2	6	6.66667		hemG	0
cedA	188	165	124	159		nuoE	750	496	486	577.333		mdoG	0	2	2	1.33333		cI_1	2	0	0	0.666667		rdgC	3	3	0	2		ndh	3	2	4	3		cybB	0	0	0	0		ROD_33391	0	4	4	2.66667		hemH	0
rpiA	350	427	257	344.667		ROD_02571	532	391	529	484		gpmI	0	2	2	1.33333		cI_3	0	0	1	0.333333		cbpM	0	1	0	0.333333		pepN	9	4	5	6		cycA	2	0	0	0.666667		ROD_22421	2	2	2	2		hemK	0
ROD_26031	729	415	608	584		minC	1210	690	741	880.333		ROD_37361	0	2	0	0.666667		cI_5	0	0	1	0.333333		hisI	0	2	4	2		alaS	14	4	8	8.66667		cydD	0	0	0	0		uspE	23	2	16	13.6667		hemL	0
cmk	496	442	345	427.667		ilvA	2030	1544	1660	1744.67		bcsB	0	3	0	1		cirA	0	0	0	0		ROD_47891	1	1	1	1		gyrA	18	4	7	9.66667		cysA	0	0	0	0		mrdA	3	4	0	2.33333		hemN	0
dedD	452	428	352	410.667		tyrS	1632	1257	760	1216.33		ROD_50111	0	2	2	1.33333		citA	1	0	0	0.333333		nuoL	11	6	7	8		brnQ	3	2	2	2.33333		cysD	0	0	0	0		ROD_27551	4	2	1	2.33333		hemX	0
entC	927	758	659	781.333		acrB	3660	3105	3003	3256		acrB	2	4	2	2.66667		citB	0	0	0	0		dmsB	5	2	0	2.33333		ROD_26951	2	1	2	1.66667		cysE	0	0	0	0		fxsA	6	1	3	3.33333		hemY	0
fabH	578	614	420	537.333		ROD_28351	1976	1345	1335	1552		ROD_09701	0	1	0	0.333333		citC	0	0	0	0		nadR	11	4	0	5		ROD_33701	2	2	0	1.33333		cysG	2	0	0	0.666667		metR	0	2	2	1.33333		hexR	0
pflA	500	476	409	461.667		htrB	1344	907	855	1035.33		ROD_21991	0	2	0	0.666667		citD	2	0	0	0.666667		osmY	15	2	8	8.33333		rcsD	11	4	7	7.33333		cysH	0	0	0	0		nrfD	0	2	3	1.66667		hflK	0
ROD_14431	139	100	63	100.667		pntB	1651	1366	1372	1463		ROD_34461	0	2	1	1		citE	0	0	0	0		ROD_01331	3	1	1	1.66667		ftsE	0	1	2	1		cysJ	0	0	0	0		ROD_48351	9	2	0	3.66667		hflX	0
clpA	1745	1458	1316	1506.33		fhuC	814	784	708	768.667		rna	0	1	0	0.333333		citF	0	0	0	0		ROD_15761	2	2	2	2		ROD_30371	0	1	0	0.333333		cysN	0	0	0	0		ROD_16201	5	2	22	9.66667		hisA	0
ROD_41711	591	553	484	542.667		iciA	1196	878	632	902		suhB	0	1	0	0.333333		citG	0	0	0	0		ROD_29541	2	1	1	1.33333		cfcH	0	2	0	0.666667		cysP	0	0	0	0		cbiB	0	2	2	1.33333		hisB	0
mutS	1600	1636	1231	1489		emrD	1872	1162	861	1298.33		pckA	3	2	4	3		citT	2	0	0	0.666667		fklB	0	2	2	1.33333		murF	6	2	0	2.66667		cysQ	0	0	0	0		birA	0	2	2	1.33333		hisC	0
ROD_09061	1116	703	858	892.333		trpS	1366	985	815	1055.33		ROD_39241	0	1	0	0.333333		citX	0	0	0	0		ftsW	9	4	3	5.33333		ffh	4	2	3	3		cysS	0	0	0	0		ROD_11801	2	2	5	3		hisD	0
ROD_16421	57	84	54	65		ROD_02541	632	423	666	573.667		rnr	2	3	0	1.66667		clcA	0	0	0	0		tolA	8	4	6	6		ROD_21541	8	2	6	5.33333		cysU	0	0	0	0		ROD_31901	13	4	22	13		hisF	0
cI_5	215	204	166	195		ruvC	715	514	521	583.333		ROD_07621	0	1	0	0.333333		clpA	5	0	23	9.33333		gshA	21	5	2	9.33333		ROD_28351	3	2	2	2.33333		cysZ	0	0	0	0		glk	6	2	1	3		hisG	0
lpxA	610	501	438	516.333		suhB	1163	786	894	947.667		ROD_13881	0	1	0	0.333333		clpB	7	0	26	11		gmk	2	2	4	2.66667		ROD_46861	12	3	4	6.33333		cytR	0	0	0	0		ROD_46361	3	2	6	3.66667		hisH	0
ROD_13501	128	120	144	130.667		ROD_01681	647	377	570	531.333		ROD_49461	0	2	0	0.666667		clpP	1	0	16	5.66667		rcsA	0	2	2	1.33333		menE	4	2	0	2		D_1	0	0	0	0		smpB	3	1	6	3.33333		hisI	0
ROD_02491	2685	1449	2084	2072.67		ROD_26121	297	187	261	248.333		ubiB	0	2	4	2		clpS	3	0	10	4.33333		ROD_31691	2	2	2	2		argH	8	2	2	4		D_2	0	0	0	0		ROD_19171	2	2	2	2		hisJ	0
ROD_26222	196	99	135	143.333		ROD_31911	2664	1920	1862	2148.67		thrA	0	3	0	1		cls	2	0	2	1.33333		proA	6	4	2	4		ROD_15351	0	2	2	1.33333		dacA	1	0	0	0.333333		serB	0	2	0	0.666667		hisL	0
ROD_15331	260	213	174	215.667		ung	1061	671	690	807.333		ROD_09241	0	1	0	0.333333		coaA	4	0	3	2.33333		ahpF	36	5	2	14.3333		barA	5	4	6	5		dacB	0	0	0	0		cpdB	2	4	2	2.66667		hisM	0
ROD_20541	631	551	415	532.333		tolA	1246	1210	1042	1166		sapA	0	2	1	1		coaBC	0	0	3	1		ROD_08441	0	2	4	2		dgoR	2	1	0	1		dacC	0	0	0	0		ispB	6	2	0	2.66667		hisP	0
ROD_31211	464	359	271	364.667		ompC	1640	1087	1080	1269		fumB	0	2	0	0.666667		coaD	0	0	0	0		truB	8	3	4	5		queC	1	1	1	1		dacD	0	0	0	0		msbB	2	2	0	1.33333		hisQ	0
ROD_25531	332	328	255	305		ROD_43801	612	367	430	469.667		hcp	0	2	0	0.666667		coaE	0	0	0	0		ROD_50201	2	4	0	2		ROD_13261	2	2	0	1.33333		dadA	0	0	0	0		secF	12	2	4	6		hisS	0
ROD_16821	187	216	154	185.667		ROD_01061	283	189	196	222.667		ROD_40781	2	6	8	5.33333		cobC	0	0	2	0.666667		ROD_25041	2	2	0	1.33333		sucA	18	4	3	8.33333		dadX	0	0	0	0		sixA	8	1	4	4.33333		hldE	0
ftsN	669	589	494	584		gntK	888	510	370	589.333		ROD_50781	0	2	2	1.33333		cobD	0	0	1	0.333333		ROD_48251	0	4	2	2		ROD_01171	0	2	0	0.666667		dam_1	0	0	0	0		hemB	2	2	2	2		hlyB	0
glnH	428	471	376	425		pduB	1207	785	1260	1084		O	0	1	0	0.333333		cobQ	0	0	4	1.33333		accA	18	3	16	12.3333		glnG	1	2	2	1.66667		dam_2	0	0	0	0		lepB	4	2	5	3.66667		hlyC	0
blr	109	87	75	90.3333		ROD_12531	767	614	751	710.667		ROD_35941	0	2	0	0.666667		cobS	0	0	0	0		cI_5	7	1	3	3.66667		ROD_15951	0	2	4	2		dam_3	0	0	0	0		lpxK	0	2	0	0.666667		hmpA	0
rseB	498	603	360	487		ROD_30371	1141	645	693	826.333		ROD_22491	0	1	0	0.333333		cobT	0	0	0	0		ROD_31901	4	6	15	8.33333		gltX	12	2	8	7.33333		dam_4	0	0	0	0		pspF	2	2	0	1.33333		hnr	0
napC	397	379	344	373.333		pagP	791	553	706	683.333		eptb	0	2	0	0.666667		cobU	2	0	0	0.666667		tadA_2	0	4	0	1.33333		htrA	45	2	5	17.3333		dam_5	0	0	0	0		rluD	10	2	5	5.66667		hns_1	0
ROD_24561	428	390	326	381.333		pncB	1931	1147	1088	1388.67		cyaA	0	3	4	2.33333		codA	1	0	6	2.33333		thrC	14	4	3	7		ROD_39411	0	1	0	0.333333		dam_6	0	0	0	0		ROD_12831	0	2	1	1		hns_2	0
purE	329	339	275	314.333		guaC	1488	995	802	1095		hycE	0	2	0	0.666667		codB	0	0	0	0		purD	10	4	2	5.33333		sbcB	2	2	0	1.33333		dam_7	0	0	0	0		ygfZ	2	2	0	1.33333		hofB	0
pdxA	623	619	473	571.667		ROD_20971	1176	854	961	997		ROD_17001	0	2	0	0.666667		cof	0	0	0	0		rnb	4	6	9	6.33333		nrdD	6	3	6	5		dapA_1	0	0	0	0		iscR	7	1	2	3.33333		hofC	0
alaS	1929	1642	1357	1642.67		ROD_02501	454	359	482	431.667		ROD_41611	0	2	0	0.666667		com	4	0	2	2		ROD_02861	0	2	0	0.666667		ROD_20501	7	2	6	5		dapB	0	0	0	0		ptsN	7	1	3	3.66667		hofM	0
ROD_09051	699	360	584	547.667		manZ	1097	817	684	866		cdsA	0	1	0	0.333333		copA	0	0	6	2		smp	0	2	4	2		chaC	0	1	2	1		dapE	0	0	0	0		qor	6	2	6	4.66667		hofN	0
lolA	294	380	284	319.333		rcsF	538	384	307	409.667		dcm_2	0	2	0	0.666667		corB	0	0	4	1.33333		uraA	4	4	2	3.33333		mgtE	0	2	0	0.666667		dbpA	0	0	0	0		ROD_07441	1	2	4	2.33333		hofO	0
ROD_09251	1418	928	1198	1181.33		ROD_23231	672	540	410	540.667		dld	0	2	2	1.33333		corC	2	0	4	2		ROD_35221	29	4	22	18.3333		glnQ	5	1	4	3.33333		dcd	0	0	0	0		wzzB	8	2	4	4.66667		hofP	0
grxC	186	156	142	161.333		ROD_44031	526	406	510	480.667		argS	0	2	0	0.666667		corE	0	0	0	0		cI_1	10	2	2	4.66667		tldD	9	2	0	3.66667		dcm_2	0	0	0	0		moaA	4	2	5	3.66667		hofQ	0
hydN	326	338	288	317.333		ROD_47891	422	289	307	339.333		ROD_07941	0	2	0	0.666667		cox	0	0	0	0		grxB	10	2	2	4.66667		ROD_50091	0	1	0	0.333333		dcp	0	0	0	0		pdxA	7	2	1	3.33333		hokA	0
ROD_20971	553	555	461	523		ROD_07681	1536	1211	810	1185.67		dnaE	0	4	2	2		cpdB	4	0	4	2.66667		ROD_09961	2	2	0	1.33333		pepD	8	2	0	3.33333		dcuA_1	0	0	0	0		ROD_13951	0	2	0	0.666667		hokE1	0
rcsD	1685	1651	1291	1542.33		ROD_11651	455	339	306	366.667		lgt	0	1	0	0.333333		cpxA	3	0	1	1.33333		ROD_14741	2	2	0	1.33333		cls	7	2	2	3.66667		dcuA_2	0	0	0	0		ROD_26961	9	1	1	3.66667		holA	0
wzzB	661	610	439	570		ROD_18871	567	279	348	398		ROD_09741	0	2	0	0.666667		crcB	0	0	2	0.666667		ROD_32971	2	1	0	1		gspA	2	2	0	1.33333		dcuB	0	0	0	0		asnA	9	2	2	4.33333		holB	0
rluD	681	606	447	578		ROD_18371	427	276	256	319.667		trpH	0	1	0	0.333333		creA	0	0	0	0		ROD_37821	2	2	6	3.33333		ROD_04151	16	4	2	7.33333		dcuC	0	0	0	0		pgl	2	2	0	1.33333		holC	0
pspA	491	413	380	428		ROD_43731	364	208	180	250.667		cydD	0	2	0	0.666667		creB	0	0	2	0.666667		topA	16	8	8	10.6667		guaB	5	2	4	3.66667		dcuD	0	0	0	0		hflC	12	2	6	6.66667		holD	0
tppB	901	921	734	852		napD	457	247	405	369.667		cdd	0	1	0	0.333333		creC	2	0	1	1		dcuA_2	5	4	6	5		cafA	3	2	0	1.66667		dcuR	0	0	0	0		holB	0	2	0	0.666667		hosA	0
glgS	140	127	83	116.667		napC	848	563	608	673		xerD	0	1	2	1		creD	0	0	0	0		ROD_35981	5	4	2	3.66667		cfcD	2	2	2	2		dcuS	0	0	2	0.666667		cheW	0	1	0	0.333333		hpt	0
ROD_02481	1443	828	1103	1124.67		ROD_41711	1292	805	734	943.667		gltI	0	1	2	1		croI	10	0	18	9.33333		poxA	4	3	2	3		fabG	29	1	17	15.6667		dcyD	0	0	0	0		div	2	2	0	1.33333		hrpA	0
murI	605	519	441	521.667		ROD_42431	521	338	475	444.667		gltB	0	5	7	4		csdA	0	0	2	0.666667		ribB	8	2	5	5		ROD_28141	5	3	2	3.33333		ddlA	0	0	0	0		ftnB	9	1	11	7		hrpB	0
ROD_26201	597	341	416	451.333		nrdB	1605	1051	1076	1244		pduG	0	2	0	0.666667		csgA	0	0	0	0		tusE	0	1	0	0.333333		hisA	2	1	0	1		dedA	0	0	0	0		torZ	9	5	6	6.66667		hscA	0
ROD_07621	550	500	465	505		ROD_02691	537	365	514	472		ROD_26941	2	2	0	1.33333		csgB	0	0	0	0		ROD_29641	0	3	2	1.66667		murE	7	2	2	3.66667		dedD	0	0	0	0		ROD_20491	5	3	10	6		hscB	0
ROD_49472	194	201	192	195.667		apt	811	512	461	594.667		recD	0	2	0	0.666667		csgC	0	0	3	1		ROD_23041	2	3	2	2.33333		sufB	0	2	5	2.33333		degQ	0	0	0	0		ROD_08081	2	2	2	2		hslJ	0
ROD_01301	556	475	429	486.667		zur	705	478	500	561		cbpA	0	1	0	0.333333		csgD	0	0	4	1.33333		pepP	15	4	10	9.66667		ROD_12671	4	2	0	2		degS	0	0	1	0.333333		dppF	2	2	0	1.33333		hslR	0
ROD_50251	145	166	105	138.667		ROD_06191	310	225	234	256.333		ROD_30511	0	1	0	0.333333		csgE	0	0	0	0		dedA	2	2	2	2		ROD_29591	0	2	0	0.666667		deoA	0	0	0	0		hnr	1	2	2	1.66667		hslS	0
galM	567	632	478	559		rlpB	799	555	785	713		ilvD	0	2	6	2.66667		csgF	0	0	0	0		rluA	5	2	0	2.33333		ROD_42801	2	2	2	2		deoD	0	0	0	0		ROD_29331	0	1	2	1		hslT	0
nlpC	369	282	237	296		ubiF	1368	1087	991	1148.67		flgN	0	2	0	0.666667		csgG	3	0	2	1.66667		ROD_50081	9	4	9	7.33333		ROD_43021	2	1	1	1.33333		deoR	0	0	0	0		galE	6	2	2	3.33333		hslV	0
cyoD	214	200	169	194.333		tdcA	2378	866	6522	3255.33		mutL	0	2	1	1		csiE	0	0	2	0.666667		dedD	1	2	2	1.66667		ROD_25901	0	2	4	2		dgkA	0	0	0	0		lplA	2	2	0	1.33333		htpG	0
tolR	270	260	218	249.333		gpsA	1420	940	786	1048.67		ileS	0	3	4	2.33333		cspD	12	0	19	10.3333		ROD_47921	11	2	4	5.66667		rbsA	7	2	7	5.33333		dgoA_1	0	0	0	0		metG	12	4	4	6.66667		htpX	0
imp	1390	1425	1087	1300.67		ROD_09521	1154	893	590	879		znuA	0	1	0	0.333333		cstA	0	0	2	0.666667		ftsK	16	12	8	12		gloB	0	1	0	0.333333		dgoA_2	0	0	0	0		gpsA	7	2	4	4.33333		htrA	0
nupC	635	727	525	629		damX	1445	1186	1041	1224		parE	0	2	0	0.666667		cts1A	0	0	0	0		zipA	7	3	13	7.66667		pepA	5	2	2	3		dgoD	0	0	0	0		ROD_04611	0	1	0	0.333333		htrB	0
mtgA	443	434	324	400.333		ROD_26241	965	762	947	891.333		gshB	0	1	0	0.333333		cts1B	0	0	2	0.666667		rbsR	2	3	0	1.66667		ROD_20491	2	2	0	1.33333		dgoK	0	0	0	0		ROD_47411	3	4	10	5.66667		hutC	0
ftsB	209	188	155	184		ribH	573	433	456	487.333		corA	0	1	0	0.333333		cts1C	0	0	0	0		ROD_09471	1	2	0	1		gph	6	1	0	2.33333		dgoR	0	0	0	0		helD	9	4	4	5.66667		hutG	0
ROD_46751	452	316	286	351.333		nleD-1	0	0	0	0		ROD_44661	0	2	0	0.666667		cts1D	1	0	0	0.333333		ROD_19631	2	2	2	2		ROD_13341	1	1	0	0.666667		dgoT	0	0	0	0		galR	2	2	2	2		hutH	0
ftsY	980	893	774	882.333		ROD_03881	1919	1421	827	1389		fabH	0	1	0	0.333333		cts1E	1	0	0	0.333333		ROD_24591	4	3	4	3.66667		air	2	2	0	1.33333		dgt	0	0	0	0		malI	2	2	7	3.66667		hutI	0
ROD_49961	219	202	132	184.333		ROD_18791	1046	798	839	894.333		ROD_15281	0	1	0	0.333333		cts1F	0	0	0	0		ROD_46411	9	1	11	7		ROD_45431	0	1	4	1.66667		diaA	0	0	0	0		luxS	4	1	5	3.33333		hutU	0
dnaG	969	1044	802	938.333		ROD_49451	1081	685	594	786.667		dnaK	0	2	0	0.666667		cts1G	0	0	0	0		glnS	9	5	5	6.33333		nuoM	6	2	5	4.33333		dinF	0	0	0	0		ROD_42851	0	2	0	0.666667		hyb0	0
eda	404	382	313	366.333		ROD_49981	375	328	317	340		ROD_36821	0	1	0	0.333333		cts1H	0	0	2	0.666667		srmB	2	4	2	2.66667		bglX	0	3	2	1.66667		dinG	0	0	0	0		glyS	10	4	12	8.66667		hybA	0
ROD_28751	429	423	341	397.667		mpl	1352	1249	904	1168.33		ROD_17741	0	1	0	0.333333		cts1I	0	0	1	0.333333		hflC	12	3	22	12.3333		mdoG	6	2	2	3.33333		dinI	0	0	0	0		rfaQ	4	2	4	3.33333		hybB	0
ROD_09021	346	252	238	278.667		hdfR	1135	758	535	809.333		ispB	0	1	0	0.333333		cts1M	0	0	0	0		fdx	4	1	1	2		ssuB	0	1	0	0.333333		div	0	0	0	0		fabA	6	1	4	3.66667		hybC	0
ROD_38251	167	181	127	158.333		glmM	1453	1216	916	1195		psd	0	1	0	0.333333		cts1N	0	0	0	0		nrfC	4	2	3	3		ROD_29321	36	2	9	15.6667		djlA	0	0	0	0		mreC	3	2	6	3.66667		hybD	0
sfsA	489	417	365	423.667		murI	1308	772	769	949.667		acs	0	2	0	0.666667		cts1O	2	0	0	0.666667		ROD_10811	1	1	0	0.666667		ROD_29551	0	1	0	0.333333		dkgA_1	0	0	0	0		ROD_46791	0	1	4	1.66667		hybF	0
ROD_35221	727	764	624	705		nagE	2185	1766	1608	1853		aegA	0	2	2	1.33333		cts1R	0	0	0	0		ROD_35941	10	5	12	9		gpmI	20	2	2	8		dkgA_2	0	0	0	0		ROD_35481	2	2	0	1.33333		hybG	0
secF	615	574	458	549		ROD_24211	291	182	166	213		ROD_50361	0	1	0	0.333333		cts1S	0	0	2	0.666667		ROD_38411	0	2	4	2		ROD_49031	4	2	2	2.66667		dld	0	0	0	0		guaC	0	2	2	1.33333		hycA	0
gyrA	1679	1557	1354	1530		uvrC	2528	1659	1729	1972		cts2G	0	2	0	0.666667		cts1T	0	0	0	0		ROD_31971	4	6	0	3.33333		ROD_37361	2	2	0	1.33333		dmsB	0	0	0	0		mreB	5	2	4	3.66667		hycB	0
guaC	651	616	490	585.667		ROD_41201	628	377	364	456.333		proX	0	1	2	1		cts1U	0	0	0	0		glnB	15	1	11	9		hofM	0	1	0	0.333333		dmsC	0	0	0	0		pduE	6	1	6	4.33333		hycC	0
ROD_23891	287	339	214	280		ROD_02511	477	339	466	427.333		ROD_07151	0	1	0	0.333333		cts1V	0	0	0	0		ROD_12441	2	2	2	2		ROD_34421	0	1	0	0.333333		dmsD	0	0	0	0		rfaF	5	2	5	4		hycD	0
ROD_09121	2353	1453	2002	1936		cybB	698	477	426	533.667		ROD_24591	0	1	0	0.333333		cts1W	0	0	0	0		ROD_13761	0	3	0	1		potC	0	1	1	0.666667		dnaB_1	0	0	0	0		ROD_03641	2	2	3	2.33333		hycE	0
argR	266	277	206	249.667		cysD	1145	821	406	790.667		ROD_17141	0	2	0	0.666667		cts2A	0	0	2	0.666667		nuoG	39	8	18	21.6667		ssuC	0	1	0	0.333333		dnaB_2	0	0	0	0		sohB	2	2	3	2.33333		hycF	0
rcsF	216	238	173	209		ffh	1938	1229	1022	1396.33		fruR	0	1	0	0.333333		cts2B	0	0	0	0		ROD_09131	4	1	3	2.66667		ROD_34461	0	2	2	1.33333		dnaC	0	0	0	0		acrB	17	6	8	10.3333		hycG	0
flhC	380	340	259	326.333		nanR	1015	702	719	812		trpS	0	1	0	0.333333		cts2C	0	0	0	0		tdh	9	3	4	5.33333		ROD_05401	2	1	0	1		dnaE	0	0	0	0		ROD_25951	5	2	7	4.66667		hycH	0
ompF	664	660	448	590.667		uvrD	2460	1939	1568	1989		ROD_08431	0	1	2	1		cts2G	1	0	3	1.33333		purB	12	4	8	8		ROD_23111	4	2	4	3.33333		dnaJ	1	0	0	0.333333		ccmH	0	2	2	1.33333		hycI	0
ROD_43531	386	367	304	352.333		cysN	1613	1280	933	1275.33		ansA	0	1	0	0.333333		cts2H	0	0	0	0		ROD_05501	0	2	0	0.666667		ROD_08221	6	2	0	2.66667		dnaN	0	0	0	0		phoE	4	2	2	2.66667		hydN	0
icd	737	732	654	707.667		kdsA	1036	764	670	823.333		metG	0	2	2	1.33333		cts2I	0	0	0	0		ppk	12	6	19	12.3333		ROD_26581	0	1	0	0.333333		dnaQ	0	0	0	0		ROD_05021	0	2	2	1.33333		hyi	0
ROD_43801	351	221	290	287.333		ygfZ	1273	876	788	979		ROD_47411	0	2	2	1.33333		cts2M	0	0	0	0		dgoR	2	2	2	2		carB	9	4	13	8.66667		dnaT	0	0	0	0		ROD_11141	2	2	1	1.66667		hypA	0
adk	313	377	226	305.333		ksgA	1043	732	653	809.333		ROD_38871	0	2	0	0.666667		cts2N	0	0	2	0.666667		ROD_32831	2	1	3	2		ROD_34281	43	4	9	18.6667		dnaX	0	0	0	0		hisB	5	2	6	4.33333		hypB	0
ROD_47821	145	119	100	121.333		fre	942	624	533	699.667		ppk	0	2	2	1.33333		cts2R	0	0	0	0		cysS	0	4	3	2.33333		metL	1	3	0	1.33333		dos	0	0	1	0.333333		murG	5	2	6	4.33333		hypC	0
infB	1808	1563	1354	1575		ROD_25971	723	536	728	662.333		pstS	0	1	0	0.333333		cts2S	2	0	0	0.666667		metL	19	7	4	10		nadB	2	2	0	1.33333		dpiA	0	0	0	0		purK	4	2	0	2		hypD	0
ROD_46201	253	323	215	263.667		coaA	1503	843	577	974.333		ldcC	0	2	0	0.666667		cts2U	0	0	0	0		napG	0	2	0	0.666667		ROD_40291	6	1	2	3		dpiB	0	0	0	0		ldcC	1	4	0	1.66667		hypE	0
rfaK	745	666	493	634.667		fdoI	833	563	512	636		nrdD	0	2	4	2		cts2V	0	0	0	0		ROD_18461	0	2	0	0.666667		ubiB	8	2	7	5.66667		dppB	0	0	0	0		aroF	6	2	0	2.66667		hypf	0
murB	733	596	574	634.333		ribD	1514	976	967	1152.33		fadJ	0	2	0	0.666667		ctsD	0	0	0	0		ROD_18821	4	2	2	2.66667		oxaA	10	2	4	5.33333		dppC	0	0	0	0		selU	2	2	2	2		I_1	0
ygfZ	597	568	418	527.667		ROD_02131	1218	811	725	918		fdhF_1	0	2	0	0.666667		ctsH1	4	0	6	3.33333		rnfE	0	2	0	0.666667		sapA	2	2	2	2		dppD	1	0	0	0.333333		fadJ	4	4	6	4.66667		I_2	0
ROD_47251	520	326	519	455		ROD_40421	948	670	609	742.333		uvrD	0	2	0	0.666667		ctsH2	0	0	0	0		phoE	2	3	2	2.33333		fumB	0	2	2	1.33333		dppF	0	0	0	0		ROD_48371	54	4	5	21		iaaA	0
fhuB	1298	1146	865	1103		gyrA	2526	2327	1865	2239.33		ROD_34291	2	1	0	1		ctsH4	0	0	0	0		sucA	23	8	47	26		ilvG	17	2	12	10.3333		dsbA	0	0	0	0		hisC	10	2	7	6.33333		iadA	0
ROD_25351	454	422	325	400.333		murB	1463	907	891	1087		ROD_44841	0	2	0	0.666667		cueO	2	0	2	1.33333		gltB	45	13	31	29.6667		mdcA	0	2	0	0.666667		dsbB	0	0	0	0		ROD_10581	4	2	0	2		iap	0
ROD_12641	369	408	288	355		rpoZ	429	243	277	316.333		ROD_38301	0	2	2	1.33333		cueR	0	0	4	1.33333		ROD_37151	1	2	1	1.33333		ftsQ	5	1	0	2		dsbD	0	0	0	0		ROD_20771	3	1	4	2.66667		icc	0
hemA	804	724	633	720.333		csgC	385	293	297	325		relA	0	2	0	0.666667		cusC	0	0	0	0		sfsA	6	2	7	5		ROD_19941	0	1	0	0.333333		dsbG	0	0	0	0		uvrD	13	4	6	7.66667		icd	0
prfC	1029	914	851	931.333		ROD_20771	558	475	436	489.667		ptsP	0	2	2	1.33333		cutA	0	0	2	0.666667		hisM	1	2	0	1		ROD_40781	18	6	2	8.66667		dsdX	0	0	0	0		nuoI	2	1	2	1.66667		iciA	0
recN	1687	957	1324	1322.67		ROD_49561	2290	1491	1685	1822		fhuA	0	2	0	0.666667		cutC	6	0	4	3.33333		mpc	16	1	2	6.33333		pduC	9	2	4	5		dsrB	2	0	0	0.666667		rfbB	12	2	5	6.33333		iclR	0
uspB	231	183	175	196.333		acrA	1513	1049	832	1131.33		clpA	0	2	6	2.66667		cutF	0	0	0	0		ROD_12641	1	2	2	1.66667		ROD_50781	1	2	2	1.66667		dtd	0	0	0	0		ROD_11701	4	1	6	3.66667		idi	0
hslU	1152	766	809	909		ROD_22731	346	234	236	272		bglX	0	2	0	0.666667		cvpA	0	0	5	1.66667		ROD_11771	0	2	0	0.666667		ROD_18071	1	2	0	1		dusA	0	0	0	0		engD	4	2	5	3.66667		ihfA	0
kdsC	352	326	253	310.333		flgJ	163	113	107	127.667		ROD_22801	0	1	0	0.333333		cvrA	0	0	0	0		ROD_42521	6	2	4	4		ROD_08541	6	2	0	2.66667		dusB	0	0	0	0		ROD_18421	2	2	0	1.33333		ihfB	0
ROD_40201	308	326	216	283.333		ROD_10811	326	294	276	298.667		ROD_44171	0	2	0	0.666667		cyaA	15	0	22	12.3333		ROD_14201	0	2	1	1		ROD_50731	0	1	0	0.333333		dusC	0	0	0	0		nemA	0	2	0	0.666667		ileS	0
fmt	606	545	512	554.333		ROD_11041	754	493	487	578		feoB	2	2	0	1.33333		cyaY	0	0	2	0.666667		ROD_26231	7	1	7	5		ROD_20621	4	1	0	1.66667		dut	0	0	0	0		ROD_06201	2	2	6	3.33333		ilvA	0
fre	316	402	242	320		znuA	1227	825	1067	1039.67		rtcB	0	1	0	0.333333		cybB	0	0	0	0		ROD_28751	0	2	0	0.666667		ROD_20351	0	2	0	0.666667		dxs	0	0	0	0		ROD_41511	0	1	2	1		ilvB	0
ROD_20451	576	427	330	444.333		gpmI	2254	1348	1846	1816		gcd	0	2	0	0.666667		cycA	0	0	2	0.666667		trpA_2	5	1	3	3		tadC	0	1	0	0.333333		E+E'_1	0	0	0	0		prfB	5	2	9	5.33333		ilvC	2
ROD_25801	670	346	526	514		dnaJ	1702	986	1113	1267		coaBC	0	1	0	0.333333		cydA	17	0	28	15		sdhB	4	2	21	9		hycE	6	2	0	2.66667		E+E'_2	0	0	0	0		proB	4	2	2	2.66667		ilvD	0
dsbB	274	303	195	257.333		dusB	1276	841	725	947.333		ROD_01421	0	1	0	0.333333		cydC	0	0	4	1.33333		dcuR	4	2	2	2.66667		cdsA	2	1	2	1.66667		E_1	0	0	0	0		ROD_09061	0	2	0	0.666667		ilvE	0
ROD_47061	178	164	115	152.333		nuoB	919	577	499	665		hrpB	0	2	0	0.666667		cydD	0	0	2	0.666667		deoD	4	2	1	2.33333		proS	5	2	0	2.33333		E_2	0	0	0	0		bcsZ	3	2	0	1.66667		ilvG	0
damX	771	732	594	699		ubiD	2013	1299	1225	1512.33		napA	0	2	0	0.666667		cyoC	8	0	6	4.66667		fadR	14	2	1	5.66667		recJ	3	2	0	1.66667		eamA	0	0	0	0		livK	0	2	2	1.33333		ilvH	0
mltE	271	348	218	279		entS	1459	1081	760	1100		ROD_22321	0	2	0	0.666667		cyoD	1	0	4	1.66667		frlR	4	2	2	2.66667		ROD_24241	2	1	0	1		ecnR	0	0	0	0		mrp	4	2	0	2		ilvI	0
ROD_49801	121	121	57	99.6667		ROD_10301	266	244	204	238		hemA	0	1	0	0.333333		cyoE	4	0	6	3.33333		ROD_06091	0	2	6	2.66667		cvrA	2	2	0	1.33333		eco	0	0	0	0		ROD_08201	0	2	0	0.666667		ilvL	0
ROD_36441	202	180	164	182		aroG	1744	910	917	1190.33		rffD	0	1	0	0.333333		cysB	0	0	10	3.33333		ROD_38401	4	1	0	1.66667		amiA	3	1	4	2.66667		eda	0	0	0	0		ROD_10091	2	2	2	2		ilvM	0
ROD_46291	182	168	132	160.667		ileS	2588	2434	2036	2352.67		nirB	0	2	4	2		cysD	0	0	9	3		ROD_50291	5	2	0	2.33333		ROD_10551	4	2	0	2		edd	0	0	0	0		pduQ	2	2	0	1.33333		ilvN	0
ROD_33561	109	95	91	98.3333		ROD_08261	891	705	483	693		thrC	0	1	7	2.66667		cysE	3	0	2	1.66667		sanA	2	2	4	2.66667		ROD_33871	0	1	0	0.333333		efeU	0	0	0	0		menD	2	3	6	3.66667		ilvY	0
mprA	308	300	240	282.667		ROD_t31	0	0	0	0		mrcA	0	2	0	0.666667		cysH	1	0	1	0.666667		hutC	0	2	0	0.666667		dnaG	19	2	9	10		efp	2	0	0	0.666667		ROD_20801	4	1	0	1.66667		imp	0
purU	389	475	370	411.333		ROD_46281	725	548	553	608.667		acnB	0	2	2	1.33333		cysI	4	0	3	2.33333		nei	1	1	0	0.666667		ROD_46731	0	1	0	0.333333		elbA	0	0	0	0		ispG	9	2	10	7		infA	0
M_1	699	451	657	602.333		infB	2968	2310	2312	2530		topA	0	2	2	1.33333		cysM	2	0	4	2		ROD_42431	0	1	2	1		htpX	29	1	8	12.6667		elbB	0	0	0	0		solA	2	2	0	1.33333		infB	0
ROD_32721	744	754	550	682.667		pepA	1663	1298	799	1253.33		bcsA	0	2	0	0.666667		cysN	5	0	9	4.66667		ROD_50011	6	5	8	6.33333		sdhA	14	2	4	6.66667		emrA	0	0	0	0		speG	2	1	0	1		infC	2
ROD_33141	147	217	155	173		nuoK	442	260	326	342.667		ROD_02031	0	0	0	0		cysQ	2	0	0	0.666667		ROD_50091	11	2	7	6.66667		acnA	4	3	2	3		emrB	0	0	0	0		ompF	23	2	11	12		inv_1	0
tusA	104	148	84	112		chaB	294	198	288	260		ROD_18971	0	1	0	0.333333		cysZ	2	0	5	2.33333		ROD_30481	6	3	2	3.66667		ROD_39351	1	1	0	0.666667		emrD	0	0	0	0		maa	4	1	8	4.33333		inv_2	0
ppiC	183	158	114	151.667		ROD_14421	294	185	171	216.667		ROD_25291	0	2	0	0.666667		cytR	3	0	6	3		nuoN	10	4	2	5.33333		xerC	2	1	0	1		endA	0	0	0	0		tgt	15	2	4	7		inv_3	0
ROD_40181	342	372	301	338.333		ribB	809	560	578	649		rcsD	0	2	2	1.33333		D_1	0	0	0	0		ddlA	1	3	2	2		cysJ	5	2	2	3		engA	0	0	0	0		parC	2	4	2	2.66667		iscA	0
hisS	663	712	539	638		imp	2802	2016	1360	2059.33		glnD	0	2	0	0.666667		D_2	0	0	3	1		gspA	8	4	4	5.33333		hisG	4	1	0	1.66667		engB	0	0	0	0		ROD_20981	0	2	3	1.66667		iscR	0
ROD_02861	536	360	435	443.667		ispH	1144	813	757	904.667		kdpD	0	2	0	0.666667		dacB	2	0	2	1.33333		artI	3	2	3	2.66667		ROD_41211	4	1	2	2.33333		engC	1	0	2	1		ROD_33041	2	2	2	2		iscS	0
pepP	790	732	585	702.333		ampD	592	482	441	505		ecfE	2	1	4	2.33333		dacC	2	0	0	0.666667		ROD_25351	4	2	5	3.66667		ROD_23081	7	2	0	3		entA	0	0	0	0		ROD_50341	0	1	2	1		iscX	0
yohO	78	60	49	62.3333		hemA	1519	1074	1058	1217		murF	2	1	0	1		dacD	0	0	0	0		ROD_36031	0	1	0	0.333333		ROD_22681	0	1	2	1		entB	0	0	0	0		clpA	39	4	21	21.3333		ispA	0
gor	823	751	605	726.333		ilvG	1545	1407	601	1184.33		ROD_28351	0	1	0	0.333333		dadA	0	0	4	1.33333		cafA	8	4	5	5.66667		nagK	2	1	0	1		entC	0	0	0	0		ROD_05091	4	1	3	2.66667		ispB	0
rob	473	482	434	463		ROD_25041	738	543	542	607.667		glmU	0	1	0	0.333333		dadX	0	0	0	0		ROD_15511	0	2	0	0.666667		polA	6	3	0	3		entD	0	0	0	0		ROD_19211	0	2	0	0.666667		ispD	0
nleB2	185	181	163	176.333		nsrR	585	363	396	448		purB	0	1	5	2		dam_1	0	0	1	0.333333		hisA	0	2	1	1		metA	0	1	0	0.333333		entE	0	0	0	0		nrdA	9	4	4	5.66667		ispE	0
uvrD	1265	1195	984	1148		secD	2392	1570	1233	1731.67		barA	0	2	0	0.666667		dam_2	0	0	0	0		ROD_09311	0	2	0	0.666667		ROD_21551	0	1	0	0.333333		entF	0	0	0	0		ROD_40351	0	2	4	2		ispF	0
crcB	246	212	137	198.333		sdaA	1514	1159	917	1196.67		polA	0	2	0	0.666667		dam_3	0	0	1	0.333333		ROD_25221	0	2	0	0.666667		ROD_09941	4	2	2	2.66667		entS	0	0	0	0		lpxB	4	2	6	4		ispG	0
ROD_47651	930	700	773	801		trmB	839	611	515	655		dnaB_2	0	1	0	0.333333		dam_4	2	0	1	1		zwf	10	4	8	7.33333		ROD_03611	0	3	4	2.33333		envR	0	0	0	0		argE	5	2	4	3.66667		ispH	0
ROD_35531	542	488	460	496.667		coaD	482	407	250	379.667		gltX	2	1	0	1		dam_5	0	0	2	0.666667		ftsY	2	4	8	4.66667		mdh	12	1	0	4.33333		envZ	0	0	0	0		metK	4	2	3	3		ispZ	0
ROD_02601	1182	642	888	904		ROD_35981	1569	1103	1008	1226.67		valS	0	2	0	0.666667		dam_7	0	0	0	0		ROD_25891	3	1	1	1.66667		deaD	11	2	9	7.33333		eptb	0	0	0	0		ROD_49241	2	1	2	1.66667		ivbL	0
gltB	2519	2511	1698	2242.67		ROD_33701	1371	1118	879	1122.67		engA	0	1	0	0.333333		damX	2	0	5	2.33333		glnH	28	2	15	15		znuA	2	1	8	3.66667		era	0	0	0	0		ROD_46591	2	4	2	2.66667		J	0
tldD	812	793	731	778.667		gppA	1512	1265	1140	1305.67		proP_2	0	1	4	1.66667		dapA_1	0	0	0	0		hda	2	2	3	2.33333		parE	2	2	4	2.66667		erfK	2	0	0	0.666667		ROD_10551	2	3	6	3.66667		katE	0
ROD_26931	212	329	190	243.667		fklB	670	525	363	519.333		ROD_02111	0	2	0	0.666667		dapB	0	0	0	0		ROD_11661	2	1	2	1.66667		T_3	0	1	0	0.333333		espG	27	0	2	9.66667		mdaB	1	1	2	1.33333		katG	0
ROD_26051	579	291	400	423.333		brnQ	1957	1115	1220	1430.67		ROD_27001	0	1	0	0.333333		dapE	2	0	1	1		ulaR	0	2	3	1.66667		mrdA	0	2	2	1.33333		espM1	2	0	0	0.666667		ROD_08521	0	1	0	0.333333		kbl	0
ROD_18791	432	478	323	411		dnaA	1908	1188	693	1263		ROD_13631	0	2	0	0.666667		dapF	2	0	4	2		dgt	3	4	3	3.33333		fabH	4	1	0	1.66667		espV	0	0	0	0		torY	4	2	11	5.66667		kdgF	0
asmA	933	1013	781	909		dapF	1182	696	699	859		ROD_08351	0	1	0	0.333333		dbh	0	0	4	1.33333		glpR	0	2	0	0.666667		hrpA	4	4	3	3.66667		eutA	0	0	0	0		sucC	7	2	10	6.33333		kdgK	0
gltA	711	702	519	644		ROD_47921	855	558	518	643.667		dcuS	0	1	0	0.333333		dbpA	0	0	4	1.33333		purF	12	4	2	6		dnaX	8	2	0	3.33333		eutB	0	0	0	0		ROD_02581	0	2	0	0.666667		kdgR	0
ROD_09951	307	300	224	277		ROD_25931	429	295	415	379.667		ROD_34511	0	1	7	2.66667		dcd	1	0	1	0.666667		cysZ	4	2	2	2.66667		rnb	10	2	0	4		eutC	0	0	0	0		emrA	2	2	1	1.66667		kdgT	0
ROD_30731	259	295	207	253.667		ROD_08641	579	398	448	475		dpiB	0	1	0	0.333333		dcm_1	5	0	0	1.66667		nrdA	13	6	4	7.66667		secF	4	1	7	4		eutD	2	0	0	0.666667		manA	2	2	0	1.33333		kdpA	0
N_1	1062	575	947	861.333		ROD_t45	0	0	0	0		kefA	0	2	0	0.666667		dcm_2	0	0	2	0.666667		udp	15	2	2	6.33333		lepB	2	1	0	1		eutE	0	0	0	0		ROD_20431	0	2	4	2		kdpB	0
gshA	988	850	685	841		ROD_18361	868	551	616	678.333		espN2-1	0	0	4	1.33333		dcp	0	0	0	0		fdoG	45	8	28	27		ROD_16061	3	1	0	1.33333		eutG	0	0	0	0		purT	2	2	2	2		kdpC	0
ROD_48321	641	513	444	532.667		ROD_46191	755	606	628	663		ROD_40661	0	4	0	1.33333		dcrB	2	0	12	4.66667		ROD_27901	1	2	0	1		ROD_05231	12	2	0	4.66667		eutH	0	0	0	0		eutG	0	2	1	1		kdpD	0
ROD_23881	625	490	466	527		escV	2130	1687	1440	1752.33		ilvI	0	1	0	0.333333		dctA	5	0	8	4.33333		ROD_00721	2	2	8	4		speA	2	2	2	2		eutJ	0	0	0	0		glpC	0	2	0	0.666667		kdpE	0
ROD_05471	586	465	430	493.667		metG	1740	1690	1108	1512.67		ROD_23201	2	1	0	1		dcuA_2	0	0	8	2.66667		ROD_02241	5	2	0	2.33333		ldhA	4	1	0	1.66667		eutK	0	0	0	0		ROD_26321	31	3	40	24.6667		kdpF	0
ROD_09521	566	527	430	507.667		aqpZ	912	578	740	743.333		ROD_34041	0	1	0	0.333333		dcuB	1	0	0	0.333333		ROD_36221	0	0	0	0		gntR	5	1	0	2		eutL	0	0	0	0		trpB	19	2	12	11		kdsA	0
dnaJ	879	615	733	742.333		pduG	2259	1522	3226	2335.67		lepA	0	1	0	0.333333		dcuC	0	0	1	0.333333		garL	0	2	2	1.33333		pgl	2	1	0	1		eutM	0	0	0	0		dxr	4	2	3	3		kdsB	0
secA	1611	1471	1302	1461.33		hflX	1658	1063	997	1239.33		ROD_23801	0	1	0	0.333333		dcuD	0	0	2	0.666667		ROD_15521	0	2	0	0.666667		ROD_17141	0	2	0	0.666667		eutN	0	0	0	0		hemX	8	2	4	4.66667		kdsC	0
hycA	264	251	250	255		zntB	1060	816	793	889.667		hrpA	0	2	0	0.666667		dcuR	0	0	0	0		gatR	5	2	5	4		tktA_2	0	0	0	0		eutP	0	0	0	0		rlpB	5	1	9	5		kdsD	0
ROD_17671	341	352	286	326.333		rbsC	1100	801	475	792		ROD_12691	0	1	0	0.333333		dcuS	4	0	9	4.33333		xni	4	2	4	3.33333		ROD_36991	1	1	1	1		eutQ	0	0	0	0		dacC	4	2	0	2		kdtA	0
oxaA	944	892	755	863.667		ROD_40291	1082	672	628	794		slt	0	1	0	0.333333		dcyD	2	0	2	1.33333		exuR	4	2	2	2.66667		uvrB	3	2	2	2.33333		eutR	0	0	0	0		sbcD	0	2	0	0.666667		kduD_1	0
ROD_09241	720	446	558	574.667		mreB	1335	862	552	916.333		ROD_05231	0	1	0	0.333333		ddlA	0	0	2	0.666667		gcvH	5	1	3	3		dppF	2	1	3	2		eutS	0	0	0	0		gyrB	24	4	13	13.6667		kduD_2	0
tesA	267	340	210	272.333		ROD_48761	214	161	179	184.667		lifA2	0	2	0	0.666667		ddlB	4	0	8	4		ROD_01301	4	2	9	5		fdoG	29	3	9	13.6667		eutT	0	0	0	0		aatA	9	2	10	7		kduI	0
rne	2010	1751	1565	1775.33		apaG	466	312	307	361.667		ligA	0	1	0	0.333333		dedA	0	0	2	0.666667		nanR	6	2	0	2.66667		prlC	3	2	1	2		exbB	0	0	0	0		dacA	2	2	2	2		kefA	0
ROD_26971	280	247	248	258.333		ROD_t80	0	0	0	0		ROD_12851	0	0	0	0		dedD	0	0	1	0.333333		garD	2	4	0	2		dcp	6	2	2	3.33333		exbD	0	0	0	0		dgoA_2	0	1	0	0.333333		kefB	0
ROD_49211	255	208	154	205.667		cysM	1011	751	559	773.667		ROD_28191	0	1	0	0.333333		def	11	0	18	9.66667		ROD_14911	3	1	0	1.33333		prc	8	2	13	7.66667		exoX	0	0	0	0		pduW	2	2	0	1.33333		kefC	0
ROD_18451	210	315	216	247		engD	1386	899	613	966		recG	0	1	0	0.333333		degQ	0	0	2	0.666667		ROD_14951	0	1	6	2.33333		purR	2	1	0	1		exuR	1	0	0	0.333333		recR	4	1	0	1.66667		kefF	0
ROD_t51	0	0	0	0		xerD	1045	738	654	812.333		ROD_44251	0	1	0	0.333333		degS	2	0	0	0.666667		ROD_50111	4	4	2	3.33333		helD	6	2	2	3.33333		exuT	2	0	0	0.666667		ROD_26021	1	1	0	0.666667		kefG	0
iciA	560	483	363	468.667		ROD_05261	469	325	281	358.333		mukB	0	2	2	1.33333		deoA	4	0	6	3.33333		tatC	6	2	4	4		rsmC	1	1	0	0.666667		fabA	0	0	0	0		mlc	2	2	0	1.33333		kfcC	0
cI_2	268	222	203	231		mutL	1828	1531	1279	1546		pflF	1	1	0	0.666667		deoB	4	0	11	5		ROD_34261	3	6	6	5		rfaQ	4	1	5	3.33333		fabD	0	0	0	0		nagC	0	2	0	0.666667		kfcD	0
ROD_16501	94	115	72	93.6667		ROD_24761	799	602	627	676		ROD_18741	0	1	0	0.333333		deoC	0	0	14	4.66667		fhuF	0	2	0	0.666667		ROD_00151	0	2	0	0.666667		fabH	0	0	0	0		ROD_41041	0	2	4	2		kfcE	0
hemC	667	508	529	568		rne	2976	2644	2310	2643.33		ROD_30451	0	1	1	0.666667		deoD	2	0	6	2.66667		guaA	9	4	2	5		ROD_32541	2	2	4	2.66667		fabI	2	0	0	0.666667		uvrC	4	3	7	4.66667		kfcF	0
ileS	1780	1519	1315	1538		tgt	1454	919	856	1076.33		rne	0	1	2	1		deoR	4	0	0	1.33333		potC	2	2	4	2.66667		acrB	10	3	2	5		fadA	0	0	0	0		deoB	6	2	7	5		kfcG	0
nrdD	1369	1153	990	1170.67		ROD_28271	1262	757	939	986		lifA3	0	0	2	0.666667		dgkA	0	0	10	3.33333		ROD_10671	4	1	0	1.66667		ROD_35011	0	1	0	0.333333		fadB	2	0	0	0.666667		ruvA	9	1	1	3.66667		kfcH	0
fdx	120	181	86	129		ROD_02651	368	261	377	335.333		ROD_29391	2	2	0	1.33333		dgoA_1	0	0	0	0		ROD_13941	0	2	0	0.666667		ada	2	1	0	1		fadD	0	0	0	0		nuoL	4	3	11	6		kgtP	0
dnaX	1171	1040	857	1022.67		ROD_25911	150	134	203	162.333		A_1	0	0	0	0		dgoA_2	0	0	3	1		prfC	14	4	5	7.66667		ROD_06721	4	1	0	1.66667		fadE	0	0	0	0		thrA	12	4	6	7.33333		ksgA	0
ROD_47231	411	226	406	347.667		cesT	568	382	333	427.667		A_2	0	0	0	0		dgoD	0	0	0	0		speD	2	2	2	2		rne	17	3	6	8.66667		fadH	0	0	0	0		ROD_09841	2	2	2	2		kup	0
ung	467	371	345	394.333		msyB	410	304	388	367.333		A_3	0	0	0	0		dgoK	0	0	0	0		thyA	3	2	4	3		rfbB	7	1	0	2.66667		fadI	0	0	0	0		serA	9	2	3	4.66667		L_1	0
grxB	504	348	349	400.333		sanA	844	582	619	681.667		aaeA	0	0	0	0		dgoR	1	0	2	1		pheT	44	6	30	26.6667		ROD_34291	6	1	0	2.33333		fadJ	2	0	0	0.666667		ROD_15761	0	1	0	0.333333		L_2	0
ROD_45471	108	119	106	111		fmt	1358	766	989	1037.67		aaeB	0	0	0	0		dgoT	0	0	0	0		tyrB	2	3	3	2.66667		ROD_44841	5	2	2	3		fadL	0	0	0	0		ROD_24561	3	1	2	2		lacI	0
dapF	493	442	384	439.667		ROD_17211	344	251	285	293.333		aaeX	0	0	0	0		dgt	0	0	2	0.666667		ROD_08221	4	4	4	4		adhC	4	1	4	3		fbaB	0	0	0	0		ROD_47981	7	2	5	4.66667		lacY	0
era	519	485	326	443.333		gntR	1176	801	829	935.333		aas	0	0	2	0.666667		diaA	0	0	0	0		ROD_10181	2	1	3	2		cbiA	3	1	2	2		fbp	4	0	0	1.33333		gidB	3	1	0	1.33333		lacZ	0
purM	697	555	460	570.667		speA	1621	1588	1290	1499.67		aat	0	0	0	0		dinF	0	0	4	1.33333		trpD	0	4	1	1.66667		katE	4	2	2	2.66667		fbpC	0	0	0	0		ROD_42031	6	2	1	3		lafA	0
uvrC	940	980	787	902.333		gyrB	2408	1939	1895	2080.67		aatB	0	0	0	0		dinG	2	0	6	2.66667		ROD_02141	4	2	11	5.66667		tdcE	0	2	0	0.666667		fcl	0	0	0	0		hemA	8	2	8	6		lafB	0
ROD_43731	109	118	109	112		ROD_07621	960	655	642	752.333		abrB	0	0	0	0		dinI	0	0	2	0.666667		entE	0	4	2	2		ROD_25811	2	1	0	1		fdhD	0	0	0	0		nupG	2	2	13	5.66667		lafC	0
cysS	970	736	710	805.333		ROD_44551	224	175	147	182		accB	0	0	0	0		div	0	0	2	0.666667		ROD_04781	0	2	0	0.666667		ROD_44171	0	2	2	1.33333		fdhE	0	0	0	0		glpB	2	2	3	2.33333		lafD	0
pncB	720	638	570	642.667		ROD_05361	1607	1339	998	1314.67		accD	0	0	0	0		djlA	0	0	0	0		suhB	5	2	2	3		ROD_46591	8	2	0	3.33333		fdhF_1	0	0	0	0		glyA	15	2	8	8.33333		lafE	0
ROD_33191	302	240	161	234.333		ROD_06141	954	721	522	732.333		aceA	0	0	0	0		dkgA_1	0	0	0	0		ROD_13901	1	4	1	2		feoB	15	2	9	8.66667		fdhF_2	1	0	0	0.333333		ROD_35931	0	1	3	1.33333		lafF	0
mdoG	910	812	729	817		ROD_46291	392	237	321	316.667		aceK	0	0	0	0		dkgA_2	0	0	1	0.333333		plsB	14	6	7	9		ubiH	5	1	6	4		fdnG	2	0	0	0.666667		rffD	0	2	0	0.666667		lafK	0
ROD_36351	225	220	205	216.667		ilvD	1676	1477	1170	1441		acnA	0	0	0	0		dld	3	0	13	5.33333		ROD_28571	2	2	2	2		ppsA	3	2	6	3.66667		fdnH	0	0	0	0		ROD_50721	0	2	0	0.666667		lafS	0
creA	292	267	220	259.667		pgm	1385	1309	1049	1247.67		acpH	0	0	0	0		dmsA	2	0	2	1.33333		nirC	0	2	0	0.666667		bcr	2	1	0	1		fdnI	0	0	0	0		rhlB	4	2	6	4		lafT	0
narP	433	341	302	358.667		ROD_19661	949	597	722	756		acpS	0	0	0	0		dmsB	0	0	2	0.666667		pabC	0	2	2	1.33333		acrA	4	1	2	2.33333		fdoH	2	0	0	0.666667		codA	8	2	0	3.33333		lafU	0
tusE	133	172	109	138		ROD_t79	140	67	150	119		acrD	0	0	0	0		dmsC	0	0	0	0		sdhC	3	1	9	4.33333		ROD_19351	0	2	0	0.666667		fdoI	0	0	0	0		hemL	7	2	2	3.66667		lafV	0
entD	325	353	226	301.333		rstA	819	586	582	662.333		acrE	0	0	0	0		dmsD	0	0	2	0.666667		ROD_40291	8	2	4	4.66667		ROD_43071	0	1	0	0.333333		fdrA	0	0	0	0		mdtG	0	2	0	0.666667		lafW	0
ROD_46301	141	167	155	154.333		espX7	2645	1872	2219	2245.33		acrF	0	0	0	0		dnaA	4	0	7	3.66667		ROD_42021	1	2	1	1.33333		dos	18	2	11	10.3333		fecA	0	0	0	0		ROD_10541	0	2	6	2.66667		lafZ	0
gmhA	334	304	223	287		fliQ	364	215	286	288.333		acrR	1	0	2	1		dnaB_1	0	0	0	0		metG	7	5	6	6		proV	4	1	0	1.66667		fecI	0	0	0	0		gltA	16	2	10	9.33333		lamB	0
ROD_28571	391	423	241	351.667		exuR	943	618	578	713		actP	0	0	0	0		dnaC	2	0	1	1		glgP	8	6	12	8.66667		espV	23	1	6	10		fecR	0	0	0	0		pyrE	0	1	0	0.333333		lasT	0
ROD_01991	416	220	281	305.667		ROD_02521	1591	1131	1796	1506		ada	0	0	0	0		dnaG	8	0	17	8.33333		pduF	6	2	4	4		dacA	3	1	0	1.33333		feoA	1	0	0	0.333333		ribE	4	1	2	2.33333		lctP	0
ROD_30191	282	220	224	242		ROD_31741	330	202	199	243.667		adcA	1	0	0	0.333333		dnaQ	0	0	1	0.333333		ROD_08261	10	2	0	4		ROD_44811	6	2	0	2.66667		feoB	0	0	0	0		clpB	18	4	28	16.6667		ldcA	0
ROD_29201	246	311	233	263.333		ROD_20801	521	443	555	506.333		add	0	0	0	0		dnaT	0	0	0	0		ROD_49371	2	1	2	1.66667		ROD_41041	0	1	2	1		fepA	0	0	1	0.333333		thrC	3	2	0	1.66667		ldcC	0
pheT	1516	1248	1043	1269		asd	1329	876	786	997		adh	0	0	0	0		dnaX	4	0	4	2.66667		ROD_13881	0	2	1	1		glgP	17	2	4	7.66667		fepB	0	0	0	0		ROD_33021	2	1	0	1		ldhA	0
ROD_47701	226	188	182	198.667		ppsA	1834	1887	1358	1693		adiC	0	0	0	0		dos	8	0	14	7.33333		thrA	26	6	7	13		napA	15	2	8	8.33333		fepC	0	0	0	0		rsmB	6	2	6	4.66667		ldrD	0
tktA_1	826	744	654	741.333		mdtI	389	261	191	280.333		adk	0	0	0	0		dpiA	2	0	0	0.666667		dapB	0	2	4	2		ROD_22321	0	2	0	0.666667		fepD	0	0	0	0		ROD_27101	0	1	0	0.333333		lepA	0
L_2	1232	769	1110	1037		ROD_45301	260	173	211	214.667		aes	0	0	0	0		dpiB	0	0	0	0		epd	10	2	8	6.66667		lifA3	12	4	6	7.33333		fepG	0	0	0	0		ROD_42681	2	2	0	1.33333		lepB	0
ROD_02871	164	112	138	138		nadE	931	652	634	739		afuA	0	0	0	0		dppB	2	0	0	0.666667		ushA	4	4	3	3.66667		torZ	6	2	0	2.66667		fes	0	0	0	0		menF	5	2	1	2.66667		ler	0
ogr_2	74	80	63	72.3333		mtgA	664	566	437	555.667		afuB	0	0	0	0		dppC	1	0	0	0.333333		fumA	10	4	5	6.33333		mdoH	8	2	3	4.33333		ffh	2	0	0	0.666667		nagE	6	3	14	7.66667		leuA	0
bioC	427	391	262	360		ppiA	811	450	416	559		agaW	0	0	0	0		dppD	2	0	1	1		ROD_34511	10	4	6	6.66667		mutS	4	2	0	2		fhlA	0	0	0	0		ROD_35981	3	2	0	1.66667		leuB	0
ROD_47241	440	217	345	334		fabH	1049	749	564	787.333		aglB	0	0	0	0		dsbB	0	0	2	0.666667		mepA	9	2	2	4.33333		aroA	2	1	2	1.66667		fhuA	0	0	0	0		gsk	5	2	0	2.33333		leuC	0
ROD_35211	267	234	207	236		ROD_49951	553	362	434	449.667		agp	0	0	4	1.33333		dsbC	1	0	0	0.333333		ROD_21561	4	2	3	3		clpB	22	2	0	8		fhuB	0	0	0	0		ROD_38291	4	2	0	2		leuD	0
ROD_26191	628	364	501	497.667		ROD_17661	141	96	143	126.667		ahpF	0	0	2	0.666667		dsbD	0	0	0	0		ROD_19941	0	2	6	2.66667		ROD_38561	4	2	0	2		fhuC	0	0	0	0		uhpC_1	0	2	2	1.33333		leuL	0
ROD_06141	478	465	370	437.667		cysQ	1020	578	624	740.667		aidB	0	0	0	0		dsbG	0	0	0	0		sseB	3	2	4	3		ROD_26491	0	0	0	0		fhuD	0	0	0	0		ROD_27991	7	1	6	4.66667		leuO	0
mltA	628	565	474	555.667		ROD_23881	1051	701	798	850		air	0	0	0	0		dsdX	0	0	4	1.33333		tauC	0	2	2	1.33333		mchE	0	1	0	0.333333		fhuE	0	0	2	0.666667		cts2G	3	3	2	2.66667		leuS	0
pfkB	513	480	451	481.333		ROD_27521	309	189	254	250.667		ais	0	0	0	0		dsrB	0	0	0	0		hemA	4	3	4	3.66667		ROD_04491	0	2	2	1.33333		fhuF	0	0	0	0		fadI	4	2	4	3.33333		lexA	0
ROD_12611	150	179	121	150		ROD_50811	521	399	392	437.333		aldA	0	0	0	0		dtd	0	0	0	0		umuC	2	3	0	1.66667		deoA	2	1	0	1		fI_1	0	0	0	0		ROD_47661	1	2	3	2		lfgA	0
dos	1263	1236	1070	1189.67		dcuS	2139	1268	1932	1779.67		aldB	0	0	0	0		dusA	0	0	9	3		spoT	16	5	6	9		ROD_25291	5	2	1	2.66667		fI_2	0	0	0	0		aaeB	0	3	6	3		lfgB	0
ROD_09261	1377	782	1143	1100.67		nirD	423	253	556	410.667		alkA	0	0	0	0		dusC	0	0	1	0.333333		chbR_2	0	2	2	1.33333		pepQ	6	1	0	2.33333		fic	0	0	0	0		pepP	0	2	8	3.33333		lfgC	0
ROD_38681	189	192	139	173.333		lifA	4862	3442	3853	4052.33		alkB	0	0	0	0		dut	1	0	0	0.333333		hisS	11	3	5	6.33333		glnD	5	2	4	3.66667		fieF	0	0	0	0		brnQ	6	2	3	3.66667		lfgD	0
ROD_19661	361	359	283	334.333		secA	2613	2093	1815	2173.67		alr	0	0	0	0		dxr	6	0	3	3		nsrR	0	1	0	0.333333		ROD_22051	0	1	2	1		fII_1	0	0	0	0		ROD_26011	2	3	2	2.33333		lfgE	0
smtA	453	416	280	383		pckA	1620	1253	1072	1315		alsA	0	0	0	0		dxs	0	0	10	3.33333		ROD_35761	2	2	2	2		secA	16	2	10	9.33333		fII_2	0	0	0	0		ROD_33701	0	2	4	2		lfgF	0
pcnB	627	724	543	631.333		ROD_13581	244	146	221	203.667		alsB	0	0	0	0		E+E'_1	0	0	0	0		ROD_38261	0	1	0	0.333333		nuoG	22	2	4	9.33333		fimA	0	0	0	0		ROD_50081	14	2	1	5.66667		lfgG	0
ROD_23651	225	191	152	189.333		fepB	1050	732	616	799.333		alsC	0	0	0	0		E+E'_2	0	0	0	0		sseA	8	2	0	3.33333		glmU	8	1	0	3		fimB	0	0	0	0		dinF	0	2	2	1.33333		lfgH	0
rhtC	404	316	302	340.667		ROD_45411	311	199	243	251		alsE	0	0	0	0		E_1	0	0	0	0		rcnA	0	2	0	0.666667		ROD_41161	2	1	0	1		fimC	0	0	0	0		hslU	9	2	7	6		lfgI	0
sanA	380	366	271	339		tesA	791	483	519	597.667		alsK	0	0	0	0		E_2	0	0	0	0		ROD_08231	0	2	0	0.666667		puuP	0	1	3	1.33333		fimD	0	0	0	0		ROD_47181	0	2	0	0.666667		lfgJ	0
coaA	459	483	383	441.667		smtA	943	626	577	715.333		alsR	0	0	0	0		eamA	0	0	0	0		ROD_27971	2	2	0	1.33333		dnaA	4	1	2	2.33333		fimE	0	0	0	0		rcsD	20	4	9	11		lfgK	0
ROD_05091	322	289	248	286.333		ROD_04151	3675	2248	2526	2816.33		alx	0	0	0	0		ecnR	0	0	2	0.666667		ROD_46151	5	2	3	3.33333		uxaC_1	0	1	0	0.333333		fimF	0	0	0	0		srmB	2	2	10	4.66667		lfgL	0
hemY	598	604	418	540		ubiH	1107	907	967	993.667		amiA	0	0	0	0		eco	2	0	2	1.33333		adcA	4	9	18	10.3333		cycA	3	1	0	1.33333		fimG	0	0	0	0		acnA	11	4	10	8.33333		lfgM	0
ftsX	629	533	468	543.333		hemG	641	420	417	492.667		amiC	0	0	0	0		eda	2	0	2	1.33333		ROD_15651	0	1	2	1		ROD_39851	2	1	0	1		fimH	0	0	0	0		dsdX	0	2	3	1.66667		lfgN	0
trmU	546	557	417	506.667		typA	1643	1401	1220	1421.33		amn	0	0	0	0		edd	0	0	9	3		tolR	2	1	0	1		valS	16	2	9	9		fimI	0	0	0	0		ROD_32721	15	2	19	12		lfhA	0
ROD_29071	259	243	186	229.333		pgi	1854	1267	1202	1441		ampE	0	0	0	0		efeU	0	0	0	0		proS	14	4	6	8		rcpA	0	1	0	0.333333		fimK	0	0	0	0		ROD_34271	20	2	11	11		lfhB	0
ribF	533	472	442	482.333		ROD_31501	432	274	353	353		ampG	0	0	0	0		elbA	0	0	0	0		pdxY	2	2	0	1.33333		rapA	0	2	0	0.666667		finO	0	0	0	0		accC	6	2	5	4.33333		lfiE	0
ROD_09091	896	588	755	746.333		ROD_50571	277	279	190	248.667		ampH	0	0	0	0		elbB	0	0	4	1.33333		napH	0	2	2	1.33333		ROD_43031	0	1	0	0.333333		fis	0	0	0	0		ROD_07961	0	1	2	1		lfiF	0
proC	373	407	283	354.333		frdA	2045	1360	1686	1697		amtB	0	0	0	0		emrA	1	0	0	0.333333		nfo	0	2	0	0.666667		modF	8	1	0	3		fixA	0	0	0	0		ROD_11901	6	1	2	3		lfiG	0
dnaB_2	748	711	552	670.333		escF	170	169	145	161.333		amyA	0	0	0	0		emrB	0	0	4	1.33333		purL	37	9	4	16.6667		mukB	27	3	2	10.6667		fixB	0	0	0	0		gor	10	2	6	6		lfiI	0
fieF	570	453	404	475.667		galE	1231	774	719	908		anmK	0	0	0	0		emrD	0	0	0	0		ROD_41711	18	2	8	9.33333		ROD_22031	1	2	0	1		fixC	0	0	0	0		malT	2	4	6	4		lfiJ	0
ROD_43021	404	376	361	380.333		ROD_27081	530	422	403	451.667		ansB	0	0	0	0		endA	0	0	2	0.666667		ROD_42051	7	1	2	3.33333		uhpB_2	0	1	2	1		fixX	0	0	0	0		chbF_2	0	2	0	0.666667		lfiM	0
ROD_14951	196	197	180	191		wzzE	1345	796	695	945.333		apaG	0	0	0	0		engA	2	0	3	1.66667		acnB	29	6	25	20		lysS	10	1	0	3.66667		fklB	0	0	0	0		rhlE	9	2	4	5		lfiN	0
cueR	175	207	179	187		ROD_26931	585	456	506	515.667		apaH	0	0	0	0		engB	2	0	0	0.666667		ROD_32661	0	2	0	0.666667		ROD_13631	10	2	2	4.66667		fkpB	0	0	0	0		glpT	2	2	7	3.66667		lfiP	0
ROD_27251	82	81	60	74.3333		ROD_20541	832	661	728	740.333		apbE	0	0	0	0		engC	6	0	2	2.66667		ROD_32811	8	4	2	4.66667		mdtC	2	2	0	1.33333		fldA	2	0	0	0.666667		trpC	4	2	4	3.33333		lfiQ	0
ROD_35981	670	651	494	605		ROD_11751	725	483	434	547.333		aphA	0	0	1	0.333333		engD	3	0	4	2.33333		cvrA	2	4	1	2.33333		tyrR	6	1	4	3.66667		fldB	0	0	0	0		mhpT	0	2	0	0.666667		lfiR	0
ROD_t07	0	0	0	0		crcB	614	291	427	444		apt	1	0	0	0.333333		entA	1	0	2	1		ndh	16	3	2	7		ROD_25011	2	1	4	2.33333		flgA	0	0	0	0		rnc	0	1	2	1		lgt	0
ROD_46861	1029	1025	814	956		pldA	885	659	575	706.333		araA	0	0	0	0		entB	0	0	0	0		uspF_1	3	1	5	3		ROD_03881	2	1	0	1		flgB	0	0	0	0		ROD_04591	1	1	4	2		lifA	0
xerD	573	448	395	472		rlpA	949	836	553	779.333		araB	0	0	0	0		entC	1	0	0	0.333333		dnaE	16	8	15	13		ROD_30461	1	1	0	0.666667		flgC	0	0	0	0		ROD_22131	2	2	0	1.33333		lifA2	0
mpl	770	686	547	667.667		sseA	1115	645	660	806.667		araC	0	0	0	0		entD	0	0	0	0		hypB	0	2	1	1		trpE	5	1	0	2		flgJ	0	0	0	0		ROD_28351	0	2	2	1.33333		lifA3	0
pyrH	431	362	261	351.333		ROD_14501	1508	1142	1129	1259.67		araD	0	0	0	0		entE	0	0	0	0		msbA	0	4	0	1.33333		garD	0	1	0	0.333333		flgK	0	0	0	0		trmE	3	2	4	3		ligA	0
ogr_1	53	74	64	63.6667		frdD	529	295	484	436		araF	0	0	0	0		entF	2	0	0	0.666667		cysW	2	2	6	3.33333		leuA	8	1	6	5		flgL	0	0	0	0		prc	10	3	9	7.33333		ligT	0
cyoC	265	306	292	287.667		radC	859	503	574	645.333		araG	0	0	0	0		entS	0	0	0	0		kdsD	1	2	4	2.33333		ROD_08351	6	1	1	2.66667		flgM	0	0	0	0		gntX	1	1	0	0.666667		lipA	0
ROD_30961	202	183	160	181.667		ROD_24811	1145	743	245	711		araH	0	0	0	0		envR	0	0	0	0		ROD_01411	3	1	2	2		trpD	0	1	3	1.33333		flgN	0	0	0	0		menE	2	2	6	3.33333		lipB	0
ROD_15341	130	153	121	134.667		ROD_25941	422	231	350	334.333		araJ	0	0	0	0		envZ	2	0	3	1.66667		ROD_18971	12	3	3	6		ROD_33881	4	2	0	2		flhA	0	0	0	0		aroP	3	2	6	3.66667		livF	0
cybB	232	261	208	233.667		hisS	1424	962	814	1066.67		arcB	0	0	0	0		epd	5	0	6	3.66667		cdd	15	2	1	6		pqiB	0	1	4	1.66667		flhB	0	0	0	0		hisQ	6	1	0	2.33333		livG	0
fhuD	481	439	374	431.333		ROD_02531	683	493	708	628		arcC_1	0	0	0	0		eptb	4	0	0	1.33333		ROD_12721	6	2	4	4		ROD_48221	0	1	0	0.333333		flhC	0	0	0	0		proP_1	4	1	6	3.66667		livH	0
ROD_35801	256	208	170	211.333		sbp	875	746	275	632		arcC_2	0	0	0	0		erfK	0	0	4	1.33333		argA	0	3	2	1.66667		ROD_41691	0	1	0	0.333333		flhD	0	0	0	0		ROD_14591	0	2	1	1		livJ	0
engB	308	293	225	275.333		cmk	645	515	329	496.333		argA	0	0	0	0		espM1	0	0	0	0		nudB	5	1	2	2.66667		eptb	2	1	2	1.66667		flhE	0	0	0	0		pduP	4	2	1	2.33333		livK	0
rfaG	583	552	508	547.667		cysG	1816	1034	1438	1429.33		argB	0	0	2	0.666667		espV	10	0	8	6		ROD_08591	4	1	0	1.66667		dld	8	1	3	4		fliA	0	0	0	0		pheP	3	2	0	1.66667		livM	0
pdxJ	324	359	253	312		nifU	407	291	222	306.667		argE	0	0	2	0.666667		eutA	0	0	0	0		ROD_12501	1	2	2	1.66667		ROD_00321	0	1	0	0.333333		fliB	0	0	0	0		ROD_40431	0	1	0	0.333333		lldD	0
valS	1477	1397	1137	1337		ROD_11761	216	194	184	198		argI	0	0	0	0		eutB	0	0	2	0.666667		mukB	19	10	23	17.3333		ROD_28941	2	0	0	0.666667		fliC_1	0	0	0	0		ROD_43081	0	2	0	0.666667		lldR	0
rnc	401	333	336	356.667		tadA_1	645	408	394	482.333		argO	0	0	0	0		eutC	0	0	0	0		ROD_38421	2	2	2	2		glmS	6	1	0	2.33333		fliC_2	0	0	0	0		pntB	13	2	4	6.33333		lnt	0
ROD_40381	68	88	61	72.3333		selA	1509	1045	1166	1240		argR	0	0	0	0		eutD	0	0	0	0		ROD_50061	6	4	2	4		ROD_19261	0	0	0	0		fliD	0	0	0	0		ispD	2	1	0	1		lolA	0
glyS	960	1010	761	910.333		asmA	2115	1388	1218	1573.67		argT	0	0	0	0		eutE	0	0	2	0.666667		iciA	5	2	0	2.33333		kefC	0	1	0	0.333333		fliE	0	0	0	0		ROD_04501	3	2	0	1.66667		lolB	0
rsmC	506	502	389	465.667		ROD_10941	452	398	436	428.667		aroA	0	0	0	0		eutG	0	0	0	0		eutC	0	2	0	0.666667		ROD_36291	14	1	1	5.33333		fliF	0	0	0	0		uhpT	3	2	7	4		lolC	0
manZ	565	420	473	486		ilvE	955	697	409	687		aroC	0	0	0	0		eutH	0	0	0	0		ROD_47691	3	2	3	2.66667		ROD_29391	6	6	8	6.66667		fliG	0	0	0	0		minC	6	1	1	2.66667		lolD	0
ROD_34781	514	436	391	447		ftsY	1767	1111	953	1277		aroD	0	0	0	0		eutJ	0	0	0	0		pflE	38	2	3	14.3333		cts2G	0	1	0	0.333333		fliH	0	0	0	0		ROD_16811	5	2	4	3.66667		lolE	0
rfaP	395	389	288	357.333		mprA	595	396	348	446.333		aroE	0	0	0	0		eutK	0	0	0	0		ROD_03491	0	3	1	1.33333		ftsK	21	2	8	10.3333		fliI	0	0	0	0		ROD_25851	4	2	4	3.33333		lon	0
rph	381	349	286	338.667		ROD_46251	758	605	516	626.333		aroF	0	0	3	1		eutL	0	0	0	0		ROD_28561	0	1	0	0.333333		tktA_1	11	0	8	6.33333		fliJ	0	0	0	0		sucA	17	4	27	16		lpdA	0
ROD_12531	269	311	254	278		sdiA	844	538	454	612		aroH	0	0	0	0		eutM	1	0	0	0.333333		ROD_34501	2	3	1	2		ROD_31971	1	1	0	0.666667		fliK	0	0	1	0.333333		ROD_48051	8	2	0	3.33333		lpfA	0
fepD	583	489	365	479		ppnK	870	654	593	705.667		aroL	0	0	0	0		eutN	0	0	0	0		ROD_35581	4	2	5	3.66667		ROD_09931	6	2	6	4.66667		fliL	0	0	0	0		ROD_15951	2	2	2	2		lpfB	0
plsC	316	359	248	307.667		ROD_17551	397	270	206	291		aroM	0	0	0	0		eutP	0	0	0	0		ROD_39271	0	2	2	1.33333		ldcC	2	1	2	1.66667		fliM	0	0	0	0		spoT	7	3	4	4.66667		lpfC	0
cdsA	519	417	320	418.667		fdoG	3191	2269	2074	2511.33		artI	0	0	2	0.666667		eutQ	0	0	0	0		dppC	3	2	6	3.66667		glgB	8	1	0	3		fliN	0	0	0	0		sufI	3	2	3	2.66667		lpfD	0
cyaY	208	156	123	162.333		cytR	1329	762	700	930.333		artM	0	0	0	0		eutR	0	0	0	0		era	8	2	5	5		ROD_01891	2	2	1	1.66667		fliO	0	0	0	0		mdtD	2	2	0	1.33333		lpfE	0
aroE	418	398	347	387.667		ROD_21541	1169	1010	657	945.333		artP	0	0	0	0		eutS	0	0	0	0		ompG	2	2	0	1.33333		ROD_24461	4	1	0	1.66667		fliP	0	0	0	0		gltD	12	2	8	7.33333		lplA	0
ROD_45411	118	125	74	105.667		lasT	736	459	618	604.333		artQ	0	0	0	0		eutT	0	0	0	0		csgB	2	1	0	1		parC	6	1	2	3		fliQ	0	0	0	0		clcA	1	2	3	2		lpxA	0
glmU	746	663	571	660		oppA	1587	1204	959	1250		ascB	0	0	0	0		exbB	0	0	1	0.333333		ROD_41501	0	1	1	0.666667		nrdA	2	1	3	2		fliR	0	0	0	0		treB	3	2	6	3.66667		lpxB	0
ROD_05601	132	103	64	99.6667		fliJ	551	328	401	426.667		ascF	0	0	0	0		exbD	1	0	5	2		accD	11	2	4	5.66667		polB	0	1	0	0.333333		fliS	0	0	0	0		ydcW	2	2	2	2		lpxC	0
ROD_27991	293	316	213	274		ROD_35381	604	450	383	479		aslB	0	0	0	0		exuR	2	0	6	2.66667		glmS	14	4	4	7.33333		plsB	3	1	2	2		fliT	0	0	0	0		cysN	5	2	4	3.66667		lpxD	0
metN	512	498	413	474.333		gshB	1036	699	603	779.333		asmA	0	0	0	0		exuT	0	0	8	2.66667		uvrC	5	4	7	5.33333		ROD_03921	1	1	2	1.33333		fliZ	0	0	0	0		ROD_20501	23	2	13	12.6667		lpxH	0
ROD_46251	465	391	313	389.667		serA	1095	909	749	917.667		asnC	0	0	0	0		fabA	10	0	3	4.33333		ROD_02131	2	2	2	2		kdpD	0	1	0	0.333333		flp1	0	0	0	0		glgA	3	2	2	2.33333		lpxK	0
ROD_47261	263	134	217	204.667		pmbA	1480	997	762	1079.67		aspS	0	0	0	0		fabB	2	0	8	3.33333		ROD_08211	2	2	2	2		ROD_32211	11	1	5	5.66667		fmt	2	0	0	0.666667		ROD_15881	3	3	0	2		lpxP	0
fkpB	206	216	148	190		nhaA	1217	858	703	926		asr	0	0	0	0		fabF	2	0	14	5.33333		ROD_08361	1	2	2	1.66667		ROD_40661	1	2	0	1		folA	0	0	0	0		trmB	4	1	5	3.33333		lrhA	0
dut	255	220	219	231.333		ROD_03511	1075	758	753	862		assT	0	0	0	0		fadB	0	0	2	0.666667		ROD_10461	6	2	0	2.66667		ROD_28201	0	0	0	0		folD	0	0	0	0		tldD	4	2	8	4.66667		lrp	0
ROD_02401	1215	775	1062	1017.33		hslU	1433	978	921	1110.67		astA	0	0	0	0		fadD	3	0	2	1.66667		ROD_07971	6	2	2	3.33333		ROD_49941	16	2	12	10		folE	0	0	0	0		cbiH	2	1	0	1		lspA	0
ROD_29401	110	138	108	118.667		ROD_20711	360	218	386	321.333		astB	0	0	0	0		fadE	0	0	2	0.666667		ROD_16151	0	2	4	2		lifA2	2	2	6	3.33333		folK	0	0	0	0		panF_2	0	2	1	1		ltaE	0
ROD_41621	569	665	430	554.667		sufB	1361	1092	932	1128.33		astC	0	0	0	0		fadH	0	0	4	1.33333		ROD_30511	1	2	2	1.66667		ROD_36451	0	1	0	0.333333		folP	0	0	0	0		cls	4	2	2	2.66667		luxS	0
plsX	411	514	349	424.667		rnb	1402	1418	793	1204.33		astD	0	0	0	0		fadI	0	0	1	0.333333		ROD_48331	6	4	7	5.66667		A_1	0	0	0	0		folX	0	0	0	0		ROD_04151	6	4	14	8		lys	0
chaC	422	342	263	342.333		sorC	1042	696	699	812.333		astE	0	0	0	0		fadJ	0	0	8	2.66667		asmA	4	4	2	3.33333		A_2	0	0	0	0		fpr	0	0	0	0		guaB	11	2	1	4.66667		lysA	0
ROD_01061	78	93	75	82		yddV	1205	1012	852	1023		atoA	0	0	0	0		fadL	0	0	0	0		glsA2	0	2	0	0.666667		A_3	0	0	0	0		frdA	0	0	0	0		dcuD	1	2	0	1		lysC	0
fklB	226	296	190	237.333		ROD_13311	1224	630	873	909		atoD	0	0	0	0		fadR	5	0	7	4		ROD_48261	0	2	0	0.666667		aaeA	0	0	0	0		frdB	0	0	0	0		modF	0	2	2	1.33333		lysP	0
ubiD	843	712	598	717.667		ROD_36351	508	305	306	373		atpI	0	0	0	0		fbaA	16	0	35	17		aaeR	0	2	4	2		aaeB	0	0	0	0		frdC	0	0	0	0		ROD_33921	0	2	0	0.666667		lysR	0
sufB	783	709	609	700.333		xerC	842	653	549	681.333		avtA	0	0	2	0.666667		fbaB	0	0	0	0		fdhE	2	2	3	2.33333		aaeX	0	0	0	0		fre	0	0	0	0		murC	8	2	4	4.66667		lysS	0
rfe	570	526	519	538.333		ROD_14671	1031	598	768	799		azoR	0	0	0	0		fbp	0	0	13	4.33333		metA	3	2	0	1.66667		aas	6	0	0	2		frlA	0	0	0	0		gltJ	0	1	1	0.666667		M_1	0
ROD_14411	199	210	181	196.667		ROD_05471	878	622	523	674.333		B	0	0	0	0		fbpC	2	0	2	1.33333		thrB	7	2	4	4.33333		aat	0	0	0	0		frlB	0	0	0	0		mukB	17	6	16	13		M_2	0
ROD_02471	924	577	722	741		nupG	1568	914	1202	1228		baeR	0	0	0	0		fcl	1	0	0	0.333333		pfkB	0	2	4	2		accB	0	0	2	0.666667		frlD	0	0	0	0		amyA	4	2	2	2.66667		maa	0
entE	846	765	582	731		pfkA	1259	700	963	974		baeS	0	0	0	0		fdhD	0	0	0	0		ROD_10341	3	2	2	2.33333		aceA	2	0	0	0.666667		frr	0	0	0	0		smvA	0	2	0	0.666667		macA	0
M_2	329	174	295	266		nudE	700	407	408	505		basR	0	0	0	0		fdhE	0	0	2	0.666667		leuC	13	3	10	8.66667		aceB	1	0	0	0.333333		frsA	0	0	0	0		uxaA	1	2	8	3.66667		macB	0
ubiB	921	780	701	800.667		nhaR	987	650	693	776.667		basS	0	0	0	0		fdhF_2	3	0	21	8		nadC	6	2	5	4.33333		aceK	0	0	0	0		fruR	0	0	0	0		ROD_20451	6	1	0	2.33333		maeB	0
parC	1232	1072	1072	1125.33		ROD_12841	787	549	550	628.667		bcr	0	0	2	0.666667		fdnG	0	0	0	0		ttcA	0	2	0	0.666667		acpH	1	0	0	0.333333		frwB	0	0	0	0		ravA	0	2	5	2.33333		mak	0
sdiA	372	343	239	318		thyA	695	575	394	554.667		bcsC	0	0	0	0		fdnH	0	0	0	0		ribF	1	2	0	1		acpS	0	0	0	0		frwC	0	0	0	0		ROD_29341	2	1	4	2.33333		malE	0
ROD_47921	283	314	272	289.667		mglA	1732	1100	348	1060		bcsZ	0	0	0	0		fdnI	0	0	0	0		ROD_12021	4	2	0	2		acpT	1	0	0	0.333333		frwD	0	0	0	0		tppB	2	2	7	3.66667		malF	0
azoR	267	287	192	248.667		kdsD	932	636	579	715.667		bdm	0	0	0	0		fdoH	2	0	6	2.66667		tdcA	0	2	3	1.66667		acrD	0	0	4	1.33333		fryA	0	0	0	0		uhpB_2	0	2	0	0.666667		malI	0
ROD_09941	965	887	758	870		qseB	702	475	449	542		bfd	0	0	0	0		fdoI	0	0	0	0		lpfD	0	2	0	0.666667		acrE	0	0	0	0		fryB	0	0	0	0		rbsA	7	2	30	13		malK	0
ROD_46191	323	343	294	320		mukE	511	486	351	449.333		bglA	0	0	0	0		fdrA	0	0	0	0		kfcD	3	5	0	2.66667		acrF	0	0	0	0		fryC	0	0	0	0		putP	0	2	0	0.666667		malM	0
dsbC	303	337	242	294		ROD_47981	1499	892	721	1037.33		bioA	0	0	0	0		fdx	0	0	1	0.333333		ROD_33391	9	4	11	8		acrR	9	0	0	3		fsaA	0	0	0	0		ROD_16101	2	2	2	2		malP	0
purK	618	504	459	527		ROD_32821	3597	2706	2792	3031.67		bioB	0	0	0	0		fecA	0	0	1	0.333333		treR	4	2	0	2		acs	0	0	0	0		fsaB	0	0	0	0		purF	8	2	0	3.33333		malQ	0
ROD_41111	77	58	55	63.3333		ROD_20421	241	206	329	258.667		bioC	0	0	0	0		fecI	0	0	0	0		ispH	6	2	5	4.33333		actP	0	0	0	0		fsr	0	0	0	0		hutH	0	2	0	0.666667		malS	0
rdoA	438	465	301	401.333		hemX	1358	856	722	978.667		bioD	0	0	0	0		fecR	0	0	0	0		ROD_08881	7	2	1	3.33333		adcA	6	0	2	2.66667		ftnB	0	0	0	0		ppx	2	2	0	1.33333		malT	0
dnaT	307	267	216	263.333		ROD_49081	652	493	526	557		bioF	0	0	0	0		feoA	0	0	10	3.33333		talA_1	0	2	0	0.666667		add	4	0	0	1.33333		ftsB	0	0	0	0		ROD_29551	1	1	0	0.666667		malX	0
ROD_07431	1107	1021	1007	1045		pyrH	750	518	478	582		bioH	0	0	0	0		feoB	7	0	13	6.66667		ROD_34541	2	2	3	2.33333		adh	0	0	0	0		ftsE	0	0	0	0		hisP	5	1	0	2		malY	0
ROD_01681	195	182	154	177		glyS	1688	1476	1154	1439.33		birA	0	0	0	0		fepA	2	0	0	0.666667		uup	2	4	5	3.66667		adiC	0	0	0	0		ftsL	0	0	0	0		ROD_49031	4	2	2	2.66667		malZ	0
sucD	525	409	443	459		pepP	1351	939	986	1092		bisC	0	0	0	0		fepB	0	0	0	0		ROD_33181	0	1	2	1		adk	0	0	2	0.666667		ftsQ	0	0	0	0		tsr	0	2	0	0.666667		manA	0
ROD_39071	338	289	236	287.667		ROD_t30	0	0	0	0		blc	0	0	0	0		fepC	0	0	0	0		ROD_37331	3	2	0	1.66667		aegA	0	0	0	0		ftsW	5	0	0	1.66667		deoC	1	1	1	1		manB	0
ROD_26921	655	570	413	546		ROD_42781	1932	1397	1460	1596.33		blr	0	0	0	0		fepD	0	0	0	0		ROD_11971	13	6	0	6.33333		aes	2	0	0	0.666667		ftsX	0	0	0	0		ROD_30461	10	2	6	6		manC	0
sirB1	384	380	261	341.667		ROD_07291	289	209	305	267.667		brnQ	0	0	0	0		fepG	0	0	0	0		pfkA	18	2	13	11		afuA	2	0	0	0.666667		ftsY	2	0	0	0.666667		leuA	3	2	3	2.66667		manX	0
acrA	810	560	603	657.667		ROD_04211	296	177	244	239		bssR	0	0	0	0		fes	0	0	0	0		ROD_03761	0	2	0	0.666667		afuB	0	0	4	1.33333		ftsZ	0	0	0	0		ROD_36011	2	2	2	2		manY	0
diaA	277	277	187	247		ptsN	483	349	331	387.667		btuB	0	0	6	2		ffh	8	0	8	5.33333		tauA	0	2	0	0.666667		agaW	0	0	0	0		fucA	0	0	0	0		ROD_50111	6	2	3	3.66667		manZ	0
ROD_08261	341	382	290	337.667		mltA	1254	778	649	893.667		btuC	0	0	0	0		fhlA	2	0	3	1.66667		srlQ	6	2	1	3		aglB	0	0	0	0		fucI	0	0	0	0		tatD	6	1	0	2.33333		map_1	0
ROD_20711	160	139	104	134.333		ROD_09961	599	458	226	427.667		btuE	0	0	0	0		fhuA	3	0	4	2.33333		ROD_08051	3	2	0	1.66667		agp	6	0	2	2.66667		fucK	0	0	0	0		prfC	14	2	5	7		map_2	0
rluB	351	409	268	342.667		galR	980	727	633	780		btuF	0	0	0	0		fhuB	0	0	0	0		ROD_19171	2	2	0	1.33333		ahpF	11	0	7	6		fucR	0	0	0	0		ROD_08351	10	2	4	5.33333		marA	0
ROD_35581	461	420	395	425.333		ROD_01261	469	256	387	370.667		btuR	0	0	0	0		fhuC	0	0	0	0		pflF	27	5	18	16.6667		aidB	1	0	0	0.333333		fucU	0	0	0	0		ROD_23111	2	2	2	2		marB	0
lysS	825	708	642	725		mdaB	586	410	379	458.333		budC	0	0	0	0		fhuD	4	0	0	1.33333		topB	2	4	3	3		ais	0	0	0	0		fumA	2	0	0	0.666667		malX	0	2	4	2		marC	0
ROD_09101	82	99	85	88.6667		ROD_43411	1188	748	895	943.667		C	0	0	2	0.666667		fhuE	0	0	0	0		lepB	4	2	2	2.66667		aldA	0	0	0	0		fumB	1	0	0	0.333333		ROD_08221	12	2	4	6		marR	0
ROD_08211	418	428	294	380		ROD_22741	272	169	188	209.667		cafA	2	0	0	0.666667		fI_1	0	0	0	0		cvpA	6	1	5	4		aldB	2	0	0	0.666667		fumC	0	0	0	0		otsB	0	1	0	0.333333		mazG	0
ROD_09111	591	411	567	523		iaaA	1003	680	654	779		caiA	0	0	0	0		fI_2	0	0	0	0		nuoH	8	2	6	5.33333		alkA	0	0	0	0		fxsA	0	0	0	0		ROD_49941	28	11	16	18.3333		mchD	0
dppA	850	723	679	750.667		cutF	856	494	597	649		caiB	0	0	0	0		fic	0	0	2	0.666667		pspF	2	2	0	1.33333		alkB	0	0	0	0		G_1	0	0	0	0		eutT	0	1	0	0.333333		mchE	0
ROD_14421	90	100	82	90.6667		ROD_45771	286	192	253	243.667		caiC	0	0	0	0		fieF	0	0	2	0.666667		btuC	1	2	0	1		allD	0	0	1	0.333333		G_2	0	0	0	0		ROD_01241	0	2	0	0.666667		mchF	0
oppF	475	465	350	430		ROD_06201	1324	772	832	976		caiD	0	0	0	0		fII_1	0	0	0	0		ptsN	3	1	4	2.66667		alr	0	0	0	0		G_3	0	0	0	0		sirB1	2	1	4	2.33333		mdaB	0
ROD_08881	455	439	423	439		tolQ	853	487	413	584.333		caiF	0	0	0	0		fII_2	0	0	0	0		ROD_01291	0	2	1	1		alsA	0	0	2	0.666667		gabD	0	0	0	0		ROD_08261	5	1	7	4.33333		mdcA	0
syd	274	252	149	225		aroF	1056	752	693	833.667		caiT	0	0	0	0		fimA	0	0	0	0		ROD_02421	2	2	2	2		alsB	2	0	1	1		galE	4	0	0	1.33333		rnr	8	3	9	6.66667		mdcB	0
ROD_29061	311	361	290	320.667		pssA	1527	952	922	1133.67		carA	0	0	0	0		fimB	0	0	0	0		zntB	0	2	2	1.33333		alsC	0	0	0	0		galF	0	0	0	0		ubiB	10	2	11	7.66667		mdcC	0
ROD_19792	81	91	76	82.6667		hscA	1540	1297	985	1274		cbiB	0	0	0	0		fimC	0	0	0	0		dcyD	2	2	2	2		alsE	0	0	0	0		galK	2	0	0	0.666667		oxaA	17	2	8	9		mdcD	0
ROD_45681	253	273	193	239.667		ROD_24591	1044	699	655	799.333		cbiC	0	0	0	0		fimD	0	0	0	0		wzzB	8	2	1	3.66667		alsK	0	0	0	0		galM	0	0	0	0		ROD_14671	6	1	2	3		mdcE	0
parE	870	870	761	833.667		ROD_14921	526	369	412	435.667		cbiD	0	0	0	0		fimE	0	0	3	1		ldhA	2	2	4	2.66667		alsR	10	0	0	3.33333		galP	0	0	0	0		ROD_34511	8	2	2	4		mdcF	0
exuR	407	356	328	363.667		fumA	1383	1150	742	1091.67		cbiE	0	0	0	0		fimF	0	0	0	0		moaA	2	2	2	2		alx	0	0	2	0.666667		galR	0	0	0	0		hcp	0	2	2	1.33333		mdcG	0
ROD_14901	138	136	121	131.667		ROD_44241	721	467	522	570		cbiF	0	0	0	0		fimG	0	0	0	0		proX	6	2	0	2.66667		amiB	0	0	4	1.33333		galS	0	0	0	0		treC	2	2	2	2		mdcH	0
thyA	311	364	276	317		nusA	1305	1038	926	1089.67		cbiG	0	0	0	0		fimH	0	0	0	0		ROD_40751	0	1	0	0.333333		amiC	1	0	3	1.33333		galT	0	0	0	0		recN	2	2	9	4.33333		mdcR	0
znuA	429	432	276	379		ROD_25861	1846	1335	1674	1618.33		cbiH	0	0	0	0		fimI	0	0	0	0		tktA_1	25	4	5	11.3333		amn	4	0	0	1.33333		galU	2	0	0	0.666667		glnS	12	2	6	6.66667		mdfA	0
recR	317	277	225	273		ROD_33561	139	117	103	119.667		cbiJ	0	0	0	0		fimK	0	0	0	0		ubiD	5	3	6	4.66667		ampD	1	0	0	0.333333		gam	0	0	0	0		lctP	0	2	1	1		mdh	0
ROD_02731	299	189	218	235.333		ROD_16701	636	392	389	472.333		cbiK	0	0	0	0		finO	0	0	0	0		ROD_28421	0	2	1	1		ampE	0	0	0	0		gapC	0	0	0	0		ROD_50781	4	2	5	3.66667		mdlA	0
ROD_26171	609	398	456	487.667		rbn	862	605	610	692.333		cbiL	0	0	0	0		fis	5	0	3	2.66667		tehA	2	2	0	1.33333		ampG	0	0	3	1		garD	0	0	0	0		kdpA	6	2	0	2.66667		mdlB	0
ccmA	382	283	307	324		ROD_27561	220	187	156	187.667		cbiM	0	0	0	0		fixA	0	0	0	0		add	2	2	2	2		ampH	2	0	0	0.666667		garK_1	0	0	0	0		mdoH	16	3	6	8.33333		mdoB	0
ROD_43861	431	473	321	408.333		ROD_34301	777	567	492	612		cbiN	0	0	0	0		fixB	0	0	0	0		nuoE	4	1	2	2.33333		amtB	0	0	1	0.333333		garK_2	0	0	0	0		ROD_22391	0	2	4	2		mdoC	0
ROD_49341	335	302	273	303.333		ROD_33191	442	313	352	369		cbiQ	0	0	0	0		fixC	0	0	0	0		argC	2	2	6	3.33333		amyA	2	0	0	0.666667		garL	0	0	0	0		eptb	4	2	4	3.33333		mdoD	0
bioB	487	474	368	443		ROD_t46	0	0	0	0		cbiT	0	0	0	0		fixX	0	0	0	0		argI	1	2	2	1.66667		anmK	0	0	0	0		garR	0	0	0	0		ROD_49561	6	2	6	4.66667		mdoG	0
ROD_08551	179	172	150	167		xni	804	533	526	621		cbpM	0	0	0	0		fklB	0	0	2	0.666667		oppF	6	2	3	3.66667		ansB	2	0	0	0.666667		gatA	0	0	0	0		cyaA	19	3	29	17		mdoH	0
secD	987	839	734	853.333		ROD_25881	234	192	290	238.667		cca	0	0	0	0		fkpA	9	0	28	12.3333		ROD_49761	2	2	10	4.66667		apbE	0	0	0	0		gatB	0	0	0	0		ROD_09691	5	1	0	2		mdtA	0
ROD_31141	208	226	178	204		narG	3744	2570	4150	3488		ccmB	0	0	0	0		fldB	5	0	5	3.33333		ROD_12201	0	0	0	0		aphA	0	0	0	0		gatC	0	0	0	0		hybC	4	2	9	5		mdtB	0
ROD_13611	284	294	229	269		hslT	415	284	207	302		ccmC	0	0	0	0		flgA	0	0	0	0		ROD_32911	0	2	0	0.666667		apt	0	0	2	0.666667		gatD	0	0	0	0		sseA	0	1	2	1		mdtC	0
ROD_09851	72	83	78	77.6667		ROD_25891	358	255	389	334		ccmD	0	0	0	0		flgB	0	0	0	0		padC	0	1	1	0.666667		araA	0	0	0	0		gatR	0	0	0	0		ureC	2	2	0	1.33333		mdtD	0
purB	608	621	413	547.333		mog	586	402	417	468.333		ccmE	0	0	0	0		flgC	0	0	0	0		tpx	8	1	4	4.33333		araB	0	0	0	0		gatY	0	0	0	0		rcnA	0	1	0	0.333333		mdtG	0
ROD_33281	515	490	399	468		plsX	1069	736	674	826.333		ccmF	0	0	1	0.333333		flgJ	0	0	0	0		ROD_44561	3	2	2	2.33333		araC	0	0	0	0		gatZ	0	0	0	0		dld	4	2	2	2.66667		mdtH	0
ftsE	410	302	336	349.333		phoQ	1463	997	1229	1229.67		ccmG	0	0	0	0		flgK	0	0	0	0		prt1	4	2	0	2		araD	0	0	0	0		gcd	0	0	0	0		recJ	6	2	10	6		mdtI	0
ROD_34281	1374	1463	1013	1283.33		dnaG	1536	1192	1139	1289		ccmH	0	0	0	0		flgL	0	0	0	0		mutS	9	5	4	6		araE	0	0	0	0		gcvA	0	0	0	0		ROD_33871	4	1	8	4.33333		mdtJ	0
ROD_35501	255	223	197	225		ROD_50771	756	507	446	569.667		cdaR	0	0	0	0		flgM	0	0	0	0		galS	0	2	0	0.666667		araF	0	0	2	0.666667		gcvP	0	0	0	0		msbA	3	2	5	3.33333		mdtK	0
ROD_08591	194	200	137	177		ppc	2222	1807	1969	1999.33		cdh	0	0	0	0		flgN	0	0	0	0		ROD_46861	4	4	6	4.66667		araG	0	0	0	0		gcvT	0	0	0	0		alaS	31	3	11	15		mdtM	0
ROD_24531	95	100	69	88		ROD_15391	298	206	149	217.667		cedA	0	0	0	0		flhA	0	0	0	0		ROD_50811	2	1	2	1.66667		araH	0	0	2	0.666667		ggt	0	0	0	0		araC	0	1	0	0.333333		mdtQ	0
ROD_09621	439	516	358	437.667		ROD_05461	698	530	567	598.333		cfa	0	0	0	0		flhB	0	0	0	0		galR	3	2	4	3		araJ	0	0	0	0		gidB	0	0	0	0		ROD_10161	0	2	6	2.66667		menA	0
ROD_00122	192	158	153	167.667		ROD_50781	1211	1133	618	987.333		cfcA	0	0	0	0		flhC	4	0	2	2		murB	7	2	6	5		arcB	4	0	0	1.33333		gin	0	0	0	0		ROD_23151	4	2	2	2.66667		menB	0
purF	724	683	505	637.333		plsB	1991	1644	1579	1738		cfcB	2	0	0	0.666667		flhD	1	0	1	0.666667		ROD_31861	4	2	1	2.33333		arcC_1	1	0	0	0.333333		gldA	0	0	0	0		kdsD	2	1	5	2.66667		menC	0
ppk	1033	929	777	913		ROD_12341	276	222	274	257.333		cfcC	0	0	0	0		flhE	0	0	0	0		ROD_05121	5	3	2	3.33333		arcC_2	0	0	2	0.666667		glgA	0	0	0	0		trpH	2	1	0	1		menD	0
ispZ	205	242	165	204		folE	748	454	295	499		cfcD	0	0	0	0		fliA	0	0	0	0		mreC	3	2	0	1.66667		argI	0	0	2	0.666667		glgB	0	0	0	0		ROD_25721	0	2	0	0.666667		menE	0
ROD_05401	369	355	328	350.667		dsbB	534	360	380	424.667		cfcE	0	0	0	0		fliB	0	0	2	0.666667		ROD_15811	7	2	2	3.66667		argO	0	0	0	0		glgC	1	0	0	0.333333		ROD_35531	2	1	4	2.33333		menF	0
ROD_04721	634	647	468	583		ROD_29492	127	122	107	118.667		cfcF	0	0	0	0		fliC_1	0	0	0	0		ROD_43861	3	2	2	2.33333		argS	5	0	0	1.66667		glgP	2	0	0	0.666667		recB	8	4	2	4.66667		mepA	0
ROD_24591	422	446	310	392.667		ROD_35581	949	610	574	711		cfcG	0	0	0	0		fliC_2	0	0	0	0		rtn	5	3	4	4		argT	2	0	0	0.666667		glgX_1	0	0	0	0		malG	0	1	1	0.666667		metA	0
ROD_30371	243	300	213	252		ROD_29401	259	195	211	221.667		cfcI	0	0	0	0		fliD	0	0	2	0.666667		ROD_32541	2	4	4	3.33333		aroB	7	0	4	3.66667		glgX_2	0	0	0	0		ROD_34041	7	2	0	3		metB	0
ROD_06121	315	281	281	292.333		malQ	1791	1413	1037	1413.67		cfcJ	0	0	0	0		fliE	0	0	0	0		bioB	2	2	0	1.33333		aroC	0	0	0	0		glk	0	0	0	0		nanA	6	1	2	3		metC_1	0
ROD_15801	254	297	283	278		ROD_41231	613	353	364	443.333		cfcP	0	0	0	0		fliF	0	0	0	0		galM	3	2	7	4		aroD	0	0	0	0		glmU	0	0	0	0		fdoH	0	1	0	0.333333		metC_2	0
ROD_12751	111	123	97	110.333		ROD_18781	323	229	229	260.333		cfcV	0	0	0	0		fliG	2	0	2	1.33333		fldB	7	1	3	3.66667		aroE	1	0	2	1		glnE	0	0	0	0		ROD_41211	2	1	0	1		metE	0
ROD_40371	150	143	103	132		ROD_02522	206	158	182	182		chaA	0	0	2	0.666667		fliH	0	0	0	0		mreB	8	2	3	4.33333		aroH	2	0	0	0.666667		glnG	0	0	0	0		edd	4	2	3	3		metF	0
dkgA_1	321	358	288	322.333		pitA	1439	1012	929	1126.67		chaB	0	0	0	0		fliI	0	0	0	0		ROD_12801	0	2	0	0.666667		aroK	5	0	0	1.66667		glnK	0	0	0	0		era	8	1	6	5		metG	0
metA	387	414	304	368.333		orn	670	368	586	541.333		chaC	0	0	0	0		fliJ	0	0	0	0		ROD_16941	0	2	0	0.666667		aroP	5	0	6	3.66667		glnL	0	0	0	0		cysD	3	1	1	1.66667		metH	0
ROD_05441	402	407	313	374		ROD_36701	500	368	552	473.333		chbA	0	0	0	0		fliK	0	0	0	0		ROD_41231	2	1	0	1		artI	0	0	0	0		glnP	0	0	0	0		glmS	21	2	8	10.3333		metI	0
cutF	440	312	331	361		hyb0	1081	753	1085	973		chbC_1	0	0	0	0		fliL	0	0	0	0		ansB	4	2	1	2.33333		artM	0	0	2	0.666667		glnQ	0	0	0	0		recQ	7	2	6	5		metJ	0
fxsA	264	212	192	222.667		ispB	1153	654	783	863.333		chbC_2	0	0	0	0		fliM	0	0	0	0		ROD_03641	0	2	2	1.33333		artP	2	0	0	0.666667		glnS	0	0	0	0		btuB	5	2	4	3.66667		metK	0
ROD_41231	198	232	192	207.333		ROD_46861	1766	1380	1128	1424.67		chbF_1	0	0	0	0		fliN	0	0	0	0		sohB	3	2	6	3.66667		artQ	2	0	2	1.33333		gloB	0	0	0	0		ROD_10461	4	1	2	2.33333		metL	0
mukE	238	301	195	244.667		ROD_37531	679	397	463	513		chbF_2	0	0	0	0		fliO	0	0	0	0		wzzE	1	2	0	1		ascB	0	0	0	0		glpA	2	0	0	0.666667		erfK	8	1	0	3		metN	0
marA	174	169	123	155.333		cvrA	1579	1166	1176	1307		chbG_1	0	0	0	0		fliP	0	0	0	0		ROD_03821	1	2	1	1.33333		ascF	0	0	0	0		glpB	0	0	0	0		hycD	2	1	0	1		metQ	0
corC	489	388	323	400		ROD_36291	1854	1261	1244	1453		chbG_2	0	0	0	0		fliQ	0	0	0	0		alaS	44	5	18	22.3333		ascG	2	0	0	0.666667		glpC	0	0	0	0		ROD_48331	8	2	4	4.66667		metR	0
gppA	712	659	573	648		ROD_49341	706	444	376	508.667		chbR_1	0	0	0	0		fliR	0	0	2	0.666667		ROD_05021	5	2	0	2.33333		asnB	14	0	9	7.66667		glpD	0	0	0	0		secD	3	2	8	4.33333		mfd	0
ROD_16031	277	295	240	270.667		ROD_26041	571	446	555	524		chbR_2	0	0	0	0		fliS	0	0	0	0		ROD_10381	0	2	0	0.666667		asnC	1	0	0	0.333333		glpE	0	0	0	0		selB	2	2	2	2		mglA	0
nleD-1	0	0	0	0		selD	919	699	564	727.333		cheA	0	0	0	0		fliT	0	0	0	0		proW	4	2	2	2.66667		aspC	8	0	2	3.33333		glpF	0	0	0	0		H	2	2	0	1.33333		mglB	0
nleD-2	0	0	0	0		lysS	1076	1016	910	1000.67		cheB	0	0	0	0		fliY	2	0	12	4.66667		ROD_43411	4	2	6	4		aspS	5	0	0	1.66667		glpG	0	0	0	0		dxs	2	2	5	3		mglC	0
ROD_27551	383	417	281	360.333		parE	1631	1266	1167	1354.67		cheR	0	0	0	0		fliZ	0	0	0	0		lifA3	13	7	2	7.33333		asr	0	0	0	0		glpK	0	0	0	0		uvrA	14	3	10	9		mgsA	0
ROD_37451	241	192	151	194.667		escU	897	694	754	781.667		cheW	0	0	0	0		flp1	0	0	2	0.666667		cobT	2	2	0	1.33333		assT	2	0	0	0.666667		glpQ	0	0	0	0		cfcB	4	2	4	3.33333		mgtA	0
leuS	1236	1130	1017	1127.67		ROD_19721	672	503	522	565.667		cheY	0	0	0	0		fmt	0	0	8	2.66667		ROD_44251	6	4	7	5.66667		astA	0	0	0	0		glpR	0	0	0	0		hemC	5	1	4	3.33333		mgtE	0
ROD_09681	127	122	100	116.333		gntT	1553	847	427	942.333		cheZ	0	0	0	0		fnr	7	0	40	15.6667		degS	5	2	2	3		astC	0	0	0	0		glpT	2	0	0	0.666667		ROD_43091	0	2	0	0.666667		mhpT	0
zntB	472	430	382	428		dcuA_2	1386	868	1021	1091.67		cho	0	0	0	0		folA	0	0	0	0		rffG	3	2	2	2.33333		astD	0	0	0	0		glpX	0	0	0	0		ROD_44831	4	2	6	4		miaA	1
ROD_36041	234	270	206	236.667		greA	576	318	300	398		chpB	0	0	0	0		folC	2	0	0	0.666667		ROD_12011	4	2	0	2		astE	0	0	0	0		glsA2	0	0	0	0		gidA	5	2	7	4.66667		miaB	0
ROD_33271	488	481	410	459.667		mltE	634	408	429	490.333		chpS	0	0	0	0		folD	0	0	0	0		nrdD	10	4	4	6		atoA	0	0	0	0		gltB	0	0	0	0		parE	4	2	1	2.33333		minC	0
ROD_33421	920	787	571	759.333		msrA	639	426	303	456		cI_1	0	0	0	0		folK	0	0	4	1.33333		aroF	7	2	2	3.66667		atoD	0	0	0	0		gltD	0	0	0	0		prs	14	1	9	8		minD	0
prfA	444	471	387	434		ROD_23201	2020	1174	879	1357.67		cI_2	1	0	0	0.333333		folP	0	0	4	1.33333		ROD_42481	3	1	1	1.66667		atpI	1	0	4	1.66667		gltJ	0	0	0	0		ROD_44661	2	2	4	2.66667		minE	0
xerC	460	390	342	397.333		ROD_42051	531	288	386	401.667		cI_3	0	0	0	0		folX	0	0	0	0		carB	10	6	18	11.3333		avtA	3	0	1	1.33333		gltK	0	0	0	0		ROD_02721	4	2	0	2		mioC	0
ptsP	1190	976	740	968.667		ROD_42361	453	286	534	424.333		cI_4	0	0	0	0		fpr	0	0	4	1.33333		glpQ	3	2	6	3.66667		B	2	0	0	0.666667		gltL	0	0	0	0		ROD_25861	2	2	0	1.33333		mipA	0
ROD_24151	140	250	147	179		rph	800	477	353	543.333		cirA	0	0	0	0		frdB	0	0	8	2.66667		ROD_50051	2	3	0	1.66667		baeR	2	0	0	0.666667		gltS	0	0	0	0		adcA	3	4	2	3		mlc	0
fdhF_2	1020	932	904	952		ROD_36691	400	271	277	316		citA	0	0	0	0		frdC	0	0	2	0.666667		alr	0	2	1	1		baeS	0	0	0	0		gltX	0	0	0	0		menC	0	1	0	0.333333		mlrA_1	0
selD	549	452	404	468.333		ROD_08441	588	416	403	469		citB	0	0	0	0		frdD	0	0	4	1.33333		ROD_25841	2	2	0	1.33333		basR	0	0	0	0		gluQ	0	0	0	0		ROD_33931	0	2	0	0.666667		mlrA_2	0
tsx	401	370	249	340		ispA	823	597	588	669.333		citC	0	0	0	0		fre	0	0	4	1.33333		aroB	9	2	10	7		basS	1	0	2	1		glvC	0	0	0	0		ROD_16261	8	2	15	8.33333		mltA	0
metI	270	283	235	262.667		ROD_46201	524	368	258	383.333		citD	0	0	0	0		frlA	0	0	0	0		lacI	0	2	2	1.33333		bax	17	0	4	7		glyA	0	0	0	0		ROD_20061	0	1	0	0.333333		mltB	0
glnS	806	721	588	705		pepN	2352	1732	2019	2034.33		citE	0	0	0	0		frlB	0	0	0	0		ROD_36701	0	1	0	0.333333		bcsA	12	0	1	4.33333		glyQ	0	0	0	0		speA	2	2	2	2		mltC	0
creB	320	298	295	304.333		ROD_49471	665	417	465	515.667		citF	0	0	0	0		frlD	0	0	0	0		pgm	11	3	3	5.66667		bcsB	4	0	2	2		gmd	0	0	0	0		ROD_46741	2	1	0	1		mltD	0
ROD_15751	263	245	258	255.333		ROD_24381	213	135	131	159.667		citG	0	0	0	0		frlR	0	0	2	0.666667		ROD_31281	1	2	0	1		bcsC	12	0	2	4.66667		gmhA	0	0	0	0		tktA_1	20	2	8	10		mltE	0
ROD_12441	242	291	216	249.667		ROD_14911	323	260	245	276		citT	0	0	0	0		fruA	0	0	0	0		oxaA	19	3	7	9.66667		bcsZ	0	0	0	0		gmhB	0	0	0	0		ROD_40781	16	5	14	11.6667		mntH	0
coaD	256	206	156	206		ROD_12521	121	109	110	113.333		citX	0	0	0	0		fruB	1	0	0	0.333333		nemA	2	2	2	2		bdm	0	0	2	0.666667		gmk	2	0	0	0.666667		ROD_24231	0	2	3	1.66667		mntR	0
udp	373	327	306	335.333		rpiA	701	436	318	485		clcA	0	0	0	0		fruK	2	0	1	1		ROD_06201	2	2	2	2		bfr	27	0	10	12.3333		gntK	0	0	0	0		ndpA	0	1	2	1		moaA	0
ROD_08541	848	723	644	738.333		lysC	1412	890	795	1032.33		clpB	0	0	1	0.333333		fruR	2	0	8	3.33333		ROD_41511	2	1	1	1.33333		bglA	0	0	0	0		gntR	0	0	0	0		lifA3	4	4	7	5		moaB	0
mdtH	426	517	362	435		napA	2923	1639	2831	2464.33		cls	0	0	0	0		frwB	0	0	0	0		prfB	6	2	8	5.33333		bioA	0	0	0	0		gntT	0	0	0	0		fadH	0	2	0	0.666667		moaC	0
tdh	489	439	332	420		uspC	519	282	330	377		cmk	0	0	0	0		frwC	0	0	0	0		chaA	8	2	1	3.66667		bioC	0	0	0	0		gntU	0	0	0	0		uvrB	3	2	2	2.33333		moaD	0
fimI	136	231	124	163.667		valS	2113	1877	1729	1906.33		coaE	0	0	0	0		frwD	0	0	0	0		dnaN	17	2	3	7.33333		bioD	0	0	0	0		gntX	0	0	0	0		oppD	1	1	2	1.33333		moaE	0
ROD_11041	209	241	219	223		ROD_49211	411	252	348	337		cobC	0	0	0	0		fryA	0	0	0	0		ROD_33271	10	2	2	4.66667		bioF	2	0	0	0.666667		gntY	0	0	0	0		usg	3	1	0	1.33333		mobA	0
sufC	396	319	334	349.667		ROD_13501	118	124	109	117		cobD	0	0	0	0		fryB	0	0	0	0		gldA	6	2	6	4.66667		bioH	2	0	0	0.666667		gor	4	0	0	1.33333		rep	6	2	2	3.33333		mobB	0
ROD_22731	123	114	113	116.667		ROD_40201	504	372	396	424		cobQ	0	0	0	0		fryC	0	0	0	0		ompN_1	0	2	2	1.33333		blr	3	0	0	1		gph	0	0	0	0		kdpB	1	2	5	2.66667		modA	0
sseA	364	363	275	334		ROD_09851	226	120	130	158.667		cobS	0	0	0	0		fsaA	8	0	13	7		livK	4	2	0	2		bolA	4	0	2	2		gpmA	1	0	1	0.666667		ROD_20871	2	1	0	1		modB	0
msrA	301	272	268	280.333		ptsJ	1423	844	872	1046.33		cobT	0	0	0	0		fsaB	0	0	2	0.666667		mrp	2	2	4	2.66667		btuB	2	0	2	1.33333		gpmB	0	0	0	0		ROD_03511	4	1	4	3		modC	0
ROD_09431	280	190	324	264.667		deoA	1307	866	637	936.667		cobU	0	0	0	0		fsr	1	0	0	0.333333		ROD_08201	0	2	0	0.666667		btuC	3	0	0	1		gpmI	2	0	0	0.666667		ppk	8	2	7	5.66667		modE	0
ypeA	167	181	166	171.333		rluB	758	572	405	578.333		codA	0	0	2	0.666667		ftnA	7	0	22	9.66667		potF	2	2	0	1.33333		btuD	1	0	0	0.333333		gppA	0	0	0	0		ptrB	6	2	5	4.33333		modF	0
ROD_46761	257	214	210	227		ROD_04761	1362	891	706	986.333		codB	0	0	2	0.666667		ftnB	0	0	12	4		secM	3	1	2	2		btuE	0	0	0	0		gpsA	1	0	0	0.333333		tas	8	1	2	3.66667		moeA	0
ROD_12612	221	216	186	207.667		degS	1118	697	721	845.333		cof	0	0	0	0		ftsA	8	0	20	9.33333		adhC	5	2	9	5.33333		btuF	0	0	0	0		gpt	0	0	0	0		aroH	4	1	0	1.66667		moeB	0
ROD_31801	145	144	141	143.333		ROD_27502	161	92	115	122.667		copA	0	0	0	0		ftsB	2	0	10	4		macA	0	2	2	1.33333		btuR	2	0	0	0.666667		greA	0	0	0	0		aroG	13	1	11	8.33333		mog	0
rpe	290	287	225	267.333		cysC	450	395	312	385.667		corB	0	0	2	0.666667		ftsE	3	0	3	2		solA	2	2	0	1.33333		budC	0	0	0	0		greB	0	0	0	0		fbaB	5	1	0	2		mom	0
rbfA	162	170	152	161.333		ROD_22691	217	260	97	191.333		corC	0	0	4	1.33333		ftsL	0	0	4	1.33333		speG	2	1	0	1		C	0	0	0	0		grpE	0	0	0	0		cbiG	2	1	2	1.66667		motA	0
pssA	585	573	462	540		ROD_37241	219	158	142	173		corE	0	0	0	0		ftsN	0	0	5	1.66667		cbiA	4	2	8	4.66667		caiA	3	0	0	1		grxA	0	0	0	0		ftsX	9	1	0	3.33333		motB	0
hemD	372	313	294	326.333		mutY	871	704	580	718.333		cox	0	0	0	0		ftsQ	1	0	6	2.33333		maa	3	1	4	2.66667		caiB	0	0	0	0		grxC	0	0	0	0		degS	2	1	0	1		mpc	0
apaH	345	358	279	327.333		zntA	1864	1429	1100	1464.33		cpdB	0	0	0	0		ftsW	0	0	5	1.66667		rumB	4	2	0	2		caiC	0	0	0	0		gshB	0	0	0	0		mltC	0	1	0	0.333333		mpl	0
pepQ	671	561	561	597.667		ROD_29311	651	481	547	559.667		cpxA	0	0	2	0.666667		ftsX	0	0	4	1.33333		nrdB	9	2	8	6.33333		caiD	0	0	0	0		gsk	0	0	0	0		mutY	2	1	1	1.33333		mppA	0
ROD_19651	129	124	110	121		narX	1931	1166	1058	1385		cpxP	0	0	2	0.666667		ftsY	6	0	2	2.66667		ROD_50311	1	2	2	1.66667		caiT	0	0	0	0		gspA	0	0	0	0		ROD_35621	6	2	2	3.33333		mprA	0
ROD_10851	401	321	328	350		ROD_t06	111	48	56	71.6667		crcB	0	0	0	0		fucA	0	0	2	0.666667		maeB	6	4	8	6		carA	0	0	0	0		gspB	0	0	0	0		serC	24	1	8	11		mqo	0
ROD_05461	251	328	237	272		fII_1	0	0	0	0		creA	0	0	0	0		fucI	0	0	0	0		ssuA	0	2	0	0.666667		cbiB	0	0	0	0		gspC	0	0	0	0		ROD_22901	2	1	1	1.33333		mraW	0
ribA	273	251	242	255.333		zwf	1241	955	724	973.333		creB	0	0	0	0		fucK	2	0	0	0.666667		valS	18	5	14	12.3333		cbiC	0	0	0	0		gspD	0	0	0	0		chaA	0	1	3	1.33333		mraY	0
ampD	248	237	195	226.667		ROD_47881	428	262	335	341.667		creC	0	0	0	0		fucR	0	0	1	0.333333		caiA	0	2	2	1.33333		cbiD	3	0	0	1		gspE	0	0	0	0		ompN_1	4	1	3	2.66667		mraZ	0
pepT	601	515	533	549.667		ROD_40571	764	539	674	659		creD	0	0	0	0		fucU	0	0	1	0.333333		ssuD1	0	2	0	0.666667		cbiE	1	0	0	0.333333		gspF	0	0	0	0		trmU	3	1	4	2.66667		mrcA	0
ROD_43411	473	444	318	411.667		nagZ	1058	663	839	853.333		croR	0	0	0	0		fumA	4	0	5	3		galK	7	2	6	5		cbiF	0	0	0	0		gspG	0	0	0	0		ROD_24461	8	2	7	5.66667		mrcB	0
ROD_47691	343	375	265	327.667		ROD_41211	867	583	488	646		csdA	0	0	0	0		fumB	0	0	4	1.33333		lpxB	2	2	0	1.33333		cbiG	0	0	0	0		gspH	0	0	0	0		potG	9	1	0	3.33333		mrdA	0
ROD_46241	339	357	259	318.333		eco	427	321	319	355.667		csgA	0	0	0	0		fumC	0	0	0	0		nagA	3	2	3	2.66667		cbiH	2	0	0	0.666667		gspI	0	0	0	0		pdxB	0	1	0	0.333333		mrdB	0
dacA	444	506	319	423		ROD_t32	0	0	0	0		csgB	0	0	0	0		fxsA	1	0	9	3.33333		ROD_38501	5	2	7	4.66667		cbiJ	0	0	0	0		gspJ	0	0	0	0		maeB	5	2	11	6		mreB	0
hyb0	638	467	492	532.333		leuS	2007	1661	1509	1725.67		csgC	0	0	0	0		G_1	0	0	2	0.666667		ROD_42281	2	2	0	1.33333		cbiL	0	0	0	0		gspK	0	0	0	0		bglX	2	2	0	1.33333		mreC	0
mioC	179	164	129	157.333		ROD_35501	516	318	343	392.333		csgD	0	0	0	0		G_2	0	0	0	0		bioF	0	2	4	2		cbiM	0	0	0	0		gspL	0	0	0	0		nagA	1	1	0	0.666667		mreD	0
mreD	181	204	130	171.667		ROD_12271	240	131	174	181.667		csgE	0	0	0	0		G_3	0	0	0	0		mdoC	6	2	2	3.33333		cbiO	0	0	0	0		gspM	0	0	0	0		fadA	2	1	1	1.33333		mrp	0
ROD_30521	121	115	82	106		deoD	684	462	446	530.667		csgF	0	0	0	0		gabD	4	0	0	1.33333		acpH	0	1	0	0.333333		cbiQ	0	0	0	0		gspO	0	0	0	0		ROD_16441	11	3	6	6.66667		msbA	0
ROD_42691	763	700	574	679		fII_2	0	0	0	0		csgG	0	0	0	0		galE	2	0	5	2.33333		ROD_26311	2	2	0	1.33333		cbiT	0	0	0	0		gst	0	0	0	0		ROD_35711	4	1	7	4		msbB	0
trmB	354	300	271	308.333		ROD_38251	276	196	162	211.333		csiE	0	0	0	0		galF	6	0	7	4.33333		sucC	5	2	12	6.33333		cbpA	1	0	0	0.333333		guaA	0	0	0	0		ROD_34401	2	2	0	1.33333		mscL	0
ROD_22141	466	316	298	360		uhpT	1184	890	526	866.667		cstA	0	0	0	0		galK	3	0	4	2.33333		acpT	0	1	3	1.33333		cbpM	0	0	0	0		guaB	0	0	0	0		gcd	6	2	4	4		mscS	0
ROD_44831	929	714	632	758.333		chaA	975	703	497	725		cts1A	0	0	0	0		galP	2	0	0	0.666667		ROD_02581	2	2	0	1.33333		cca	0	0	0	0		guaC	0	0	0	0		fabF	10	1	6	5.66667		msrA	0
ROD_02461	389	270	347	335.333		ftsN	1165	594	476	745		cts1B	0	0	0	0		galR	5	0	8	4.33333		ROD_46371	3	2	0	1.66667		ccmA	0	0	6	2		gudD	0	0	0	0		plsB	6	2	4	4		msrB	0
rnpA	122	149	105	125.333		ROD_27131	523	320	418	420.333		cts1C	0	0	0	0		galS	0	0	0	0		bcsB	2	4	8	4.66667		ccmB	0	0	0	0		gudP	0	0	0	0		ROD_26921	2	1	0	1		msyB	0
sohB	402	433	345	393.333		rbfA	354	255	358	322.333		cts1D	0	0	0	0		galT	1	0	1	0.666667		ROD_05651	0	2	0	0.666667		ccmC	0	0	0	0		gudX	0	0	0	0		coaBC	2	1	2	1.66667		mtfA	0
ndk	174	178	148	166.667		ROD_09211	735	605	665	668.333		cts1E	0	0	0	0		gam	0	0	0	0		ubiF	0	2	0	0.666667		ccmD	0	0	0	0		H	0	0	0	0		eutH	2	1	2	1.66667		mtgA	0
ROD_09961	326	267	199	264		cueR	361	262	271	298		cts1F	0	0	0	0		gapC	2	0	0	0.666667		ROD_24551	7	2	14	7.66667		ccmF	2	0	2	1.33333		hcaT	0	0	0	0		ptsA	0	2	2	1.33333		mtlA	0
ROD_33691	316	288	259	287.667		ROD_44251	1843	1349	1194	1462		cts1G	0	0	0	0		garD	0	0	4	1.33333		ROD_27341	0	2	0	0.666667		ccmG	1	0	0	0.333333		hcp	0	0	0	0		cts2V	0	2	0	0.666667		mtlD	0
ROD_14871	300	283	253	278.667		ROD_26021	482	383	396	420.333		cts1H	0	0	0	0		garK_1	0	0	0	0		setA	0	2	0	0.666667		cdaR	2	0	2	1.33333		hcr	0	0	0	0		nirB	21	2	9	10.6667		mtlR	0
ROD_28351	695	562	470	575.667		ROD_26011	1651	1251	1588	1496.67		cts1I	0	0	0	0		garK_2	0	0	0	0		ROD_35711	2	2	5	3		cdd	1	0	4	1.66667		hda	0	0	0	0		kdtA	0	1	13	4.66667		mtn	0
ROD_13301	204	221	155	193.333		hexR	1057	557	782	798.667		cts1M	0	0	0	0		garL	0	0	0	0		grpE	8	1	21	10		cdh	0	0	0	0		helD	0	0	0	0		aroA	3	1	6	3.33333		mtr	0
ROD_14501	646	621	549	605.333		prfC	1311	1002	757	1023.33		cts1N	0	0	0	0		garR	0	0	0	0		metC_1	4	2	2	2.66667		cedA	0	0	0	0		hemA	0	0	0	0		ackA	27	1	22	16.6667		mug	0
ROD_07911	140	169	120	143		pykA	1320	911	560	930.333		cts1O	0	0	0	0		gatA	0	0	0	0		ROD_29201	2	1	2	1.66667		cfcA	2	0	0	0.666667		hemB	2	0	0	0.666667		acnB	37	2	17	18.6667		mukB	0
rstA	409	302	332	347.667		ROD_49641	163	125	134	140.667		cts1R	0	0	0	0		gatB	0	0	2	0.666667		ppsA	1	4	15	6.66667		cfcC	0	0	0	0		hemC	0	0	0	0		topA	6	2	10	6		mukE	0
aspS	832	727	679	746		rfaG	1119	709	852	893.333		cts1S	0	0	0	0		gatC	0	0	0	0		engB	0	1	4	1.66667		cfcE	0	0	0	0		hemD	0	0	0	0		pepN	14	2	12	9.33333		mukF	0
hslV	321	217	216	251.333		nagA	893	724	746	787.667		cts1T	0	0	0	0		gatY	0	0	0	0		gcd	2	4	5	3.66667		cfcF	0	0	0	0		hemE	0	0	0	0		shiA	1	1	0	0.666667		murA	0
ruvC	238	214	170	207.333		ROD_02181	688	463	485	545.333		cts1U	0	0	0	0		gatZ	0	0	0	0		ROD_26931	2	1	0	1		cfcG	2	0	0	0.666667		hemF	0	0	0	0		ugpB	2	1	0	1		murB	0
btuE	211	224	144	193		sepD	475	287	407	389.667		cts1V	0	0	0	0		gcd	1	0	7	2.66667		visC	4	2	0	2		cfcI	3	0	2	1.66667		hemG	0	0	0	0		ROD_42841	8	1	4	4.33333		murC	0
ROD_18461	240	282	209	243.667		rna	682	500	561	581		cts1W	0	0	0	0		gcvA	1	0	4	1.66667		gltS	3	2	2	2.33333		cfcJ	0	0	0	0		hemH	0	0	0	0		uhpC_2	0	1	0	0.333333		murD	0
ROD_19721	335	305	247	295.667		ROD_04721	1217	910	637	921.333		cts2A	0	0	0	0		gcvH	0	0	4	1.33333		ROD_14091	6	2	0	2.66667		cfcP	2	0	0	0.666667		hemK	0	0	0	0		ROD_25291	4	2	4	3.33333		murE	0
zur	222	209	197	209.333		trkH	1479	911	885	1091.67		cts2B	0	0	0	0		gcvP	2	0	15	5.66667		csdA	2	2	0	1.33333		cfcV	0	0	0	0		hemN	0	0	0	0		glnD	6	2	2	3.33333		murF	0
ROD_19561	85	102	55	80.6667		fxsA	462	299	198	319.667		cts2C	0	0	0	0		gcvR	3	0	4	2.33333		ctsH3	0	2	4	2		chaA	1	0	0	0.333333		hemX	0	0	0	0		ROD_02011	0	1	0	0.333333		murG	0
ROD_45911	438	454	319	403.667		ROD_00122	269	220	233	240.667		cts2H	0	0	0	0		gcvT	4	0	4	2.66667		ROD_02471	0	2	0	0.666667		chaB	0	0	0	0		hemY	0	0	0	0		ROD_20891	2	1	0	1		murI	0
ROD_07681	578	519	456	517.667		ROD_41051	1900	1349	1566	1605		cts2I	0	0	0	0		gdhA	2	0	7	3		ROD_34911	8	4	2	4.66667		chbA	0	0	0	0		hexR	2	0	0	0.666667		ROD_30451	6	2	4	4		murP	0
pldA	329	351	279	319.667		rdoA	1075	618	692	795		cts2M	0	0	0	0		ggt	0	0	2	0.666667		ROD_26921	4	2	2	2.66667		chbB	13	0	2	5		hflC	4	0	0	1.33333		purB	9	1	0	3.33333		murQ	0
metG	999	820	711	843.333		holC	348	278	176	267.333		cts2N	0	0	0	0		gidA	0	0	0	0		caiB	0	2	0	0.666667		chbC_1	0	0	0	0		hisA	0	0	0	0		ROD_42511	0	1	0	0.333333		mutH	0
ppiA	276	231	202	236.333		exoX	709	415	382	502		cts2R	0	0	0	0		gidB	1	0	3	1.33333		fabB	8	2	6	5.33333		chbC_2	1	0	0	0.333333		hisB	0	0	0	0		argH	17	1	0	6		mutL	0
ROD_49911	165	81	114	120		gloA	403	255	303	320.333		cts2S	0	0	0	0		gin	0	0	2	0.666667		ROD_08471	0	1	0	0.333333		chbF_1	0	0	0	0		hisD	0	0	0	0		glnE	0	2	2	1.33333		mutM	0
ROD_t08	0	0	0	0		dam_4	836	658	706	733.333		cts2U	0	0	0	0		gldA	2	0	2	1.33333		nagC	4	2	2	2.66667		chbF_2	0	0	0	0		hisF	0	0	0	0		ROD_38891	1	1	0	0.666667		mutS	0
ruvB	516	407	364	429		ROD_32951	505	344	316	388.333		cts2V	0	0	0	0		glgA	0	0	4	1.33333		sufS	0	2	0	0.666667		chbG_1	0	0	1	0.333333		hisG	0	0	0	0		rpoN	22	1	8	10.3333		mutT	0
bolA	153	128	122	134.333		ROD_08071	245	170	236	217		ctsD	0	0	0	0		glgB	4	0	0	1.33333		ROD_26941	12	3	8	7.66667		chbG_2	0	0	0	0		hisH	1	0	0	0.333333		gcvP	3	2	2	2.33333		mutY	0
mutL	735	751	650	712		fadL	975	833	533	780.333		ctsH1	0	0	0	0		glgC	2	0	4	2		fadE	3	4	4	3.66667		chbR_1	0	0	0	0		hisI	0	0	0	0		nrfA	12	1	15	9.33333		mviN	0
ROD_35351	386	292	319	332.333		uxaA	1302	925	808	1011.67		ctsH3	0	0	0	0		glgX_1	0	0	2	0.666667		mltE	3	1	4	2.66667		chbR_2	0	0	0	0		hisL	0	0	0	0		pykA	7	1	3	3.66667		N_1	0
mtlR	241	236	214	230.333		ROD_00721	684	477	394	518.333		ctsH4	0	0	0	0		glgX_2	0	0	4	1.33333		rnr	6	4	7	5.66667		cheA	0	0	0	0		hisM	0	0	0	0		ptrA	0	2	2	1.33333		N_2	0
ROD_23581	144	107	98	116.333		ROD_22121	603	441	368	470.667		cueO	0	0	0	0		glk	0	0	0	0		ROD_01421	2	2	0	1.33333		cheB	0	0	0	0		hisQ	0	0	0	0		rapA	0	2	5	2.33333		nac	0
ROD_35611	121	167	145	144.333		ROD_40181	537	413	391	447		cueR	0	0	0	0		glmM	2	0	6	2.66667		cca	2	2	4	2.66667		cheR	0	0	0	0		hisS	0	0	0	0		zwf	1	1	0	0.666667		nadA	0
oppD	338	406	313	352.333		oppF	888	623	464	658.333		cusC	0	0	0	0		glmU	4	0	5	3		ROD_28071	0	2	2	1.33333		cheW	0	0	0	0		hldE	0	0	0	0		panF_1	0	1	3	1.33333		nadB	0
truD	427	420	417	421.333		ROD_22141	737	470	529	578.667		cutA	0	0	0	0		glnB	7	0	3	3.33333		mntH	4	2	0	2		cheY	0	0	0	0		hlyB	0	0	0	0		ROD_08961	0	1	1	0.666667		nadC	0
ROD_06551	131	127	111	123		ROD_23181	176	102	148	142		cutC	0	0	0	0		glnD	0	0	2	0.666667		ROD_47981	2	2	5	3		cheZ	2	0	0	0.666667		hlyC	0	0	0	0		pepA	3	1	9	4.33333		nadD	0
mlrA_1	407	303	277	329		engB	589	369	347	435		cvpA	0	0	0	0		glnE	1	0	2	1		clpP	11	1	9	7		cho	0	0	0	0		hmpA	2	0	0	0.666667		tyrR	6	1	8	5		nadE	0
maa	178	225	187	196.667		trpH	880	545	662	695.667		cvrA	0	0	0	0		glnG	2	0	6	2.66667		entS	1	2	0	1		chpB	0	0	0	0		hnr	0	0	0	0		nhaB	6	1	2	3		nadR	0
ROD_26301	333	189	266	262.667		htpG	1647	1158	1360	1388.33		cybB	0	0	0	0		glnH	3	0	17	6.66667		ROD_01611	0	1	0	0.333333		chpS	0	0	0	0		hns_2	0	0	0	0		ROD_05121	1	1	4	2		nagA	0
ROD_49471	315	251	251	272.333		sufI	1143	872	699	904.667		cycA	0	0	0	0		glnK	0	0	0	0		codB	0	2	2	1.33333		cI_2	0	0	3	1		hofB	0	0	0	0		sbcC	4	2	3	3		nagB	0
hns_2	155	161	157	157.667		ROD_09941	1621	1156	1279	1352		cydB	0	0	2	0.666667		glnL	2	0	0	0.666667		deaD	35	3	11	16.3333		cI_3	2	0	0	0.666667		hofC	0	0	0	0		ROD_19221	0	1	0	0.333333		nagC	0
nudE	280	223	201	234.667		ROD_35611	315	257	262	278		cydC	0	0	0	0		glnP	0	0	0	0		glyA	19	2	16	12.3333		cirA	0	0	2	0.666667		hofM	0	0	0	0		entE	0	1	0	0.333333		nagD	0
ROD_49331	101	124	90	105		ROD_27421	750	574	439	587.667		cyoD	0	0	1	0.333333		glnQ	10	0	4	4.66667		lysA	0	2	4	2		citA	0	0	0	0		hofN	0	0	0	0		carB	35	2	4	13.6667		nagK	0
ROD_19391	553	504	491	516		ROD_14781	301	190	175	222		cysB	0	0	0	0		glnS	3	0	4	2.33333		ROD_08241	0	2	6	2.66667		citC	0	0	0	0		hofO	0	0	0	0		dcuS	3	1	16	6.66667		nagZ	0
tas	397	413	328	379.333		ROD_45681	538	365	312	405		cysC	0	0	0	0		gloA	0	0	0	0		nirB	28	4	8	13.3333		citD	0	0	0	0		hofP	0	0	0	0		recC	0	2	5	2.33333		nanA	0
cysE	308	326	241	291.667		murA	785	774	426	661.667		cysD	0	0	4	1.33333		gloB	0	0	2	0.666667		ROD_27941	3	2	0	1.66667		citE	0	0	0	0		hofQ	0	0	0	0		ROD_40661	0	4	7	3.66667		nanE	0
ROD_47671	83	69	66	72.6667		cysI	1545	1052	763	1120		cysE	0	0	0	0		glpA	0	0	2	0.666667		ROD_32601	2	1	0	1		citF	0	0	0	0		hokE1	0	0	2	0.666667		mfd	12	2	2	5.33333		nanK	0
aatP	529	452	315	432		ROD_25981	783	532	782	699		cysP	0	0	0	0		glpB	0	0	0	0		ROD_12531	4	1	0	1.66667		citG	0	0	0	0		holA	0	0	0	0		ROD_34621	0	1	6	2.33333		nanR	0
ROD_27081	302	220	238	253.333		holA	972	633	607	737.333		cysQ	0	0	0	0		glpC	1	0	0	0.333333		ROD_07681	2	2	6	3.33333		citT	0	0	0	0		holB	0	0	0	0		ROD_37901	2	1	0	1		nanT	0
hisJ	353	310	279	314		ROD_02732	328	171	219	239.333		cysU	0	0	0	0		glpD	2	0	1	1		ROD_18731	4	2	2	2.66667		citX	0	0	0	0		holC	0	0	0	0		ROD_28941	0	0	1	0.333333		napA	0
ROD_40961	159	148	107	138		ROD_11301	748	563	594	635		cysW	0	0	0	0		glpE	0	0	0	0		damX	16	2	11	9.66667		clcA	2	0	2	1.33333		holD	0	0	0	0		nuoC	14	1	25	13.3333		napB	0
ROD_50811	243	203	187	211		ttdR	981	573	850	801.333		cysZ	0	0	0	0		glpF	0	0	0	0		ptsJ	0	2	0	0.666667		clpP	5	0	1	2		hosA	0	0	0	0		metH	19	2	12	11		napC	0
dam_5	608	349	495	484		mukB	3332	2721	2462	2838.33		cytR	0	0	0	0		glpG	2	0	2	1.33333		bioA	2	2	2	2		coaBC	1	0	4	1.66667		hpt	0	0	0	0		ROD_08341	7	1	2	3.33333		napD	0
ROD_39411	372	280	229	293.667		ruvB	881	617	504	667.333		D_1	0	0	0	0		glpK	0	0	0	0		ROD_26591	0	2	0	0.666667		coaD	1	0	0	0.333333		hrpA	0	0	0	0		bcsC	13	2	6	7		napF	0
ROD_46361	376	382	293	350.333		acpT	518	357	358	411		D_2	0	0	0	0		glpR	0	0	1	0.333333		rsmB	2	2	2	2		coaE	0	0	0	0		hrpB	2	0	0	0.666667		narZ	4	2	6	4		napG	0
ribD	509	436	365	436.667		aroE	771	498	457	575.333		dacA	0	0	0	0		glpT	0	0	4	1.33333		glgC	0	2	5	2.33333		cobC	0	0	0	0		hscA	0	0	0	0		narG	6	2	2	3.33333		napH	0
ROD_16891	380	398	337	371.667		ROD_05441	922	556	488	655.333		dacB	0	0	0	0		glpX	2	0	2	1.33333		gpmB	0	1	0	0.333333		cobD	2	0	0	0.666667		hscB	0	0	0	0		ROD_09941	10	1	3	4.66667		narG	0
ROD_09381	545	361	528	478		rfaD	977	596	610	727.667		dacC	0	0	0	0		glsA2	2	0	2	1.33333		ROD_13821	0	1	1	0.666667		cobQ	0	0	0	0		hslJ	0	0	0	0		hrpA	17	2	9	9.33333		narH	0
pdxH	224	259	193	225.333		polA	2419	1692	2009	2040		dacD	0	0	0	0		gltA	17	0	12	9.66667		menF	6	2	0	2.66667		cobS	0	0	2	0.666667		hslR	0	0	0	0		slt	4	1	2	2.33333		narI	0
ROD_23121	127	136	92	118.333		argE	1182	699	708	863		dadX	0	0	0	0		gltJ	2	0	2	1.33333		nagE	9	3	17	9.66667		cobT	0	0	0	0		hslS	3	0	0	1		ccmF	2	1	6	3		narJ	0
hslS	241	169	204	204.667		fsr	1078	740	625	814.333		dam_1	0	0	0	0		gltL	1	0	2	1		ROD_50131	0	1	0	0.333333		cobU	0	0	0	0		hslT	1	0	0	0.333333		purL	27	2	2	10.3333		narK	0
ROD_29051	101	91	76	89.3333		ROD_26001	164	160	211	178.333		dam_2	0	0	0	0		gltS	0	0	0	0		hisD	6	2	14	7.33333		codA	2	0	0	0.666667		hslU	0	0	0	0		ftsK	9	2	9	6.66667		narL	0
ROD_50771	361	293	313	322.333		ompR	687	436	453	525.333		dam_5	0	0	0	0		gltX	0	0	15	5		metI	3	1	0	1.33333		codB	3	0	0	1		hslV	1	0	0	0.333333		cheA	0	1	0	0.333333		narP	0
bcsB	1165	926	846	979		maa	509	341	376	408.667		dam_7	0	0	0	0		gluQ	0	0	0	0		ROD_07111	0	1	0	0.333333		cof	0	0	0	0		htpG	0	0	0	0		ROD_50651	0	2	0	0.666667		narQ	0
ROD_04151	1205	1150	970	1108.33		nfi	446	406	337	396.333		dapA_1	0	0	0	0		glvC	0	0	0	0		shiA	4	2	3	3		com	2	0	0	0.666667		htpX	0	0	0	0		recG	2	1	4	2.33333		narU	0
ROD_05131	189	185	137	170.333		ROD_41611	1362	1033	829	1074.67		dapB	0	0	2	0.666667		glyQ	2	0	4	2		ugpB	0	2	0	0.666667		copA	2	0	0	0.666667		htrA	1	0	2	1		A_3	0	1	2	1		narV	0
ROD_35381	233	239	153	208.333		ROD_08361	715	555	540	603.333		dapE	0	0	0	0		gmd	0	0	0	0		gyrA	38	4	10	17.3333		corA	4	0	0	1.33333		htrB	0	0	0	0		glgB	9	1	0	3.33333		narW	0
ROD_36341	171	136	128	145		dcm_1	1294	863	861	1006		dapF	0	0	0	0		gmhA	0	0	7	2.33333		brnQ	6	2	4	4		corB	0	0	6	2		hutC	0	0	0	0		ROD_44171	5	1	0	2		narX	0
ROD_44841	951	823	739	837.667		ROD_27991	588	393	387	456		dbh	0	0	2	0.666667		gmhB	1	0	3	1.33333		putA	3	6	7	5.33333		corC	1	0	4	1.66667		hutG	0	0	0	0		glgP	8	1	8	5.66667		narY	0
ROD_34291	470	425	307	400.667		rseB	849	575	462	628.667		dbpA	0	0	0	0		gmk	8	0	15	7.66667		mchD	0	2	0	0.666667		corE	3	0	0	1		hutI	0	0	0	0		ROD_29581	0	2	4	2		narZ	0
mog	186	229	184	199.667		ompW	573	383	576	510.667		dcd	0	0	0	0		gntK	1	0	25	8.66667		hslU	7	2	4	4.33333		cox	0	0	0	0		hutU	0	0	0	0		polA	12	1	5	6		nasA	0
msyB	161	146	110	139		ROD_25841	804	647	815	755.333		dcm_1	0	0	0	0		gntR	0	0	2	0.666667		pepQ	9	2	13	8		cpdB	6	0	0	2		hyb0	0	0	0	0		fdnG	2	1	3	2		nasB	0
gcvT	514	426	371	437		ROD_22701	418	416	334	389.333		dcrB	0	0	0	0		gntT	0	0	19	6.33333		radC	3	1	4	2.66667		cpxA	7	0	2	3		hybA	0	0	0	0		ROD_03891	0	1	1	0.666667		nasD	0
ROD_47891	136	119	105	120		ROD_26081	406	331	421	386		dcuA_1	0	0	0	0		gntU	1	0	11	4		ROD_47181	3	2	0	1.66667		cpxR	11	0	0	3.66667		hybB	0	0	0	0		ROD_28201	0	0	1	0.333333		nasE	0
hemG	193	212	186	197		ROD_39201	491	361	266	372.667		dcuA_2	0	0	2	0.666667		gntX	0	0	0	0		ROD_08381	5	2	1	2.66667		crcB	0	0	0	0		hybC	0	0	0	0		ROD_32821	4	1	4	3		nasF	0
ROD_44691	65	78	58	67		putA	3398	2360	1334	2364		dcuB	0	0	0	0		gntY	2	0	4	2		ROD_32721	9	2	11	7.33333		creA	0	0	0	0		hybD	0	0	0	0		ROD_26491	0	0	0	0		nasR	0
ROD_47981	658	483	478	539.667		pflA	789	440	570	599.667		dcuC	0	0	2	0.666667		gor	0	0	15	5		uvrB	6	3	9	6		creB	0	0	1	0.333333		hybF	0	0	0	0		lifA2	6	0	3	3		ndh	0
ROD_09071	287	135	235	219		ROD_14801	291	203	209	234.333		dcuD	0	0	0	0		gph	1	0	4	1.66667		accC	15	2	11	9.33333		creC	0	0	0	0		hybG	0	0	0	0		A_1	0	0	0	0		ndk	0
glmM	520	519	374	471		dnaE	2836	2067	1871	2258		dcuR	0	0	0	0		gpmA	10	0	6	5.33333		lamB	0	2	0	0.666667		creD	2	0	0	0.666667		hycA	0	0	0	0		A_2	0	0	0	0		ndpA	0
ROD_22741	87	93	63	81		fI_1	0	0	0	0		dcyD	0	0	0	0		gpmB	0	0	0	0		espN2-1	8	0	0	2.66667		crl	2	0	0	0.666667		hycB	0	0	0	0		aaeA	2	0	0	0.666667		nei	0
ROD_46821	306	402	237	315		ROD_15751	490	338	340	389.333		ddlA	0	0	0	0		gppA	4	0	6	3.33333		ecfE	21	2	14	12.3333		croI	6	0	2	2.66667		hycC	0	0	0	0		aaeR	0	0	0	0		nemA	0
kdgK	346	360	272	326		engC	1002	624	563	729.667		ddlB	0	0	0	0		gpt	0	0	0	0		envZ	4	2	0	2		croR	6	0	2	2.66667		hycD	0	0	0	0		aaeX	0	0	0	0		nepI	0
ROD_04891	221	224	153	199.333		ribA	553	353	359	421.667		dedA	0	0	2	0.666667		greA	7	0	10	5.66667		gudP	4	2	0	2		csdA	2	0	0	0.666667		hycE	0	0	0	0		aas	10	0	1	3.66667		ner_1	0
ROD_28561	183	174	135	164		gor	1158	800	730	896		dedD	1	0	1	0.666667		greB	0	0	2	0.666667		pduS	0	2	5	2.33333		csgA	0	0	0	0		hycF	0	0	0	0		aat	0	0	2	0.666667		ner_2	0
ROD_03511	420	399	349	389.333		afuA	955	610	668	744.333		def	0	0	0	0		groS	0	0	18	6		rep	4	3	4	3.66667		csgB	1	0	0	0.333333		hycG	0	0	0	0		aatD	9	0	11	6.66667		nfi	0
murA	460	487	414	453.667		ROD_14871	561	406	452	473		degQ	0	0	0	0		grpE	9	0	9	6		rpe	1	1	1	1		csgC	0	0	0	0		hycH	0	0	0	0		abrB	2	0	2	1.33333		nfnB	0
U_2	0	0	0	0		ROD_43021	586	443	553	527.333		degS	0	0	2	0.666667		grxA	7	0	7	4.66667		ROD_22131	0	2	2	1.33333		csgD	0	0	0	0		hycI	0	0	0	0		aceA	2	0	0	0.666667		nfo	0
ROD_10762	74	81	54	69.6667		ROD_04511	478	356	313	382.333		deoA	0	0	0	0		grxC	0	0	2	0.666667		ROD_43351	0	2	0	0.666667		csgE	0	0	0	0		hydN	0	0	0	0		aceB	0	0	0	0		nfsA	0
ROD_21561	394	318	279	330.333		mtlR	459	347	297	367.667		deoC	0	0	0	0		gshA	4	0	9	4.33333		murP	0	2	0	0.666667		csgF	0	0	0	0		hyi	0	0	0	0		aceK	0	0	3	1		nhaA	0
ubiH	581	454	411	482		dacA	1248	715	608	857		deoD	0	0	0	0		gshB	0	0	0	0		ROD_28351	3	2	0	1.66667		csgG	0	0	0	0		hypA	0	0	0	0		acpH	0	0	0	0		nhaB	0
pntA	669	589	478	578.667		ROD_31901	1539	1135	1491	1388.33		dgoA_1	0	0	0	0		gsk	2	0	0	0.666667		hemN	7	2	2	3.66667		csiE	0	0	0	0		hypB	0	0	0	0		acpS	0	0	0	0		nhaR	0
glmS	824	703	668	731.667		iscS	1003	715	577	765		dgoA_2	0	0	0	0		gspA	2	0	10	4		trkA	6	2	0	2.66667		cstA	2	0	2	1.33333		hypC	0	0	0	0		acpT	2	0	2	1.33333		nhoA	0
ROD_03731	376	252	236	288		ROD_17301	121	81	107	103		dgoD	0	0	0	0		gspB	0	0	0	0		radA	2	2	3	2.33333		cts1A	0	0	0	0		hypD	0	0	0	0		acrA	13	0	9	7.33333		nifU	0
proW	444	407	316	389		fI_2	0	0	0	0		dgoK	0	0	0	0		gspC	0	0	2	0.666667		ROD_41161	4	2	4	3.33333		cts1B	0	0	0	0		hypE	0	0	0	0		acrD	0	0	0	0		nikA	0
ispB	468	372	343	394.333		ROD_50211	530	415	419	454.667		dgoR	0	0	2	0.666667		gspD	0	0	0	0		queC	4	1	6	3.66667		cts1C	0	0	0	0		hypf	0	0	0	0		acrE	0	0	0	0		nikB	0
hycH	114	157	120	130.333		fieF	931	529	553	671		dgoT	0	0	0	0		gspE	0	0	0	0		ROD_04501	0	2	4	2		cts1D	0	0	0	0		I_1	0	0	0	0		acrF	0	0	2	0.666667		nikC	0
holD	180	158	106	148		ROD_40951	167	123	146	145.333		dgt	0	0	0	0		gspF	0	0	2	0.666667		ROD_13261	5	2	5	4		cts1E	0	0	0	0		I_2	0	0	0	0		acrR	6	0	1	2.33333		nikD	0
ROD_46151	311	326	231	289.333		spoT	1706	1240	929	1291.67		diaA	0	0	0	0		gspG	0	0	0	0		ROD_41621	12	2	0	4.66667		cts1F	1	0	0	0.333333		iaaA	0	0	0	0		acs	0	0	0	0		nikE	0
cafA	565	560	388	504.333		ROD_32271	1448	905	919	1090.67		dinF	0	0	0	0		gspH	0	0	0	0		rsuA	2	1	0	1		cts1G	0	0	0	0		iadA	0	0	0	0		actP	7	0	0	2.33333		nikR	0
ptsJ	648	491	494	544.333		prlC	1469	1192	1075	1245.33		dinG	2	0	2	1.33333		gspI	0	0	0	0		selA	6	2	4	4		cts1I	0	0	0	0		icc	1	0	0	0.333333		ada	0	0	2	0.666667		nirB	0
ROD_17501	269	283	168	240		proS	952	999	564	838.333		dinI	0	0	2	0.666667		gspJ	0	0	0	0		uhpT	4	2	0	2		cts1M	0	0	0	0		iciA	0	0	0	0		add	4	0	2	2		nirC	0
coaBC	534	464	403	467		ROD_10161	1294	1023	818	1045		div	0	0	0	0		gspK	0	0	0	0		minC	7	1	8	5.33333		cts1N	0	0	0	0		iclR	0	0	0	0		adh	0	0	0	0		nirD	0
prlC	1074	776	825	891.667		bcsZ	1026	643	1068	912.333		djlA	0	0	0	0		gspL	0	0	0	0		ROD_03501	5	2	2	3		cts1O	0	0	0	0		idi	0	0	0	0		adhC	4	0	7	3.66667		nleB1	0
ROD_48921	332	240	198	256.667		ROD_26071	133	115	124	124		dkgA_1	0	0	0	0		gspM	0	0	0	0		ROD_16811	6	2	5	4.33333		cts1R	0	0	0	0		ilvB	0	0	0	0		adiC	0	0	0	0		nleB2	0
cI_1	224	246	227	232.333		ftsK	3149	2312	2481	2647.33		dmsA	0	0	0	0		gspO	0	0	0	0		ROD_25851	6	2	2	3.33333		cts1S	0	0	0	0		ilvG	0	0	0	0		adk	1	0	4	1.66667		nleC	0
tgt	435	428	290	384.333		ROD_04891	662	336	313	437		dmsB	0	0	0	0		gst	4	0	5	3		ROD_42591	1	1	1	1		cts1T	0	0	0	0		ilvH	4	0	0	1.33333		aegA	0	0	2	0.666667		nleD-1	0
ompC	371	424	380	391.667		ROD_17151	161	127	94	127.333		dmsD	0	0	0	0		gudD	0	0	0	0		dnaA	9	2	2	4.33333		cts1U	0	0	0	0		ilvI	2	0	0	0.666667		aes	0	0	2	0.666667		nleD-2	0
ROD_05431	194	175	148	172.333		ypeA	380	247	265	297.333		dnaA	0	0	2	0.666667		gudP	0	0	0	0		glnG	0	2	5	2.33333		cts1V	0	0	0	0		ilvM	0	0	0	0		afuA	4	0	2	2		nleE	0
sorC	302	360	242	301.333		L_1	434	287	281	334		dnaB_1	0	0	0	0		gudX	0	0	0	0		pykF	17	2	9	9.33333		cts1W	0	0	0	0		ilvN	0	0	0	0		afuB	4	0	7	3.66667		nleG	0
ROD_22691	112	151	98	120.333		frlR	545	417	368	443.333		dnaJ	0	0	0	0		H	0	0	0	0		uxaC_2	0	2	0	0.666667		cts2A	2	0	0	0.666667		ilvY	0	0	0	0		agaW	0	0	0	0		nleG1	0
nudB	164	168	142	158		recJ	1240	1003	833	1025.33		dnaQ	0	0	0	0		hcaT	0	0	0	0		dnaB_2	1	2	2	1.66667		cts2B	0	0	2	0.666667		imp	1	0	0	0.333333		aglB	0	0	2	0.666667		nleG2	0
inv_1	374	212	273	286.333		ROD_35211	418	262	240	306.667		dnaX	2	0	0	0.666667		hcp	2	0	2	1.33333		ROD_39411	2	1	0	1		cts2C	0	0	0	0		infA	7	0	0	2.33333		agp	10	0	12	7.33333		nleG7	0
spoT	870	799	645	771.333		lepA	1178	1041	713	977.333		dppB	0	0	0	0		hcr	0	0	2	0.666667		pcnB	5	2	0	2.33333		cts2H	0	0	0	0		infB	0	0	0	0		aidB	2	0	2	1.33333		nleG8	0
cysK	417	366	278	353.667		ROD_49811	123	85	93	100.333		dppC	0	0	0	0		helD	6	0	0	2		sbcB	1	2	2	1.66667		cts2I	0	0	0	0		inv_1	0	0	0	0		air	2	0	0	0.666667		nleH	0
ROD_49561	842	638	665	715		malP	1873	1384	1266	1507.67		dppD	0	0	0	0		hemA	2	0	4	2		rmuC	4	2	4	3.33333		cts2M	0	0	0	0		inv_2	0	0	0	0		ais	2	0	0	0.666667		nlpB	0
nadC	362	352	236	316.667		ROD_22301	301	189	192	227.333		dsbA	0	0	0	0		hemC	0	0	2	0.666667		ROD_38891	2	2	0	1.33333		cts2N	0	0	0	0		inv_3	0	0	0	0		aldA	0	0	0	0		nlpC	0
ROD_30971	148	97	125	123.333		ampH	1215	669	829	904.333		dsbB	0	0	0	0		hemD	4	0	1	1.66667		ROD_48791	0	1	0	0.333333		cts2R	0	0	2	0.666667		iscA	2	0	0	0.666667		aldB	2	0	4	2		nlpD	0
ROD_20511	212	213	113	179.333		ROD_25851	1214	809	1084	1035.67		dsbC	0	0	2	0.666667		hemE	1	0	4	1.66667		hldE	5	2	2	3		cts2S	1	0	0	0.333333		iscR	0	0	0	0		alkA	0	0	0	0		nlpI	0
bioD	277	258	184	239.667		ROD_09191	320	258	295	291		dsbD	0	0	0	0		hemF	0	0	0	0		rph	4	1	2	2.33333		cts2U	0	0	0	0		iscX	0	0	0	0		alkB	0	0	0	0		norR	0
pcm	256	235	171	220.667		wzxE	971	721	745	812.333		dsbG	0	0	0	0		hemG	0	0	2	0.666667		nrfA	29	2	6	12.3333		cts2V	0	0	0	0		ispA	0	0	0	0		allD	0	0	0	0		norV	0
ROD_14601	407	354	298	353		ROD_25291	2105	1530	1555	1730		dsdX	0	0	0	0		hemH	1	0	2	1		aas	8	3	4	5		ctsD	1	0	1	0.666667		ispB	0	0	0	0		alr	2	0	3	1.66667		norW	0
ROD_11231	186	210	161	185.667		cpxA	1154	788	701	881		dsrB	0	0	0	0		hemL	0	0	3	1		pykA	6	2	8	5.33333		ctsH2	3	0	2	1.66667		ispD	0	0	0	0		alsA	1	0	0	0.333333		npdA	0
ROD_27561	83	101	83	89		nrdR	388	258	228	291.333		dtd	0	0	0	0		hemN	2	0	0	0.666667		uxaB	0	2	2	1.33333		ctsH4	1	0	0	0.333333		ispE	0	0	0	0		alsB	4	0	1	1.66667		nrdA	0
ROD_16851	102	65	64	77		mppA	1501	922	1072	1165		dusA	0	0	0	0		hemX	4	0	10	4.66667		ROD_15211	0	2	0	0.666667		cueO	1	0	0	0.333333		ispF	0	0	0	0		alsC	2	0	0	0.666667		nrdB	0
ROD_17161	307	280	238	275		ROD_26061	449	344	450	414.333		dusC	0	0	0	0		hexR	0	0	0	0		artP	2	1	3	2		cusC	0	0	0	0		ispG	0	0	0	0		alsK	0	0	0	0		nrdD	0
dcm_2	949	645	778	790.667		ROD_31981	475	328	379	394		dut	0	0	0	0		hflK	2	0	6	2.66667		cls	2	2	0	1.33333		cutA	0	0	0	0		ispH	0	0	0	0		alsR	2	0	7	3		nrdE	0
iscX	35	75	24	44.6667		fhuD	634	507	494	545		dxr	0	0	0	0		hflX	0	0	10	3.33333		guaB	17	2	4	7.66667		cutC	16	0	4	6.66667		ispZ	0	0	0	0		alx	0	0	3	1		nrdF	0
uspG_1	204	208	161	191		ROD_47821	190	116	182	162.667		dxs	0	0	0	0		hisA	2	0	0	0.666667		modF	2	2	4	2.66667		cutF	0	0	0	0		ivbL	0	0	0	0		amiA	2	0	3	1.66667		nrdG	0
ROD_42031	506	465	338	436.333		ROD_43391	633	467	352	484		E+E'_1	0	0	0	0		hisC	0	0	2	0.666667		ROD_33921	4	2	0	2		cvpA	5	0	2	2.33333		J	0	0	0	0		amiB	2	0	0	0.666667		nrdI	0
chbB	133	125	94	117.333		ROD_26651	443	242	431	372		E+E'_2	0	0	0	0		hisD	2	0	6	2.66667		traG_1	0	2	0	0.666667		cyaY	0	0	0	0		katE	0	0	0	0		amiC	1	0	0	0.333333		nrdR	0
glk	341	359	267	322.333		ROD_46771	203	167	130	166.667		E_1	0	0	0	0		hisF	1	0	6	2.33333		ROD_12671	0	2	0	0.666667		cybB	2	0	0	0.666667		kbl	0	0	0	0		amn	2	0	7	3		nrfA	0
ROD_02591	364	205	288	285.667		manA	852	667	586	701.667		E_2	0	0	0	0		hisG	2	0	3	1.66667		ROD_24991	0	2	0	0.666667		cydC	4	0	0	1.33333		kdgF	0	0	0	0		ampD	2	0	0	0.666667		nrfB	0
guaA	779	586	648	671		ROD_14411	335	250	196	260.333		eamA	0	0	0	0		hisH	2	0	4	2		ravA	0	2	1	1		cydD	2	0	4	2		kdgK	0	0	0	0		ampG	7	0	3	3.33333		nrfC	0
dnaE	1226	1292	850	1122.67		corC	775	498	470	581		ecnR	0	0	0	0		hisI	1	0	0	0.333333		ROD_09251	0	2	0	0.666667		cysC	7	0	0	2.33333		kdgR	0	0	0	0		ampH	0	0	2	0.666667		nrfD	0
mgsA	115	170	125	136.667		ROD_47911	261	192	169	207.333		eco	0	0	0	0		hisJ	0	0	5	1.66667		ROD_42801	2	2	0	1.33333		cysD	1	0	0	0.333333		kdgT	0	0	0	0		amtB	8	0	0	2.66667		nrfG	0
ftsK	1717	1473	1348	1512.67		sapA	1426	931	982	1113		eda	2	0	2	1.33333		hisL	0	0	0	0		ROD_43021	1	1	1	1		cysE	0	0	2	0.666667		kdpA	0	0	0	0		anmK	0	0	0	0		nsrR	0
ROD_t59	0	0	0	0		ROD_32211	2324	1870	1527	1907		edd	0	0	0	0		hisM	1	0	0	0.333333		ROD_25901	11	2	2	5		cysG	0	0	2	0.666667		kdpB	0	0	0	0		ansA	12	0	6	6		nth	0
ROD_47851	103	72	97	90.6667		pldB	872	579	542	664.333		efeU	0	0	0	0		hisP	0	0	1	0.333333		parC	6	3	3	4		cysI	18	0	4	7.33333		kdpC	0	0	0	0		ansB	4	0	2	2		nudB	0
ROD_23201	620	650	485	585		ROD_32261	1201	645	931	925.667		elbA	0	0	0	0		hisQ	0	0	0	0		ROD_14501	7	2	2	3.66667		cysN	12	0	2	4.66667		kdpD	0	0	0	0		apaG	1	0	2	1		nudC	0
ROD_33701	562	486	340	462.667		hypA	286	212	357	285		elbB	0	0	0	0		hldE	1	0	6	2.33333		ROD_16101	0	2	0	0.666667		cysQ	0	0	0	0		kdpE	0	0	0	0		apaH	2	0	4	2		nudD	0
ROD_45421	190	204	161	185		ROD_36991	830	568	559	652.333		emrA	0	0	0	0		hlyB	0	0	2	0.666667		mglA	0	2	12	4.66667		cysZ	0	0	0	0		kdpF	0	0	0	0		apbE	0	0	0	0		nudE	0
ROD_02851	117	86	114	105.667		ROD_05091	463	322	469	418		emrD	0	0	0	0		hlyC	0	0	0	0		ROD_40211	2	1	1	1.33333		cytR	8	0	4	4		kdsA	0	0	0	0		araA	0	0	0	0		nudF	0
pocR	424	337	310	357		ROD_24601	916	659	526	700.333		endA	0	0	0	0		hmpA	0	0	6	2		nuoM	7	2	8	5.66667		D_1	2	0	0	0.666667		kdsB	0	0	0	0		araB	0	0	0	0		nudG	0
ROD_17741	374	355	277	335.333		ROD_16811	984	789	750	841		engD	0	0	3	1		hnr	0	0	1	0.333333		ROD_20901	0	2	2	1.33333		dacB	4	0	0	1.33333		kdsC	0	0	0	0		araD	2	0	0	0.666667		nudH	0
ROD_08351	666	581	415	554		ROD_38681	342	211	291	281.333		entA	0	0	0	0		hns_2	5	0	4	3		ROD_40761	0	1	1	0.666667		dacC	6	0	4	3.33333		kdsD	1	0	0	0.333333		araE	2	0	0	0.666667		nuoA	0
oppB	400	337	311	349.333		ROD_03751	512	273	391	392		entB	0	0	0	0		hofB	0	0	0	0		emrB	0	2	0	0.666667		dacD	0	0	0	0		kdtA	0	0	0	0		araF	0	0	0	0		nuoB	0
mukF	411	484	314	403		ROD_29491	185	148	148	160.333		entC	0	0	0	0		hofC	0	0	0	0		gpmI	39	2	12	17.6667		dam_1	0	0	0	0		kduD_1	0	0	0	0		araG	0	0	2	0.666667		nuoC	0
holA	463	377	294	378		diaA	507	331	308	382		entD	0	0	2	0.666667		hofM	0	0	0	0		hisP	0	1	2	1		dam_2	0	0	2	0.666667		kduD_2	0	0	0	0		araH	0	0	0	0		nuoE	0
trpH	407	321	322	350		glnA	995	789	713	832.333		entE	0	0	0	0		hofN	0	0	0	0		ROD_37361	0	2	1	1		dam_3	1	0	0	0.333333		kduI	0	0	0	0		araJ	0	0	1	0.333333		nuoF	0
engC	381	383	282	348.667		ROD_33691	556	391	292	413		entF	0	0	0	0		hofO	0	0	0	0		arcB	12	3	4	6.33333		dam_4	0	0	0	0		kefA	2	0	0	0.666667		arcB	6	0	4	3.33333		nuoG	0
pntB	696	505	443	548		mrcB	1737	1418	1245	1466.67		entS	0	0	0	0		hofP	0	0	0	0		ROD_18541	0	2	0	0.666667		dam_5	2	0	0	0.666667		kefB	0	0	0	0		arcC_1	0	0	0	0		nuoH	0
manY	402	291	310	334.333		ROD_01671	288	156	121	188.333		envR	0	0	0	0		hofQ	0	0	0	0		ROD_42711	12	2	14	9.33333		dapA_1	0	0	0	0		kefC	0	0	0	0		arcC_2	0	0	0	0		nuoI	0
ROD_10811	176	122	116	138		ilvH	395	275	321	330.333		envZ	0	0	0	0		hokA	3	0	3	2		ROD_00271	0	1	2	1		dapE	6	0	2	2.66667		kefF	0	0	0	0		argC	3	0	0	1		nuoJ	0
hycI	140	171	137	149.333		ROD_07301	267	226	221	238		epd	0	0	0	0		hokE1	1	0	4	1.66667		ROD_29061	6	1	4	3.66667		dapF	2	0	2	1.33333		kefG	0	0	0	0		argD	2	0	2	1.33333		nuoK	0
nagK	380	331	283	331.333		rhtB	531	346	279	385.333		era	0	0	0	0		holA	1	0	2	1		ROD_48071	0	2	2	1.33333		dbh	0	0	0	0		kfcD	0	0	0	0		argI	2	0	0	0.666667		nuoL	0
acrB	1328	1143	1063	1178		ROD_42591	664	391	533	529.333		erfK	0	0	0	0		holB	0	0	2	0.666667		leuA	0	2	14	5.33333		dbpA	2	0	4	2		kfcF	0	0	0	0		argO	0	0	2	0.666667		nuoM	0
hisI	199	222	195	205.333		ROD_18451	462	324	232	339.333		espM1	0	0	0	0		holD	1	0	0	0.333333		acrB	25	4	8	12.3333		dcm_1	4	0	0	1.33333		kfcG	0	0	0	0		argR	1	0	0	0.333333		nuoN	0
ROD_19081	195	212	145	184		ROD_33231	973	668	683	774.667		espV	0	0	0	0		hosA	0	0	1	0.333333		ROD_02611	3	2	0	1.66667		dcm_2	0	0	2	0.666667		kgtP	2	0	0	0.666667		argS	8	0	8	5.33333		nupC	0
rhtB	238	225	229	230.667		creB	482	384	414	426.667		eutA	0	0	0	0		hrpB	2	0	0	0.666667		ROD_20631	3	1	2	2		dcrB	4	0	0	1.33333		ksgA	0	0	0	0		argT	19	0	1	6.66667		nupG	0
ftnA	206	180	182	189.333		tas	841	579	595	671.667		eutB	0	0	2	0.666667		hscA	2	0	5	2.33333		ROD_22501	5	2	8	5		dctA	6	0	3	3		kup	0	0	0	0		aroC	0	0	2	0.666667		nusA	0
srlM	146	130	110	128.667		gntY	422	320	180	307.333		eutC	0	0	0	0		hscB	2	0	2	1.33333		ROD_33881	0	4	2	2		dcuA_1	0	0	0	0		L_1	0	0	0	0		aroD	1	0	0	0.333333		nusB	0
npdA	310	296	260	288.667		ROD_01951	359	235	249	281		eutD	0	0	0	0		hslJ	0	0	0	0		sapF	4	1	3	2.66667		dcuA_2	2	0	8	3.33333		L_2	0	0	0	0		aroE	2	0	0	0.666667		nusG	0
rdgC	338	328	308	324.667		glnS	1062	925	693	893.333		eutE	0	0	0	0		hslR	1	0	2	1		mdoD	1	2	2	1.66667		dcuC	0	0	0	0		lacI	0	0	0	0		aroL	5	0	0	1.66667		O	0
ROD_49971	193	206	198	199		ROD_42451	245	168	180	197.667		eutG	0	0	0	0		hslS	0	0	0	0		ROD_42331	0	1	0	0.333333		dcuD	0	0	0	0		lacY	0	0	0	0		aroM	0	0	2	0.666667		ogl	0
ROD_02881	100	69	71	80		ROD_23581	217	148	154	173		eutH	0	0	0	0		htpX	2	0	11	4.33333		ROD_49461	18	2	3	7.66667		dcuR	12	0	0	4		lacZ	0	0	0	0		artI	2	0	3	1.66667		ogr_1	0
ROD_36701	317	196	266	259.667		tyrB	981	661	504	715.333		eutJ	0	0	0	0		htrB	2	0	2	1.33333		ksgA	2	1	0	1		dcuS	10	0	2	4		lafA	0	0	0	0		artJ	6	0	1	2.33333		ogr_2	0
proS	641	617	510	589.333		vacJ	582	418	360	453.333		eutK	0	0	0	0		hutC	2	0	0	0.666667		ROD_14671	2	1	0	1		dcyD	2	0	2	1.33333		lafB	0	0	0	0		artQ	0	0	3	1		ogt	0
ROD_19631	234	239	196	223		nagK	684	504	481	556.333		eutL	0	0	0	0		hutG	0	0	0	0		ROD_23441	0	2	0	0.666667		ddlA	4	0	0	1.33333		lafC	0	0	0	0		ascB	2	0	0	0.666667		ompA	3
ROD_37511	243	250	243	245.333		corB	927	661	485	691		eutM	0	0	0	0		hutH	0	0	1	0.333333		hlyB	8	2	0	3.33333		ddlB	7	0	4	3.66667		lafD	0	0	0	0		ascF	0	0	0	0		ompC	0
gsp	782	664	576	674		ROD_49031	1490	856	1430	1258.67		eutN	0	0	0	0		hutI	0	0	0	0		ftsQ	0	1	9	3.33333		dedA	2	0	0	0.666667		lafE	0	0	0	0		ascG	2	0	2	1.33333		ompF	0
ROD_23571	102	91	71	88		afuB	1496	1147	1107	1250		eutP	0	0	0	0		hutU	0	0	0	0		glpG	0	1	0	0.333333		dedD	2	0	7	3		lafF	0	0	0	0		aslB	2	0	2	1.33333		ompG	0
ROD_08221	505	568	435	502.667		ROD_08371	858	503	530	630.333		eutQ	0	0	0	0		hyb0	2	0	12	4.66667		tar_1	0	2	0	0.666667		degQ	5	0	0	1.66667		lafK	0	0	0	0		asnB	32	0	4	12		ompN_1	0
ROD_06721	428	379	361	389.333		maeB	1401	1257	1106	1254.67		eutR	0	0	0	0		hybA	0	0	8	2.66667		cysU	2	1	3	2		degS	0	0	0	0		lafS	0	0	0	0		asnS	12	0	2	4.66667		ompN_2	0
ilvH	259	175	163	199		pcnB	1178	780	541	833		eutS	0	0	0	0		hybB	8	0	4	4		menD	2	2	2	2		deoB	6	0	2	2.66667		lafT	0	0	0	0		aspS	15	0	2	5.66667		ompR	0
orn	232	194	199	208.333		espN2-2	361	252	406	339.667		eutT	0	0	0	0		hybC	3	0	11	4.66667		kefA	6	4	1	3.66667		deoC	3	0	0	1		lafU	0	0	0	0		asr	0	0	0	0		ompT	0
ROD_50081	434	469	380	427.667		C	350	232	249	277		exbB	0	0	0	0		hybD	0	0	1	0.333333		torZ	10	3	4	5.66667		deoD	0	0	0	0		lafV	0	0	0	0		assT	0	0	0	0		ompW	0
phnA	138	147	103	129.333		glgA	1118	786	1010	971.333		exbD	0	0	0	0		hybF	0	0	1	0.333333		ROD_18071	13	2	4	6.33333		deoR	0	0	0	0		lafW	0	0	0	0		astA	0	0	1	0.333333		ompX	0
ROD_20471	241	215	168	208		parC	1597	1236	991	1274.67		exoX	0	0	0	0		hybG	0	0	1	0.333333		ROD_22391	0	2	0	0.666667		dgkA	1	0	0	0.333333		lafZ	0	0	0	0		astB	0	0	0	0		oppA	0
fII_2	0	0	0	0		ROD_02661	138	100	155	131		exuR	0	0	0	0		hycA	0	0	0	0		eptb	2	2	0	1.33333		dgoA_1	0	0	0	0		lamB	0	0	0	0		astC	2	0	2	1.33333		oppB	0
hslJ	161	150	113	141.333		grxB	646	354	377	459		exuT	0	0	0	0		hycB	0	0	0	0		ROD_20351	1	2	0	1		dgoA_2	2	0	0	0.666667		lasT	2	0	0	0.666667		astD	0	0	0	0		oppC	0
qseB	248	234	186	222.667		marA	305	208	178	230.333		fadA	0	0	0	0		hycC	0	0	2	0.666667		narQ	2	2	2	2		dgoT	0	0	0	0		lctP	2	0	0	0.666667		astE	0	0	0	0		oppD	0
ispH	389	337	272	332.667		ROD_10461	756	502	699	652.333		fadB	0	0	0	0		hycD	0	0	0	0		dsbD	1	2	2	1.66667		dgt	2	0	1	1		ldcA	0	0	0	0		atoA	0	0	0	0		oppF	0
ROD_34301	314	290	248	284		hutG	556	513	377	482		fadD	0	0	2	0.666667		hycE	3	0	0	1		ROD_12711	0	1	0	0.333333		dinF	0	0	0	0		lepA	0	0	0	0		atoD	0	0	0	0		orn	0
rhlE	446	480	326	417.333		ROD_45841	147	98	102	115.667		fadE	0	0	0	0		hycF	1	0	0	0.333333		ROD_41611	2	2	6	3.33333		dinG	0	0	0	0		leuA	0	0	0	0		B	0	0	2	0.666667		osmB	0
holC	203	157	123	161		mukF	879	720	369	656		fadH	0	0	0	0		hycG	0	0	0	0		ROD_43221	0	1	0	0.333333		dinI	1	0	2	1		leuC	0	0	0	0		baeS	2	0	2	1.33333		osmC	0
ROD_27381	144	194	136	158		ROD_47691	815	488	321	541.333		fadI	0	0	0	0		hycH	0	0	1	0.333333		ilvI	9	2	4	5		div	0	0	0	0		leuD	0	0	0	0		barA	0	0	2	0.666667		osmE	0
exoX	290	234	258	260.667		menD	1487	908	1385	1260		fadL	0	0	0	0		hycI	0	0	0	0		potB	0	1	2	1		djlA	1	0	0	0.333333		leuL	0	0	0	0		basR	0	0	0	0		osmY	0
pspC	103	127	109	113		slt	1278	1053	675	1002		fbpC	0	0	0	0		hydN	0	0	1	0.333333		dld	4	2	0	2		dkgA_2	3	0	0	1		leuO	0	0	0	0		basS	0	0	0	0		otsA	0
ROD_13791	99	74	82	85		ROD_31221	315	233	266	271.333		fcl	0	0	0	0		hyi	0	0	0	0		argS	3	2	0	1.66667		dksA	25	0	8	11		leuS	0	0	0	0		bcr	0	0	2	0.666667		otsB	0
gshB	406	334	325	355		ROD_13491	1007	782	734	841		fdhD	0	0	0	0		hypA	0	0	2	0.666667		amiA	4	1	2	2.33333		dmsB	0	0	0	0		lfgA	0	0	0	0		bcsA	5	0	2	2.33333		oxaA	0
ROD_16811	593	492	471	518.667		dnaB_2	1279	766	644	896.333		fdhF_2	0	0	0	0		hypB	1	0	4	1.66667		ROD_10551	0	2	2	1.33333		dmsC	0	0	0	0		lfgB	0	0	0	0		bcsB	8	0	7	5		oxyR	0
ROD_03751	178	171	133	160.667		ROD_28561	342	243	244	276.333		fdnG	0	0	0	0		hypC	0	0	0	0		ROD_48941	4	1	2	2.33333		dmsD	3	0	0	1		lfgC	0	0	0	0		bdm	0	0	0	0		P_1	0
gcvP	1244	1011	1036	1097		ROD_12501	772	479	507	586		fdnH	0	0	0	0		hypD	4	0	2	2		ROD_10161	5	2	0	2.33333		dnaB_1	0	0	0	0		lfgD	0	0	0	0		bfd	4	0	0	1.33333		P_2	0
nuoA	187	154	140	160.333		ROD_34461	1268	856	751	958.333		fdnI	0	0	0	0		hypE	0	0	3	1		ROD_23201	6	2	0	2.66667		dnaB_2	0	0	2	0.666667		lfgE	0	0	0	0		bglA	0	0	0	0		pabA	0
ROD_34501	581	474	461	505.333		plsC	640	398	386	474.667		fdoI	0	0	0	0		hypf	0	0	2	0.666667		cydD	2	2	3	2.33333		dnaC	2	0	0	0.666667		lfgF	0	0	0	0		bioA	2	0	2	1.33333		pabB	0
zwf	598	518	543	553		pcm	453	338	329	373.333		fdrA	0	0	0	0		I_1	0	0	0	0		ROD_25721	0	2	0	0.666667		dnaJ	5	0	2	2.33333		lfgG	0	0	0	0		bioB	0	0	2	0.666667		pabC	0
ROD_26741	215	162	143	173.333		ROD_05431	363	249	220	277.333		fdx	0	0	0	0		I_2	0	0	0	0		ROD_35531	4	1	4	3		dnaQ	0	0	0	0		lfgH	0	0	0	0		bioC	0	0	0	0		padC	0
ROD_47141	108	102	113	107.667		ROD_15761	417	333	281	343.667		fecA	0	0	0	0		iaaA	2	0	0	0.666667		aspS	6	2	4	4		dnaT	1	0	0	0.333333		lfgI	0	0	0	0		bioD	0	0	0	0		pagP	0
ROD_48951	140	137	77	118		serB	585	522	397	501.333		fecI	0	0	0	0		iadA	0	0	2	0.666667		ROD_15441	0	2	0	0.666667		dpiA	2	0	0	0.666667		lfgJ	0	0	0	0		bioF	4	0	0	1.33333		pal	0
ROD_10401	366	350	285	333.667		ROD_19131	72	63	69	68		fecR	0	0	0	0		iap	0	0	2	0.666667		nhaR	25	1	12	12.6667		dpiB	0	0	0	0		lfgK	0	0	0	0		bioH	0	0	0	0		panB	0
ROD_08051	368	339	278	328.333		mioC	419	211	180	270		fepA	0	0	0	0		icc	7	0	13	6.66667		hemF	2	1	0	1		dppB	0	0	2	0.666667		lfgL	0	0	0	0		bisC	3	0	6	3		panC	0
ROD_12021	374	328	274	325.333		gph	580	407	407	464.667		fepB	0	0	0	0		iciA	0	0	0	0		hisG	14	1	9	8		dppC	0	0	0	0		lfgM	0	0	0	0		blc	2	0	1	1		panD	0
ROD_16261	699	682	524	635		ROD_17121	738	617	424	593		fepC	0	0	0	0		iclR	0	0	4	1.33333		rfbD	5	1	2	2.66667		dsbB	0	0	0	0		lfgN	0	0	0	0		blr	3	0	1	1.33333		panE	0
ROD_09441	420	243	355	339.333		sufC	474	400	355	409.667		fepD	0	0	0	0		idi	0	0	0	0		edd	2	2	2	2		dsbC	0	0	0	0		lfhA	0	0	0	0		bolA	2	0	1	1		panF_1	0
ROD_00661	159	134	113	135.333		pntA	1187	820	812	939.667		fepG	0	0	0	0		ileS	15	0	24	13		ROD_22681	6	1	2	3		dsbD	4	0	0	1.33333		lfhB	0	0	0	0		btuC	0	0	0	0		panF_2	0
ROD_10161	741	614	523	626		ROD_48711	183	162	146	163.667		fes	0	0	0	0		ilvA	5	0	22	9		glyQ	0	1	0	0.333333		dsbG	0	0	2	0.666667		lfiE	0	0	0	0		btuD	0	0	4	1.33333		parA	0
pepN	1084	911	795	930		ROD_24241	677	463	514	551.333		fhlA	0	0	0	0		ilvB	2	0	2	1.33333		ldcA	5	1	0	2		dsdX	0	0	0	0		lfiF	0	0	0	0		btuE	0	0	0	0		parC	0
ldhA	355	345	280	326.667		msbA	1384	934	741	1019.67		fhuB	0	0	0	0		ilvM	2	0	6	2.66667		ROD_05441	4	1	8	4.33333		dsrB	8	0	0	2.66667		lfiG	0	0	0	0		btuF	0	0	0	0		parE	2
sufI	647	492	385	508		ansB	871	559	717	715.667		fhuD	0	0	0	0		ilvN	0	0	0	0		pduG	3	2	6	3.66667		dtd	0	0	1	0.333333		lfiI	0	0	0	0		btuR	0	0	0	0		pbpC	0
potD	368	364	269	333.667		ROD_40381	174	96	186	152		fhuE	0	0	0	0		ilvY	2	0	6	2.66667		ROD_23811	0	2	0	0.666667		dusA	0	0	2	0.666667		lfiJ	0	0	0	0		budC	0	0	0	0		pbpG	0
rnr	1115	853	771	913		rffC	475	361	375	403.667		fhuF	0	0	0	0		inv_1	0	0	0	0		btuB	14	2	6	7.33333		dusC	0	0	0	0		lfiM	0	0	0	0		C	0	0	0	0		pcaB	0
U_1	0	0	0	0		ROD_47841	281	224	250	251.667		fI_1	0	0	0	0		inv_2	0	0	0	0		cbpA	0	1	0	0.333333		dut	5	0	2	2.33333		lfiN	0	0	0	0		cafA	0	0	2	0.666667		pcaG	0
ROD_31221	165	149	104	139.333		ROD_19081	390	311	265	322		fI_2	0	0	0	0		inv_3	0	0	0	0		selB	2	2	2	2		dxr	2	0	0	0.666667		lfiP	0	0	0	0		caiA	0	0	4	1.33333		pcaH	0
ROD_09231	314	159	234	235.667		ccmA	526	330	485	447		fic	0	0	0	0		iscA	3	0	4	2.33333		sppA	2	2	10	4.66667		dxs	6	0	0	2		lfiQ	0	0	0	0		caiB	0	0	0	0		pcaR	0
modF	502	510	336	449.333		ROD_46621	411	247	291	316.333		fieF	0	0	0	0		iscR	1	0	2	1		gsp	4	2	6	4		E+E'_2	0	0	0	0		lfiR	0	0	0	0		caiC	0	0	0	0		pckA	0
ROD_37241	120	84	79	94.3333		sixA	352	258	190	266.667		fII_1	0	0	0	0		iscS	1	0	5	2		mutL	11	2	6	6.33333		E_1	0	0	0	0		lgt	0	0	0	0		caiD	1	0	0	0.333333		pcm	0
ROD_17201	399	404	395	399.333		degQ	1030	724	523	759		fII_2	0	0	0	0		iscX	0	0	1	0.333333		ROD_07121	2	1	0	1		E_2	0	0	0	0		lifA2	2	0	0	0.666667		caiF	2	0	0	0.666667		pcnB	0
uvrB	891	697	679	755.667		ROD_35571	554	349	539	480.667		fimA	0	0	0	0		ispA	1	0	2	1		ROD_38711	2	1	0	1		eamA	0	0	0	0		ligA	0	0	0	0		caiT	2	0	0	0.666667		pcp	0
ROD_50291	190	248	131	189.667		ROD_25991	1127	869	1152	1049.33		fimB	0	0	0	0		ispB	5	0	6	3.66667		ROD_44831	2	2	2	2		ecnR	1	0	2	1		ligT	0	0	0	0		carA	0	0	2	0.666667		pdhR	0
folX	150	125	102	125.667		bcr	1081	629	581	763.667		fimC	0	0	0	0		ispD	2	0	5	2.33333		ROD_32821	12	4	16	10.6667		eco	4	0	0	1.33333		lipB	0	0	0	0		cbiC	4	0	0	1.33333		pduA	0
visC	456	414	315	395		mutS	1573	1353	1185	1370.33		fimD	0	0	0	0		ispF	0	0	0	0		thiC	0	2	2	1.33333		eda	2	0	0	0.666667		livF	2	0	0	0.666667		cbiD	0	0	0	0		pduB	0
ROD_15571	92	96	53	80.3333		hnr	715	535	468	572.667		fimE	0	0	0	0		ispG	4	0	6	3.33333		coaA	6	1	2	3		edd	0	0	1	0.333333		livG	0	0	0	0		cbiE	0	0	1	0.333333		pduC	0
vacJ	273	260	248	260.333		ROD_34281	2385	1711	1736	1944		fimF	0	0	0	0		ispH	4	0	4	2.66667		ROD_44661	1	2	0	1		efeU	0	0	2	0.666667		livH	1	0	0	0.333333		cbiF	0	0	0	0		pduD	0
mlrA_2	343	251	247	280.333		sodB	511	307	401	406.333		fimG	0	0	0	0		ispZ	0	0	2	0.666667		rluC	0	1	0	0.333333		elbA	0	0	0	0		livJ	0	0	0	0		cbiJ	2	0	0	0.666667		pduE	0
bcsC	1238	1268	903	1136.33		ispZ	399	284	246	309.667		fimH	0	0	0	0		ivbL	1	0	16	5.66667		ROD_33071	4	2	4	3.33333		elbB	2	0	0	0.666667		livK	0	0	0	0		cbiM	0	0	0	0		pduF	0
pgm	699	561	512	590.667		ROD_08341	1253	967	901	1040.33		fimI	0	0	0	0		J	0	0	0	0		ROD_25861	4	2	0	2		emrA	2	0	0	0.666667		livM	0	0	0	0		cbiN	2	0	0	0.666667		pduG	0
ROD_40191	454	444	423	440.333		ubiG	582	383	323	429.333		fimK	0	0	0	0		kbl	0	0	8	2.66667		gcvP	18	3	8	9.66667		emrB	0	0	0	0		lldD	0	0	0	0		cbiQ	0	0	0	0		pduH	0
ROD_33731	387	368	340	365		rfaP	568	418	421	469		finO	0	0	0	0		kdgF	0	0	5	1.66667		ROD_11801	6	1	0	2.33333		emrD	0	0	0	0		lldR	0	0	0	0		cbl	0	0	1	0.333333		pduJ	0
ROD_19051	334	254	266	284.667		cpxR	581	366	369	438.667		fixA	0	0	0	0		kdgK	0	0	3	1		rbsC	2	1	0	1		endA	0	0	0	0		lnt	0	0	0	0		cbpA	0	0	2	0.666667		pduK	0
ltaE	426	342	322	363.333		proA	865	655	548	689.333		fixB	0	0	0	0		kdgT	0	0	0	0		hypE	2	1	0	1		engA	2	0	2	1.33333		lolA	0	0	0	0		cbpM	0	0	3	1		pduL	0
ROD_23591	83	136	93	104		udk	635	336	364	445		fixC	0	0	0	0		kdpA	0	0	6	2		serB	2	1	0	1		engB	9	0	1	3.33333		lolB	0	0	0	0		cca	4	0	2	2		pduM	0
ROD_10301	111	96	73	93.3333		ROD_23041	823	516	380	573		fixX	0	0	0	0		kdpB	7	0	0	2.33333		slt	4	2	4	3.33333		entA	0	0	0	0		lolC	0	0	0	0		ccmA	2	0	7	3		pduN	0
ROD_32261	405	388	320	371		abrB	779	547	877	734.333		fklB	0	0	0	0		kdpC	2	0	0	0.666667		cpdB	1	2	3	2		entB	0	0	0	0		lolD	0	0	0	0		ccmB	4	0	0	1.33333		pduO	0
xni	265	263	215	247.667		fkpB	372	235	177	261.333		fkpB	0	0	0	0		kdpD	2	0	2	1.33333		ispB	3	1	0	1.33333		entC	0	0	0	0		lolE	0	0	0	0		ccmC	0	0	4	1.33333		pduP	0
sapF	271	274	197	247.333		hslV	361	277	266	301.333		flgA	0	0	0	0		kdpE	4	0	1	1.66667		aegA	0	2	0	0.666667		entD	0	0	0	0		lpdA	0	0	0	0		ccmE	2	0	0	0.666667		pduQ	0
ROD_42591	276	238	253	255.667		helD	1494	1072	1083	1216.33		flgB	0	0	0	0		kdpF	0	0	0	0		ROD_50361	0	1	0	0.333333		entE	0	0	0	0		lpfA	0	0	0	0		ccmG	5	0	0	1.66667		pduS	0
tusC	145	122	117	128		ROD_t78	0	0	0	0		flgC	0	0	0	0		kdsA	3	0	7	3.33333		ygfZ	3	1	0	1.33333		entF	0	0	2	0.666667		lpfB	0	0	0	0		cdaR	0	0	6	2		pduT	0
srlB	133	123	111	122.333		ROD_01281	769	662	274	568.333		flgJ	0	0	0	0		kdsB	2	0	2	1.33333		ROD_26011	2	2	2	2		entS	0	0	0	0		lpfC	0	0	0	0		cdd	10	0	23	11		pduU	0
E_1	0	0	0	0		pepB	804	667	585	685.333		flgK	0	0	0	0		kdsC	0	0	4	1.33333		cirA	0	2	4	2		envR	0	0	0	0		lpfD	0	0	0	0		cdh	0	0	1	0.333333		pduV	0
uvrA	1553	956	1118	1209		glnH	668	388	289	448.333		flgL	0	0	0	0		kdsD	2	0	7	3		tktB	1	2	4	2.33333		envZ	0	0	0	0		lpfE	0	0	0	0		cdsA	3	0	4	2.33333		pduW	0
ROD_45391	231	194	192	205.667		mdoH	1321	1313	1176	1270		flgM	0	0	0	0		kdtA	2	0	6	2.66667		ROD_17141	0	2	6	2.66667		era	0	0	0	0		lplA	0	0	0	0		cfcA	3	0	0	1		pduX	0
ROD_49641	104	67	92	87.6667		ROD_11151	501	299	270	356.667		flhA	0	0	0	0		kduD_1	2	0	0	0.666667		ROD_12851	0	2	2	1.33333		erfK	2	0	0	0.666667		lpxA	0	0	0	0		cfcC	0	0	0	0		pdxA	0
truB	272	318	209	266.333		ROD_26231	313	185	278	258.667		flhB	0	0	0	0		kduD_2	0	0	1	0.333333		prlC	5	2	4	3.66667		espM1	0	0	0	0		lpxB	0	0	0	0		cfcD	0	0	0	0		pdxB	0
metR	337	315	229	293.667		ROD_43561	461	298	372	377		flhC	0	0	0	0		kduI	0	0	3	1		dcp	8	2	2	4		eutA	0	0	0	0		lpxH	0	0	0	0		cfcE	0	0	1	0.333333		pdxH	0
ROD_11661	148	126	142	138.667		barA	2113	1425	2082	1873.33		flhD	0	0	0	0		kefA	1	0	11	4		ROD_29811	6	1	8	5		eutB	0	0	0	0		lpxK	0	0	0	0		cfcF	3	0	0	1		pdxJ	0
gph	315	255	204	258		ydfG	581	386	377	448		flhE	0	0	0	0		kefB	0	0	2	0.666667		ROD_03511	2	1	2	1.66667		eutC	0	0	0	0		lrhA	1	0	0	0.333333		cfcG	2	0	0	0.666667		pdxK	0
galK	399	386	305	363.333		ROD_44221	647	454	401	500.667		fliA	0	0	0	0		kefC	0	0	0	0		ROD_28191	6	2	0	2.66667		eutD	0	0	0	0		lrp	0	0	0	0		cfcH	1	0	0	0.333333		pdxY	0
osmC	194	145	171	170		ROD_31141	341	257	210	269.333		fliB	0	0	0	0		kefF	0	0	0	0		fhlA	6	2	0	2.66667		eutE	0	0	0	0		lspA	0	0	0	0		cfcI	0	0	1	0.333333		pepA	0
ROD_08641	219	159	113	163.667		lepB	599	503	499	533.667		fliC_1	0	0	0	0		kefG	0	0	0	0		tas	11	1	1	4.33333		eutG	0	0	0	0		ltaE	2	0	0	0.666667		cfcJ	0	0	2	0.666667		pepB	0
fII_1	0	0	0	0		ROD_26031	435	331	495	420.333		fliC_2	0	0	0	0		kfcD	0	0	2	0.666667		ROD_44511	0	2	4	2		eutH	0	0	0	0		luxS	0	0	0	0		cfcP	1	0	0	0.333333		pepD	0
ROD_12931	177	185	131	164.333		thrL	28	30	24	27.3333		fliD	0	0	0	0		kfcE	0	0	0	0		rfaF	6	1	2	3		eutJ	0	0	0	0		lys	0	0	0	0		cfcV	4	0	0	1.33333		pepE	0
pepB	346	430	332	369.333		ROD_25871	91	71	80	80.6667		fliE	0	0	0	0		kfcF	0	0	4	1.33333		ROD_37211	0	2	0	0.666667		eutK	1	0	0	0.333333		lysA	0	0	0	0		chaB	1	0	0	0.333333		pepN	0
ROD_07101	248	249	214	237		ROD_10561	726	373	504	534.333		fliF	0	0	0	0		kfcG	2	0	0	0.666667		ROD_10101	0	2	10	4		eutL	0	0	0	0		lysC	2	0	0	0.666667		chbA	1	0	0	0.333333		pepP	0
kdsB	268	250	204	240.667		coaBC	990	627	567	728		fliG	0	0	2	0.666667		kfcH	0	0	2	0.666667		ROD_18221	4	2	0	2		eutM	0	0	0	0		lysP	0	0	0	0		chbB	2	0	3	1.66667		pepQ	0
dnaQ	302	244	207	251		aroL	376	251	215	280.667		fliH	0	0	0	0		kgtP	0	0	2	0.666667		ROD_06721	6	1	6	4.33333		eutN	0	0	0	0		lysR	0	0	0	0		chbC_1	0	0	0	0		pepT	0
pyrE	160	214	162	178.667		ROD_11101	167	117	167	150.333		fliI	0	0	0	0		ksgA	0	0	4	1.33333		purK	0	1	0	0.333333		eutP	0	0	0	0		lysS	0	0	0	0		chbC_2	1	0	4	1.66667		per	0
ROD_04331	38	64	46	49.3333		ROD_26971	323	234	219	258.667		fliJ	0	0	0	0		kup	0	0	4	1.33333		ROD_29601	0	2	2	1.33333		eutQ	0	0	0	0		M_1	0	0	0	0		chbF_1	0	0	0	0		perM	0
ROD_20721	81	57	53	63.6667		aspS	890	909	596	798.333		fliK	0	0	0	0		L_1	0	0	0	0		dadX	4	1	1	2		eutR	2	0	0	0.666667		M_2	0	0	0	0		chbG_1	0	0	0	0		pfkA	0
ROD_42701	65	64	46	58.3333		nth	409	326	363	366		fliL	0	0	0	0		L_2	0	0	2	0.666667		fadJ	4	2	2	2.66667		eutS	0	0	0	0		maa	0	0	0	0		chbG_2	0	0	2	0.666667		pfkB	0
yedD	175	138	131	148		ldcA	559	469	411	479.667		fliM	0	0	0	0		lacI	0	0	0	0		bisC	1	2	4	2.33333		eutT	0	0	0	0		macA	0	0	0	0		chbR_1	0	0	0	0		pflA	0
kdsD	389	293	276	319.333		sulA	380	264	254	299.333		fliN	0	0	0	0		lacY	0	0	0	0		mutY	2	1	3	2		exbB	7	0	2	3		macB	0	0	0	0		chbR_2	0	0	0	0		pflC	0
ROD_27131	148	167	117	144		dxs	1021	953	674	882.667		fliO	0	0	0	0		lacZ	0	0	0	0		glgB	6	2	2	3.33333		exoX	0	0	4	1.33333		maeB	2	0	0	0.666667		cheB	0	0	0	0		pflD	0
ROD_43001	255	279	239	257.667		rffE	1007	578	607	730.667		fliP	0	0	0	0		lafA	0	0	0	0		ROD_04191	1	1	0	0.666667		exuR	12	0	4	5.33333		mak	0	0	0	0		cheR	0	0	0	0		pflE	0
fI_1	0	0	0	0		rlmB	446	374	416	412		fliQ	0	0	0	0		lafB	0	0	0	0		ROD_09221	5	1	0	2		exuT	2	0	0	0.666667		malE	0	0	0	0		cheY	0	0	0	0		pflF	0
ROD_14201	260	236	230	242		rnhB	435	305	303	347.667		fliR	0	0	0	0		lafC	0	0	0	0		livJ	7	1	25	11		fabF	4	0	4	2.66667		malF	0	0	0	0		cheZ	0	0	0	0		pgi	2
ROD_15811	402	343	307	350.667		ROD_45911	956	573	374	634.333		fliS	0	0	0	0		lafD	0	0	0	0		rfe	6	1	11	6		fadA	0	0	0	0		malG	0	0	0	0		chpB	0	0	0	0		pgk	0
ROD_29211	187	224	164	191.667		ROD_34311	420	294	356	356.667		fliT	0	0	0	0		lafE	0	0	2	0.666667		ROD_38301	4	2	0	2		fadB	0	0	0	0		malI	0	0	0	0		cI_1	11	0	7	6		pgl	0
ROD_23221	362	330	289	327		ilvB	1164	865	665	898		fliZ	0	0	0	0		lafF	0	0	0	0		hypf	8	2	4	4.66667		fadD	1	0	0	0.333333		malK	0	0	0	0		cI_3	0	0	0	0		pgm	0
bcsA	1181	866	779	942		ROD_34291	964	555	429	649.333		flp1	0	0	0	0		lafK	0	0	0	0		dapE	0	1	4	1.66667		fadE	2	0	2	1.33333		malM	0	0	0	0		cI_5	4	0	0	1.33333		pgpA	0
kdtA	460	422	319	400.333		pduX	613	463	694	590		fmt	0	0	0	0		lafS	0	0	0	0		fhuA	14	2	2	6		fadH	0	0	0	0		malP	0	0	0	0		cI_6	4	0	8	4		pgpB	0
mdoH	1124	835	791	916.667		ribF	808	478	454	580		folA	0	0	1	0.333333		lafT	0	0	0	0		fepA	0	2	7	3		fadI	3	0	2	1.66667		malQ	0	0	0	0		cirA	0	0	0	0		pgsA	0
ROD_41331	231	194	126	183.667		ROD_50001	419	293	345	352.333		folD	0	0	0	0		lafU	0	0	2	0.666667		rffA	0	1	2	1		fadJ	3	0	2	1.66667		malS	0	0	0	0		citA	4	0	0	1.33333		pheA	0
ROD_39391	266	236	156	219.333		ompN_1	844	563	805	737.333		folK	0	0	0	0		lafV	0	0	0	0		ompN_2	5	1	1	2.33333		fadL	3	0	0	1		malT	0	0	1	0.333333		citB	0	0	0	0		pheM	0
purT	486	388	394	422.667		argH	710	698	409	605.667		folP	0	0	0	0		lafW	0	0	0	0		thiH	0	1	2	1		fbaB	0	0	0	0		malX	0	0	0	0		citC	0	0	0	0		pheP	0
xseA	482	452	331	421.667		ROD_12612	381	259	267	302.333		folX	0	0	0	0		lafZ	0	0	0	0		katE	5	2	3	3.33333		fbp	15	0	1	5.33333		malY	0	0	0	0		citD	0	0	0	0		pheS	0
ROD_10771	93	72	60	75		rhtC	430	315	255	333.333		frdA	0	0	0	0		lamB	0	0	0	0		potA	1	1	1	1		fbpC	0	0	0	0		malZ	0	0	0	0		citE	0	0	0	0		pheT	0
ROD_24241	449	285	328	354		ROD_02731	351	210	300	287		frdB	0	0	0	0		lasT	0	0	2	0.666667		ROD_32261	0	1	2	1		fcl	0	0	0	0		manA	2	0	0	0.666667		citF	0	0	0	0		phnA	0
ROD_32821	1559	1242	1268	1356.33		ROD_12931	434	280	238	317.333		frdC	0	0	0	0		lctP	0	0	0	0		bglX	2	2	3	2.33333		fdhD	0	0	0	0		manB	0	0	0	0		citG	0	0	0	0		phoA	0
sufE	146	137	128	137		ROD_t29	0	0	0	0		frdD	0	0	0	0		ldcA	0	0	2	0.666667		ROD_43301	0	2	0	0.666667		fdhE	0	0	0	0		manC	0	0	0	0		citT	0	0	0	0		phoB	0
ROD_40781	1909	1637	1177	1574.33		glnQ	561	366	218	381.667		fre	0	0	0	0		ldcC	2	0	2	1.33333		ROD_16441	13	3	0	5.33333		fdhF_1	0	0	2	0.666667		map_1	0	0	0	0		citX	2	0	0	0.666667		phoE	0
lpxP	250	302	200	250.667		gmhA	457	293	234	328		frlA	0	0	0	0		ldhA	2	0	0	0.666667		ubiH	6	1	2	3		fdhF_2	8	0	0	2.66667		marA	0	0	0	0		coaD	0	0	5	1.66667		phoH	0
ubiG	255	239	181	225		trxC	461	261	251	324.333		frlB	0	0	0	0		ldrD	0	0	2	0.666667		ROD_15041	0	1	2	1		fdnG	3	0	0	1		marB	0	0	0	0		coaE	0	0	0	0		phoP	0
ROD_08761	118	118	97	111		ROD_08061	213	132	177	174		frlD	0	0	0	0		lepA	0	0	6	2		fabF	16	1	11	9.33333		fdnH	0	0	0	0		marC	0	0	0	0		cobC	0	0	0	0		phoQ	0
ROD_12721	351	290	256	299		ROD_19651	249	144	134	175.667		frlR	0	0	0	0		lepB	2	0	4	2		ROD_11781	0	2	0	0.666667		fdnI	0	0	0	0		marR	0	0	0	0		cobD	0	0	0	0		phoR	0
ROD_26223	87	55	49	63.6667		flgN	1528	940	1266	1244.67		frsA	0	0	0	0		leuA	4	0	3	2.33333		ROD_44811	7	2	14	7.66667		fdoH	0	0	0	0		mazG	0	0	0	0		cobQ	2	0	1	1		phoU	0
rluE	204	215	141	186.667		ROD_05121	1170	783	904	952.333		fruB	0	0	2	0.666667		leuB	0	0	4	1.33333		deoB	9	1	5	5		fdrA	0	0	0	0		mchD	0	0	0	0		cobS	2	0	1	1		phrB	0
ROD_32971	85	106	77	89.3333		ROD_18821	546	351	383	426.667		fruK	0	0	0	0		leuD	1	0	4	1.66667		ROD_09121	2	2	0	1.33333		fdx	2	0	1	1		mchE	0	0	0	0		cobT	4	0	0	1.33333		pilL	0
ROD_09871	346	292	261	299.667		ROD_46151	750	431	484	555		frwB	0	0	0	0		leuO	0	0	4	1.33333		ROD_24641	3	4	6	4.33333		fecA	1	0	0	0.333333		mchF	4	0	0	1.33333		cobU	2	0	0	0.666667		pitA	0
ROD_50091	252	237	207	232		glgX_2	1390	995	1356	1247		frwC	0	0	0	0		leuS	2	0	21	7.66667		ROD_22321	0	2	0	0.666667		fecI	0	0	0	0		mdaB	0	0	0	0		codB	3	0	0	1		pldA	0
tusB	151	94	92	112.333		ROD_28141	1781	1111	1270	1387.33		frwD	0	0	0	0		lexA	10	0	14	8		copA	1	2	0	1		fecR	0	0	0	0		mdcA	0	0	0	0		com	4	0	7	3.66667		pldB	0
fepG	376	324	274	324.667		ROD_48621	479	246	393	372.667		fryA	0	0	0	0		lfgA	0	0	0	0		ROD_31961	2	1	2	1.66667		fepA	0	0	2	0.666667		mdcB	0	0	0	0		copA	6	0	2	2.66667		plsB	0
uppP	220	268	190	226		topB	1245	979	931	1051.67		fryB	0	0	0	0		lfgB	1	0	0	0.333333		ROD_49941	29	7	8	14.6667		fepB	0	0	0	0		mdcC	0	0	0	0		corB	2	0	2	1.33333		plsC	0
ccmH	398	343	271	337.333		nudB	245	223	242	236.667		fryC	0	0	0	0		lfgC	0	0	0	0		rhlB	10	1	5	5.33333		fepC	0	0	1	0.333333		mdcD	0	0	0	0		corC	3	0	2	1.66667		plsX	0
nagA	352	374	296	340.667		trpR	222	164	123	169.667		fsaA	0	0	1	0.333333		lfgD	0	0	0	0		mrcB	9	2	9	6.66667		fepD	0	0	0	0		mdcE	0	0	0	0		cox	0	0	0	0		pmbA	0
lepB	359	317	260	312		ROD_41171	816	668	700	728		fsaB	0	0	0	0		lfgE	0	0	0	0		kdtA	5	1	0	2		fepG	0	0	0	0		mdcF	0	0	0	0		cpxA	2	0	0	0.666667		pncA	0
ROD_43541	87	118	75	93.3333		ROD_29911	253	209	234	232		fsr	0	0	1	0.333333		lfgF	0	0	0	0		livM	0	1	0	0.333333		fes	0	0	0	0		mdcH	0	0	0	0		cpxR	4	0	1	1.66667		pncB	0
rnhB	172	194	151	172.333		manY	651	401	430	494		ftsB	0	0	0	0		lfgG	0	0	0	0		codA	4	1	0	1.66667		fhlA	3	0	4	2.33333		mdcR	0	0	0	0		creB	0	0	0	0		pntA	0
ner_1	124	77	75	92		mntR	372	237	253	287.333		ftsE	0	0	0	0		lfgH	0	0	0	0		hemL	3	1	4	2.66667		fhuA	3	0	4	2.33333		mdfA	0	0	0	0		creC	2	0	0	0.666667		pntB	0
ROD_33871	255	282	240	259		ROD_11621	593	399	562	518		ftsL	0	0	0	0		lfgI	0	0	0	0		ROD_15431	0	2	0	0.666667		fhuC	0	0	0	0		mdh	4	0	0	1.33333		creD	2	0	0	0.666667		pnuC	0
plsB	1016	782	688	828.667		ROD_26741	263	231	234	242.667		ftsN	0	0	0	0		lfgJ	0	0	0	0		entF	0	3	0	1		fhuD	0	0	0	0		mdlA	0	0	0	0		crl	3	0	4	2.33333		pocR	0
ROD_26941	765	592	514	623.667		ROD_43141	172	138	122	144		ftsQ	0	0	0	0		lfgK	0	0	0	0		pepN	15	2	12	9.66667		fhuE	0	0	0	0		mdlB	0	0	0	0		csdA	0	0	4	1.33333		polA	0
hemE	383	342	310	345		udhA	1072	700	551	774.333		ftsW	0	0	0	0		lfgL	0	0	0	0		ROD_26771	0	1	0	0.333333		fhuF	0	0	0	0		mdoC	0	0	0	0		csgA	0	0	0	0		polB	0
ROD_11701	255	174	230	219.667		gdhA	839	671	561	690.333		ftsY	0	0	0	0		lfgM	0	0	0	0		ROD_04491	4	2	0	2		fI_1	0	0	0	0		mdoD	0	0	0	0		csgB	0	0	0	0		potA	0
mukB	1512	1425	1147	1361.33		ROD_18351	345	223	179	249		fucA	0	0	2	0.666667		lfgN	0	0	0	0		ROD_03921	1	2	6	3		fI_2	0	0	0	0		mdoG	0	0	0	0		csgC	0	0	0	0		potB	0
gntR	333	319	244	298.667		truA	469	404	321	398		fucI	0	0	0	0		lfhA	0	0	0	0		ROD_25291	6	2	10	6		fic	0	0	0	0		mdtA	0	0	0	0		csgD	0	0	0	0		potC	0
glgP	797	784	601	727.333		ROD_27501	847	570	660	692.333		fucK	0	0	0	0		lfhB	0	0	0	0		glnD	8	2	6	5.33333		fieF	0	0	3	1		mdtB	0	0	0	0		csgE	0	0	0	0		potD	0
pspD	64	73	43	60		spoU	424	344	322	363.333		fucR	0	0	0	0		lfiE	0	0	0	0		acnA	2	2	6	3.33333		fII_1	0	0	0	0		mdtC	0	0	0	0		csgF	0	0	0	0		potF	0
wrbA	268	191	178	212.333		fepG	702	495	528	575		fucU	0	0	0	0		lfiF	0	0	0	0		malT	2	2	4	2.66667		fII_2	0	0	0	0		mdtD	0	0	0	0		csgG	0	0	5	1.66667		potG	0
mug	204	162	142	169.333		ROD_32811	1358	864	817	1013		fumA	0	0	0	0		lfiG	0	0	0	0		glpT	0	1	0	0.333333		fimA	0	0	0	0		mdtG	0	0	0	0		csiE	3	0	2	1.66667		potH	0
phoH	340	339	253	310.667		ROD_05231	1115	715	892	907.333		fumC	0	0	0	0		lfiI	0	0	0	0		menE	2	1	2	1.66667		fimB	0	0	0	0		mdtH	0	0	0	0		cstA	2	0	4	2		potI	0
ROD_27091	209	206	146	187		adk	427	321	156	301.333		G_1	0	0	0	0		lfiJ	0	0	0	0		argH	1	1	2	1.33333		fimC	0	0	0	0		mdtI	0	0	0	0		cts1A	0	0	0	0		poxA	0
dxr	443	382	354	393		ROD_48011	877	497	398	590.667		G_2	0	0	0	0		lfiM	0	0	0	0		cysG	3	1	10	4.66667		fimD	0	0	0	0		mdtJ	0	0	0	0		cts1B	0	0	0	0		poxB	0
lfgB	139	111	90	113.333		ROD_17741	726	482	596	601.333		G_3	0	0	0	0		lfiN	0	0	0	0		ROD_15351	1	1	2	1.33333		fimE	0	0	0	0		mdtK	0	0	0	0		cts1C	0	0	0	0		ppa_1	0
ROD_32951	225	176	166	189		ROD_00041	653	385	418	485.333		gabD	0	0	0	0		lfiP	0	0	0	0		barA	4	2	6	4		fimF	0	0	0	0		mdtM	0	0	0	0		cts1D	0	0	0	0		ppa_2	0
spoU	200	220	155	191.667		dusC	614	467	587	556		galE	0	0	0	0		lfiQ	0	0	0	0		ROD_43081	0	1	0	0.333333		fimG	0	0	0	0		mdtQ	0	0	0	0		cts1E	0	0	0	0		ppc	0
ROD_20771	197	172	136	168.333		cydD	1215	878	722	938.333		galP	0	0	0	0		lfiR	0	0	0	0		ROD_41591	0	1	0	0.333333		fimH	0	0	0	0		menA	0	0	0	0		cts1F	0	0	0	0		ppdA	0
cysQ	221	236	195	217.333		trmU	701	550	493	581.333		galR	0	0	0	0		lgt	1	0	2	1		gltX	20	1	6	9		fimI	0	0	0	0		menB	0	0	0	0		cts1G	0	0	0	0		ppdB	0
rspB_1	90	83	74	82.3333		ROD_36811	256	155	124	178.333		galT	0	0	0	0		ligA	0	0	0	0		ROD_39851	4	1	2	2.33333		fimK	0	0	0	0		menC	0	0	0	0		cts1H	0	0	2	0.666667		ppdC	0
dcm_1	482	456	385	441		asnB	1158	827	814	933		gam	0	0	0	0		ligT	0	0	2	0.666667		ptrA	4	2	4	3.33333		finO	2	0	0	0.666667		menE	0	0	0	0		cts1I	0	0	0	0		ppdD	0
bcsZ	366	352	256	324.667		ROD_43541	289	180	194	221		gapC	0	0	0	0		lipB	4	0	0	1.33333		trkH	2	1	5	2.66667		fixA	0	0	0	0		menF	0	0	0	0		cts1M	0	0	0	0		ppiA	0
uppS	235	241	217	231		ROD_25541	963	606	567	712		garD	0	0	0	0		livF	1	0	0	0.333333		amn	8	1	0	3		fixB	0	0	0	0		mepA	0	0	0	0		cts1N	0	0	0	0		ppiB	0
ROD_19611	107	80	111	99.3333		ROD_47871	240	141	208	196.333		garK_1	0	0	0	0		livG	0	0	2	0.666667		tolC	42	1	14	19		fixC	0	0	0	0		metA	0	0	0	0		cts1O	0	0	0	0		ppiC	0
rffG	324	339	220	294.333		tdk	377	310	202	296.333		garK_2	0	0	0	0		livH	0	0	0	0		ROD_08961	0	1	0	0.333333		fixX	0	0	0	0		metB	0	0	0	0		cts1R	0	0	0	0		ppiD	0
cyoB	708	632	539	626.333		ROD_35291	190	169	237	198.667		garL	0	0	0	0		livJ	2	0	4	2		ROD_20491	2	1	4	2.33333		fklB	2	0	0	0.666667		metC_1	2	0	2	1.33333		cts1S	0	0	0	0		ppk	0
proX	238	316	163	239		thiJ	450	292	313	351.667		garR	0	0	0	0		livK	0	0	2	0.666667		ROD_18301	2	1	4	2.33333		fkpB	0	0	0	0		metC_2	0	0	0	0		cts1T	0	0	0	0		ppnK	0
cysG	454	435	303	397.333		panE	698	450	525	557.667		gatA	0	0	0	0		livM	0	0	0	0		ppx	3	1	5	3		fldA	4	0	2	2		metE	0	0	0	0		cts1U	0	0	0	0		ppsA	0
ROD_43391	275	260	209	248		ROD_22861	634	426	558	539.333		gatB	0	0	0	0		lldD	0	0	0	0		rne	30	2	14	15.3333		flgA	0	0	0	0		metF	0	0	0	0		cts1V	2	0	0	0.666667		ppx	0
pepA	585	478	480	514.333		queA	736	528	469	577.667		gatC	0	0	0	0		lldR	0	0	0	0		ROD_16391	4	2	0	2		flgB	0	0	0	0		metG	2	0	0	0.666667		cts1W	1	0	0	0.333333		pqiA	0
ROD_50071	235	238	219	230.667		btuD	458	368	256	360.667		gatD	0	0	0	0		lolA	1	0	0	0.333333		glpA	0	1	0	0.333333		flgC	0	0	0	0		metH	2	0	2	1.33333		cts2A	0	0	0	0		pqiB	0
mreC	285	328	226	279.667		lolE	752	613	655	673.333		gatR	0	0	0	0		lolB	0	0	0	0		ROD_25991	6	1	0	2.33333		flgJ	0	0	0	0		metI	0	0	0	0		cts2B	0	0	0	0		prc	0
ROD_34311	183	182	113	159.333		rimJ	465	288	345	366		gatY	0	0	0	0		lolC	0	0	1	0.333333		ROD_32211	5	2	7	4.66667		flgK	0	0	0	0		metJ	0	0	0	0		cts2C	0	0	0	0		prfA	0
asnC	129	145	117	130.333		ppx	1100	759	958	939		gatZ	0	0	0	0		lolD	0	0	0	0		recC	4	2	4	3.33333		flgL	2	0	0	0.666667		metK	0	0	0	0		cts2H	0	0	0	0		prfB	0
ROD_38951	183	161	137	160.333		mrdB	874	547	704	708.333		gcvA	0	0	0	0		lolE	2	0	5	2.33333		hybC	8	1	9	6		flgM	0	0	0	0		metL	2	0	0	0.666667		cts2I	0	0	0	0		prfC	0
ROD_17151	46	69	54	56.3333		gltS	825	592	479	632		gcvH	0	0	2	0.666667		lon	8	0	28	12		ROD_28941	0	1	0	0.333333		flgN	2	0	0	0.666667		metN	4	0	0	1.33333		cts2M	0	0	0	0		priA	0
ubiF	442	370	333	381.667		ROD_09221	571	540	500	537		gcvT	0	0	0	0		lpfA	0	0	0	0		recB	2	2	4	2.66667		flhA	0	0	0	0		metR	0	0	0	0		cts2N	0	0	0	0		priB	0
frlR	281	226	237	248		ROD_11671	448	313	275	345.333		ggt	0	0	0	0		lpfB	0	0	0	0		cts2I	4	2	0	2		flhB	0	0	0	0		mfd	1	0	0	0.333333		cts2R	1	0	1	0.666667		priC	0
gpt	177	144	118	146.333		ROD_25811	745	567	721	677.667		gidA	0	0	1	0.333333		lpfC	2	0	0	0.666667		narG	4	2	0	2		flhC	2	0	0	0.666667		mglC	0	0	0	0		cts2S	1	0	0	0.333333		prkB	0
ROD_40421	296	238	216	250		ROD_31561	248	141	108	165.667		gin	0	0	0	0		lpfD	0	0	0	0		ROD_43091	2	1	8	3.66667		flhD	4	0	0	1.33333		mgsA	0	0	0	0		cts2U	0	0	0	0		prlC	0
ROD_10181	162	125	136	141		dacB	1152	701	645	832.667		gldA	0	0	0	0		lpfE	0	0	4	1.33333		ROD_45701	4	2	2	2.66667		flhE	0	0	0	0		mgtA	0	0	0	0		ctsD	0	0	0	0		prmA	0
ROD_03641	394	328	311	344.333		mgtE	1161	702	818	893.667		glgA	0	0	0	0		lplA	0	0	1	0.333333		mtlA	7	1	2	3.33333		fliA	0	0	1	0.333333		mgtE	0	0	0	0		ctsH2	3	0	0	1		proA	0
ROD_28141	674	691	548	637.667		ROD_19051	483	363	368	404.667		glgB	0	0	0	0		lpxB	4	0	3	2.33333		hrpA	13	2	2	5.66667		fliB	0	0	0	0		mhpT	0	0	0	0		ctsH3	0	0	2	0.666667		proB	0
ROD_08361	266	288	243	265.667		ROD_48251	940	620	607	722.333		glgC	0	0	0	0		lpxH	0	0	0	0		dnaX	10	1	6	5.66667		fliC_1	0	0	0	0		minC	3	0	0	1		ctsH4	1	0	3	1.33333		proC	0
argB	299	242	222	254.333		ROD_37361	914	758	572	748		glgP	0	0	1	0.333333		lpxK	0	0	0	0		ROD_08251	0	1	0	0.333333		fliC_2	0	0	0	0		minE	0	0	0	0		cueO	0	0	2	0.666667		proP_1	0
E_2	0	0	0	0		fliR	617	387	551	518.333		glgS	0	0	0	0		lpxP	0	0	5	1.66667		macB	6	1	6	4.33333		fliD	0	0	0	0		mioC	0	0	0	0		cueR	0	0	0	0		proP_2	0
pitA	439	468	389	432		ROD_37811	253	175	199	209		glgX_1	0	0	0	0		ltaE	3	0	0	1		ROD_42781	5	1	2	2.66667		fliE	0	0	0	0		mipA	0	0	0	0		cusC	0	0	0	0		proS	0
ROD_05231	458	456	369	427.667		ROD_12641	559	344	388	430.333		glgX_2	0	0	0	0		lys	0	0	0	0		ROD_50651	0	2	2	1.33333		fliF	0	0	0	0		mlc	2	0	0	0.666667		cutA	2	0	0	0.666667		proV	0
mom	368	230	303	300.333		dxr	900	581	543	674.667		glmS	0	0	6	2		lysA	1	0	0	0.333333		helD	14	1	6	7		fliG	0	0	0	0		mlrA_1	0	0	0	0		cutC	10	0	6	5.33333		proW	0
rtn	592	485	453	510		mdoG	962	745	682	796.333		glnB	0	0	2	0.666667		lysC	6	0	0	2		uvrD	11	1	10	7.33333		fliH	0	0	0	0		mlrA_2	0	0	0	0		cutF	2	0	0	0.666667		proX	0
rfaC	336	298	289	307.667		ROD_48271	1087	598	498	727.667		glnE	0	0	0	0		lysP	0	0	0	0		ROD_24461	4	1	5	3.33333		fliI	0	0	0	0		mltA	0	0	0	0		cvpA	5	0	4	3		proY	1
engA	402	458	343	401		ROD_16421	93	64	80	79		glnH	0	0	2	0.666667		lysR	0	0	0	0		ptsP	12	1	10	7.66667		fliJ	0	0	0	0		mltB	0	0	0	0		cvrA	6	0	3	3		prpB	0
finO	150	171	127	149.333		ROD_28571	487	391	352	410		glnK	0	0	0	0		lysS	4	0	2	2		priA	4	1	3	2.66667		fliK	0	0	0	0		mltC	0	0	0	0		cybB	3	0	0	1		prpC	0
S_2	495	277	337	369.667		rffG	627	517	455	533		glnL	0	0	0	0		M_1	0	0	0	0		fryA	0	1	0	0.333333		fliL	0	0	0	0		mltD	0	0	0	0		cycA	3	0	6	3		prpD	0
sirB2	161	122	118	133.667		mlc	1083	591	900	858		glnS	0	0	0	0		M_2	0	0	0	0		mrcA	15	1	2	6		fliM	0	0	0	0		mltE	0	0	0	0		cydC	4	0	0	1.33333		prpE	0
ccmD	67	66	44	59		rfaC	636	463	546	548.333		gloB	0	0	0	0		macA	0	0	4	1.33333		ROD_25701	6	5	2	4.33333		fliN	0	0	0	0		mntH	0	0	0	0		cydD	2	0	4	2		prpR	0
ROD_44241	214	207	186	202.333		ROD_32981	240	164	238	214		glpA	0	0	0	0		macB	2	0	0	0.666667		polA	21	1	15	12.3333		fliO	0	0	0	0		mntR	0	0	0	0		cyoD	11	0	6	5.66667		prs	0
ROD_07451	483	335	338	385.333		rffT_2	652	522	482	552		glpB	0	0	0	0		maeB	1	0	10	3.66667		mfd	8	1	12	7		fliP	0	0	0	0		moaA	0	0	0	0		cysA	0	0	2	0.666667		prt1	0
rnfA	163	180	125	156		dnaC	541	356	282	393		glpC	0	0	0	0		mak	0	0	2	0.666667		ROD_48171	3	5	2	3.33333		fliQ	0	0	0	0		moaB	0	0	0	0		cysB	0	0	0	0		psd	0
ROD_18111	925	795	560	760		ROD_48021	329	243	240	270.667		glpD	0	0	0	0		malE	0	0	0	0		ROD_17541	0	1	0	0.333333		fliR	2	0	0	0.666667		moaC	0	0	0	0		cysC	0	0	0	0		psiE	0
ROD_30471	236	166	175	192.333		ROD_49601	146	91	128	121.667		glpE	0	0	0	0		malF	0	0	0	0		ROD_29581	2	1	10	4.33333		fliS	0	0	0	0		moaD	0	0	0	0		cysE	0	0	1	0.333333		psiF	0
cydD	667	546	407	540		ROD_38771	589	387	355	443.667		glpF	0	0	0	0		malG	0	0	0	0		lifA2	7	2	0	3		fliT	0	0	0	0		moaE	0	0	0	0		cysG	8	0	4	4		pspA	0
pdxY	262	266	175	234.333		ROD_06551	256	153	110	173		glpG	0	0	0	0		malI	3	0	6	3		A_1	0	0	0	0		fliZ	0	0	0	0		mobA	0	0	0	0		cysH	2	0	2	1.33333		pspB	0
tatD	225	244	159	209.333		ROD_39271	544	426	406	458.667		glpK	0	0	0	0		malM	0	0	0	0		A_2	0	0	0	0		flp1	7	0	0	2.33333		mobB	0	0	0	0		cysI	0	0	6	2		pspC	0
ROD_43141	116	85	92	97.6667		ROD_26091	303	196	274	257.667		glpQ	0	0	0	0		malP	1	0	0	0.333333		A_3	0	0	2	0.666667		folA	0	0	0	0		modA	2	0	0	0.666667		cysJ	3	0	3	2		pspD	0
mrcB	838	780	603	740.333		ROD_06631	426	232	382	346.667		glpR	0	0	0	0		malQ	0	0	0	0		aaeA	0	0	2	0.666667		folC	0	0	3	1		modB	0	0	0	0		cysM	2	0	2	1.33333		pspF	0
rseC	115	140	73	109.333		rnc	427	327	334	362.667		glpT	0	0	0	0		malS	0	0	2	0.666667		aaeB	3	0	2	1.66667		folD	0	0	0	0		modC	0	0	0	0		cysP	1	0	2	1		pssA	0
nudF	229	194	152	191.667		cysB	696	468	404	522.667		glpX	0	0	0	0		malT	1	0	5	2		aaeX	0	0	0	0		folE	1	0	2	1		modE	0	0	0	0		cysQ	0	0	3	1		pstA	0
ROD_06631	174	148	142	154.667		dusA	958	498	554	670		gltJ	0	0	0	0		malX	0	0	2	0.666667		aat	0	0	0	0		folK	1	0	0	0.333333		modF	0	0	2	0.666667		cysS	6	0	0	2		pstB	0
ROD_44551	77	67	50	64.6667		ROD_08471	420	292	337	349.667		gltK	0	0	0	0		malY	1	0	4	1.66667		abrB	0	0	0	0		folP	3	0	0	1		moeA	0	0	0	0		cysU	0	0	0	0		pstC	0
wzzE	392	320	290	334		ROD_28171	351	191	363	301.667		gltL	0	0	0	0		malZ	0	0	2	0.666667		accB	3	0	4	2.33333		folX	4	0	0	1.33333		moeB	0	0	0	0		cysW	0	0	0	0		pstS	0
ROD_35271	71	66	69	68.6667		pdxB	772	544	455	590.333		gltP	0	0	2	0.666667		manB	2	0	2	1.33333		aceA	1	0	4	1.66667		fpr	2	0	2	1.33333		mog	2	0	0	0.666667		cysZ	4	0	0	1.33333		pta	0
espK	447	416	285	382.667		rtn	1091	743	937	923.667		gltS	0	0	0	0		manC	0	0	0	0		aceB	3	0	4	2.33333		frdC	7	0	2	3		mom	0	0	0	0		cytR	9	0	8	5.66667		pth	0
ROD_31501	159	109	125	131		pyrE	412	306	167	295		gluQ	0	0	0	0		manY	2	0	18	6.66667		aceK	0	0	0	0		frdD	2	0	0	0.666667		motA	0	0	0	0		D_1	0	0	4	1.33333		ptrA	0
ROD_48331	627	564	560	583.667		ROD_44471	110	80	124	104.667		glvC	0	0	0	0		marA	1	0	2	1		acpS	1	0	0	0.333333		fre	0	0	8	2.66667		motB	0	0	0	0		D_2	2	0	0	0.666667		ptrB	0
ROD_18081	95	85	63	81		envZ	938	644	568	716.667		glyQ	0	0	0	0		marB	0	0	0	0		acrD	2	0	0	0.666667		frlA	0	0	0	0		mpc	0	0	0	0		dacB	2	0	0	0.666667		ptsA	0
proA	457	381	281	373		ROD_19391	604	604	446	551.333		gmd	0	0	0	0		marC	0	0	0	0		acrE	0	0	0	0		frlB	0	0	0	0		mpl	0	0	0	0		dacD	1	0	0	0.333333		ptsG	0
asnB	669	507	515	563.667		rnfA	444	277	179	300		gmhA	0	0	2	0.666667		marR	0	0	0	0		acrF	0	0	0	0		frlD	0	0	0	0		mppA	2	0	0	0.666667		dadA	4	0	2	2		ptsH	0
rffA	355	344	244	314.333		npdA	573	391	340	434.667		gmhB	0	0	2	0.666667		mazG	1	0	2	1		acrR	6	0	16	7.33333		frlR	2	0	2	1.33333		mprA	0	0	0	0		dam_1	0	0	0	0		ptsI	0
glyQ	376	277	222	291.667		ilvI	1066	820	796	894		gntR	0	0	3	1		mchD	0	0	0	0		acs	2	0	13	5		frsA	6	0	2	2.66667		mqo	0	0	0	0		dam_2	0	0	0	0		ptsJ	0
panE	309	277	235	273.667		ROD_20471	409	286	395	363.333		gntT	0	0	0	0		mchE	0	0	0	0		actP	0	0	3	1		fruA	0	0	0	0		mraW	0	0	0	0		dam_3	1	0	1	0.666667		ptsN	0
ROD_00541	71	41	52	54.6667		ROD_46361	609	459	384	484		gntU	0	0	0	0		mchF	0	0	0	0		ada	0	0	0	0		fruK	5	0	0	1.66667		mraY	1	0	0	0.333333		dam_4	5	0	4	3		ptsO	0
purD	455	391	368	404.667		ROD_t81	69	38	59	55.3333		gntX	0	0	0	0		mdaB	0	0	2	0.666667		adh	0	0	0	0		frwB	0	0	0	0		mraZ	0	0	0	0		dam_5	0	0	1	0.333333		ptsP	0
ROD_29491	113	80	55	82.6667		potC	546	376	274	398.667		gor	0	0	2	0.666667		mdcA	0	0	4	1.33333		adiC	0	0	4	1.33333		frwC	0	0	0	0		mrcA	2	0	2	1.33333		dapA_1	0	0	0	0		purA	0
nanR	224	237	170	210.333		ROD_43001	601	400	402	467.667		gph	0	0	0	0		mdcB	0	0	1	0.333333		adk	2	0	0	0.666667		frwD	2	0	0	0.666667		mrcB	0	0	0	0		dapA_2	15	0	8	7.66667		purB	0
ROD_07461	292	243	250	261.667		ROD_50501	529	360	249	379.333		gpmB	0	0	0	0		mdcC	0	0	0	0		aes	4	0	2	2		fryA	0	0	2	0.666667		mrdB	0	0	0	0		dapB	9	0	0	3		purC	0
ROD_22151	318	272	237	275.667		recD	1200	870	824	964.667		gppA	0	0	1	0.333333		mdcD	0	0	0	0		afuA	2	0	0	0.666667		fryB	2	0	0	0.666667		mreB	0	0	0	0		dapD	4	0	4	2.66667		purD	0
helD	584	621	439	548		ROD_23691	169	108	123	133.333		gpt	0	0	0	0		mdcE	0	0	0	0		afuB	1	0	2	1		fryC	0	0	0	0		mreD	0	0	0	0		dapE	0	0	0	0		purE	0
ROD_02842	83	58	91	77.3333		ROD_05401	694	376	374	481.333		greA	0	0	2	0.666667		mdcF	0	0	0	0		agaW	0	0	0	0		fsaB	0	0	0	0		mrp	2	0	0	0.666667		dapF	3	0	2	1.66667		purF	0
mrp	355	335	269	319.667		cbiB	583	454	735	590.667		greB	0	0	0	0		mdcG	0	0	0	0		aglB	2	0	0	0.666667		ftnB	7	0	0	2.33333		msbA	0	0	0	0		dbh	3	0	3	2		purH	0
recQ	643	552	489	561.333		ROD_30951	206	129	123	152.667		groS	0	0	1	0.333333		mdcH	0	0	0	0		agp	6	0	16	7.33333		ftsL	4	0	0	1.33333		msbB	0	0	0	0		dbpA	3	0	1	1.33333		purK	0
ROD_t78	0	0	0	0		ROD_11291	455	310	319	361.333		grxA	0	0	1	0.333333		mdcR	0	0	2	0.666667		aidB	0	0	0	0		ftsN	2	0	2	1.33333		mscL	1	0	0	0.333333		dcd	2	0	0	0.666667		purL	0
aroC	471	327	290	362.667		ROD_46261	535	369	262	388.667		grxB	0	0	0	0		mdfA	0	0	2	0.666667		air	0	0	2	0.666667		ftsX	2	0	3	1.66667		mscS	2	0	0	0.666667		dcm_2	0	0	0	0		purM	0
ROD_14781	111	93	107	103.667		deaD	864	886	676	808.667		gshA	0	0	0	0		mdh	6	0	10	5.33333		ais	0	0	0	0		ftsY	3	0	2	1.66667		msrA	1	0	0	0.333333		dcp	6	0	2	2.66667		purN	0
ROD_50111	521	473	445	479.667		ROD_10271	390	219	312	307		gsk	0	0	1	0.333333		mdlB	0	0	0	0		aldA	2	0	0	0.666667		fucI	2	0	0	0.666667		msrB	0	0	0	0		dcrB	5	0	6	3.66667		purR	0
nfi	209	202	161	190.667		erfK	672	435	479	528.667		gsp	0	0	0	0		mdoB	4	0	3	2.33333		aldB	0	0	0	0		fucK	0	0	0	0		msyB	0	0	0	0		dcuA_1	2	0	0	0.666667		purT	0
lepA	684	541	534	586.333		ROD_10471	339	235	257	277		gspA	0	0	0	0		mdoD	0	0	2	0.666667		alkA	0	0	0	0		fucR	0	0	0	0		mtfA	0	0	0	0		dcuA_2	2	0	6	2.66667		purU	0
ROD_27421	372	280	330	327.333		fhuF	644	370	426	480		gspB	0	0	0	0		mdoG	2	0	8	3.33333		alkB	2	0	0	0.666667		fucU	0	0	0	0		mtgA	0	0	0	0		dcuB	5	0	5	3.33333		putA	0
degS	387	320	343	350		gltI	661	426	348	478.333		gspC	0	0	0	0		mdtA	0	0	0	0		allD	0	0	0	0		fumC	0	0	0	0		mtlA	0	0	0	0		dcuC	3	0	2	1.66667		putP	0
E+E'_2	0	0	0	0		holD	204	194	124	174		gspD	0	0	0	0		mdtB	0	0	3	1		alsA	0	0	0	0		fxsA	0	0	0	0		mtlD	0	0	0	0		dcyD	5	0	0	1.66667		puuA	0
fI_2	0	0	0	0		ROD_28751	549	334	376	419.667		gspE	0	0	0	0		mdtC	2	0	2	1.33333		alsB	0	0	1	0.333333		G_1	3	0	0	1		mtlR	0	0	0	0		ddlA	2	0	0	0.666667		puuB	0
ROD_02241	244	230	209	227.667		btuB	946	860	589	798.333		gspF	0	0	0	0		mdtD	2	0	0	0.666667		alsC	2	0	0	0.666667		G_2	0	0	0	0		mtn	0	0	0	0		ddlB	7	0	4	3.66667		puuC	0
tyrB	435	357	299	363.667		panC	481	399	282	387.333		gspG	0	0	0	0		mdtG	0	0	0	0		alsE	0	0	4	1.33333		G_3	2	0	0	0.666667		mtr	0	0	0	0		dedA	2	0	0	0.666667		puuD	0
ROD_27391	229	243	241	237.667		kup	1364	872	851	1029		gspH	0	0	0	0		mdtH	0	0	0	0		alsK	0	0	0	0		gabD	2	0	2	1.33333		mug	0	0	0	0		dedD	4	0	2	2		puuE	0
hnr	324	302	213	279.667		ROD_08051	582	452	397	477		gspI	0	0	0	0		mdtI	0	0	1	0.333333		alsR	6	0	10	5.33333		galF	18	0	10	9.33333		mukB	1	0	0	0.333333		degQ	4	0	3	2.33333		puuP	0
speG	176	167	152	165		hisJ	525	365	291	393.667		gspJ	0	0	0	0		mdtM	0	0	0	0		alx	0	0	3	1		galK	0	0	0	0		mukF	0	0	0	0		deoD	3	0	2	1.66667		puuR	0
glnQ	199	215	162	192		ROD_39391	445	334	355	378		gspK	0	0	0	0		mdtQ	0	0	0	0		amiB	4	0	2	2		galP	2	0	0	0.666667		murA	0	0	0	0		deoR	2	0	2	1.33333		pykA	0
ROD_12591	40	74	59	57.6667		ROD_05701	375	271	291	312.333		gspL	0	0	0	0		menA	0	0	0	0		amiC	5	0	4	3		galS	0	0	2	0.666667		murB	0	0	0	0		dgkA	1	0	0	0.333333		pykF	0
ROD_08371	251	271	201	241		selB	1175	860	1057	1030.67		gspM	0	0	0	0		menB	0	0	1	0.333333		ampD	2	0	2	1.33333		galT	2	0	1	1		murD	0	0	0	0		dgoA_1	1	0	0	0.333333		pyrB	0
lysC	535	401	405	447		ROD_05391	260	223	213	232		gspO	0	0	0	0		menC	2	0	4	2		ampE	0	0	1	0.333333		gam	0	0	1	0.333333		murE	0	0	0	0		dgoD	0	0	2	0.666667		pyrC	0
ROD_43561	194	171	146	170.333		xseA	945	638	452	678.333		guaB	0	0	4	1.33333		menD	0	0	4	1.33333		ampG	4	0	5	3		gapC	0	0	0	0		murI	0	0	0	0		dgoK	0	0	0	0		pyrD	0
ROD_33581	317	226	210	251		deoC	630	362	327	439.667		gudP	0	0	0	0		menE	0	0	0	0		ampH	2	0	0	0.666667		garK_1	0	0	0	0		murP	0	0	0	0		dgoR	0	0	0	0		pyrE	0
ROD_50321	148	176	88	137.333		priC	443	245	273	320.333		gudX	0	0	0	0		menF	2	0	2	1.33333		amtB	2	0	0	0.666667		garK_2	2	0	0	0.666667		murQ	0	0	0	0		dgoT	0	0	0	0		pyrF	0
ispA	298	266	201	255		ROD_25801	384	281	365	343.333		gyrB	2	0	0	0.666667		mepA	1	0	2	1		amyA	0	0	5	1.66667		garL	5	0	0	1.66667		mutH	0	0	0	0		dgt	2	0	2	1.33333		pyrG	0
ROD_35571	191	195	150	178.667		pduC	968	772	1353	1031		H	0	0	0	0		metA	0	0	4	1.33333		anmK	2	0	0	0.666667		garR	4	0	0	1.33333		mutM	0	0	0	0		diaA	1	0	2	1		pyrH	0
ROD_27431	168	163	119	150		ldhA	757	459	523	579.667		hcaT	0	0	0	0		metB	1	0	11	4		ansA	0	0	1	0.333333		gatA	0	0	0	0		mutT	0	0	0	0		dinG	4	0	0	1.33333		pyrI	0
pmbA	433	399	354	395.333		ROD_32971	293	150	169	204		hcr	0	0	0	0		metC_1	0	0	4	1.33333		apaH	0	0	2	0.666667		gatB	0	0	0	0		mutY	0	0	0	0		dinI	2	0	2	1.33333		pyrL	0
ROD_26251	293	160	179	210.667		rnr	1557	1136	1184	1292.33		hda	0	0	0	0		metC_2	2	0	0	0.666667		apbE	2	0	0	0.666667		gatC	0	0	0	0		mviN	0	0	0	0		djlA	1	0	0	0.333333		Q	0
mrcA	926	759	589	758		lfgB	311	161	353	275		hemB	0	0	0	0		metJ	1	0	16	5.66667		aphA	0	0	0	0		gatD	1	0	0	0.333333		N_1	0	0	0	0		dkgA_1	5	0	0	1.66667		qor	0
aroA	357	378	295	343.333		ROD_21531	81	49	60	63.3333		hemC	0	0	0	0		metN	2	0	2	1.33333		araA	0	0	1	0.333333		gatY	0	0	0	0		N_2	0	0	0	0		dkgA_2	0	0	0	0		qseB	0
T_4	1060	605	873	846		arcB	1548	1079	1059	1228.67		hemE	0	0	0	0		metQ	4	0	22	8.66667		araB	0	0	0	0		gatZ	0	0	0	0		nac	0	0	0	0		dmsA	2	0	4	2		qseC	0
ROD_35931	174	185	140	166.333		ROD_07811	501	419	380	433.333		hemF	0	0	0	0		metR	0	0	1	0.333333		araC	0	0	0	0		gcd	0	0	0	0		nadA	0	0	0	0		dmsB	1	0	0	0.333333		queA	0
ROD_32281	130	139	128	132.333		lolA	450	282	286	339.333		hemH	0	0	0	0		mfd	2	0	8	3.33333		araD	0	0	0	0		gcp	2	0	0	0.666667		nadB	0	0	0	0		dmsC	1	0	0	0.333333		queC	0
pgl	266	292	242	266.667		ROD_46301	218	146	130	164.667		hemK	0	0	0	0		mglA	2	0	0	0.666667		araE	0	0	0	0		gcvA	2	0	1	1		nadC	0	0	0	0		dmsD	0	0	2	0.666667		queF	0
dgkA	94	108	66	89.3333		ROD_34041	1129	818	1513	1153.33		hemL	0	0	0	0		mglB	0	0	4	1.33333		araF	0	0	0	0		gcvH	1	0	1	0.666667		nadD	0	0	0	0		dnaB_1	0	0	0	0		R	0
dnaC	236	216	162	204.667		ROD_10211	450	289	293	344		hemN	0	0	0	0		mglC	1	0	3	1.33333		araG	0	0	0	0		gcvP	13	0	0	4.33333		nadE	0	0	0	0		dnaB_2	5	0	2	2.33333		r1	0
ROD_13291	207	195	172	191.333		nfnB	529	300	340	389.667		hemX	0	0	0	0		mgsA	1	0	0	0.333333		araH	0	0	0	0		ggt	5	0	0	1.66667		nadR	0	0	0	0		dnaC	8	0	6	4.66667		radA	0
rfbD	244	262	217	241		dcuB	898	615	888	800.333		hemY	0	0	0	0		mgtA	0	0	0	0		araJ	0	0	0	0		gidA	8	0	3	3.66667		nagA	0	0	0	0		dnaQ	0	0	3	1		radC	0
cirA	681	578	550	603		ROD_34091	311	216	253	260		hexR	0	0	0	0		mgtE	0	0	2	0.666667		arcC_1	0	0	0	0		gidB	0	0	0	0		nagB	5	0	1	2		dnaT	0	0	2	0.666667		ramA	0
cbpM	90	89	93	90.6667		ROD_42031	801	572	477	616.667		hflC	0	0	2	0.666667		mhpT	0	0	0	0		arcC_2	0	0	0	0		gin	0	0	0	0		nagC	2	0	0	0.666667		dnaX	6	0	6	4		rapA	0
frsA	342	362	291	331.667		ROD_33711	171	136	148	151.667		hflK	0	0	2	0.666667		minD	8	0	34	14		argE	5	0	5	3.33333		gldA	0	0	0	0		nagD	0	0	2	0.666667		dpiA	0	0	0	0		ravA	0
ROD_29341	220	218	226	221.333		ROD_31591	615	394	436	481.667		hisB	0	0	0	0		mioC	0	0	0	0		argO	0	0	0	0		glgA	2	0	0	0.666667		nagK	0	0	0	0		dpiB	0	0	1	0.333333		rbfA	0
ROD_30481	283	317	248	282.667		mreD	381	223	233	279		hisL	0	0	0	0		mipA	5	0	5	3.33333		argT	3	0	2	1.66667		glgC	4	0	4	2.66667		nagZ	0	0	0	0		dppB	0	0	0	0		rbn	0
ROD_10791	104	109	81	98		sapF	642	368	462	490.667		hisM	0	0	0	0		mlc	0	0	6	2		aroA	6	0	3	3		glgX_1	0	0	0	0		nanA	0	0	0	0		dppC	2	0	2	1.33333		rbsA	0
ROD_31981	198	167	144	169.667		ROD_16801	621	484	473	526		hisP	0	0	0	0		mlrA_1	0	0	5	1.66667		aroC	5	0	0	1.66667		glgX_2	3	0	5	2.66667		nanE	0	0	0	0		dppD	2	0	0	0.666667		rbsB	0
ROD_42231	128	105	94	109		ROD_30791	209	157	153	173		hisQ	0	0	0	0		mlrA_2	0	0	2	0.666667		aroD	5	0	0	1.66667		glmM	6	0	3	3		nanK	0	0	0	0		dsbB	0	0	2	0.666667		rbsC	0
tadA_1	185	157	134	158.667		ROD_18971	1224	602	472	766		hldE	0	0	0	0		mltA	0	0	9	3		aroE	6	0	4	3.33333		glnE	2	0	2	1.33333		nanR	0	0	0	0		dsbD	2	0	1	1		rbsD	0
rnb	599	559	472	543.333		pduK	311	210	496	339		hlyB	0	0	0	0		mltB	5	0	0	1.66667		aroH	6	0	0	2		glnK	2	0	3	1.66667		nanT	0	0	0	0		dsbG	2	0	0	0.666667		rbsK	0
ROD_47881	159	117	97	124.333		sapC	573	405	576	518		hlyC	0	0	0	0		mltC	2	0	0	0.666667		aroL	3	0	3	2		glnL	0	0	4	1.33333		napA	4	0	0	1.33333		dsrB	3	0	0	1		rbsR	0
ROD_09561	392	388	317	365.667		artM	327	304	277	302.667		hmpA	0	0	0	0		mltE	0	0	4	1.33333		aroM	2	0	2	1.33333		glnP	1	0	0	0.333333		napB	0	0	0	0		dtd	1	0	0	0.333333		rcnA	0
pagP	264	167	169	200		ROD_30601	119	147	101	122.333		hnr	0	0	0	0		mntH	4	0	9	4.33333		artM	0	0	2	0.666667		gloA	2	0	7	3		napC	0	0	2	0.666667		dusA	1	0	0	0.333333		rcpA	0
ROD_34661	241	199	139	193		ROD_09951	412	249	192	284.333		hns_2	0	0	0	0		mntR	0	0	0	0		artQ	0	0	1	0.333333		glpA	0	0	0	0		napF	4	0	0	1.33333		dusC	4	0	3	2.33333		rcpC	0
ROD_28521	119	114	96	109.667		ROD_30451	1973	1233	1939	1715		hofB	0	0	0	0		moaA	0	0	0	0		ascB	0	0	0	0		glpB	0	0	0	0		napG	0	0	0	0		dut	2	0	1	1		rcsA	0
ROD_01981	178	157	123	152.667		ROD_22881	414	265	366	348.333		hofC	0	0	0	0		moaB	0	0	0	0		ascF	0	0	0	0		glpC	0	0	1	0.333333		napH	0	0	0	0		E+E'_1	0	0	0	0		rcsB	0
ROD_46071	451	369	345	388.333		sufD	672	576	422	556.667		hofM	0	0	0	0		moaC	0	0	0	0		ascG	0	0	2	0.666667		glpD	0	0	0	0		narG	0	0	0	0		E+E'_2	0	0	0	0		rcsC	0
ROD_13631	850	878	690	806		hemK	405	379	333	372.333		hofN	0	0	2	0.666667		moaD	0	0	0	0		asnC	1	0	0	0.333333		glpE	2	0	0	0.666667		narH	0	0	0	0		E_1	0	0	0	0		rcsD	0
eco	129	143	95	122.333		ROD_44691	121	91	120	110.667		hofO	0	0	0	0		moaE	0	0	2	0.666667		asr	0	0	0	0		glpF	1	0	0	0.333333		narI	0	0	0	0		E_2	0	0	0	0		rcsF	0
radC	200	191	150	180.333		cpdB	1356	880	907	1047.67		hofP	0	0	0	0		mobA	0	0	0	0		assT	0	0	1	0.333333		glpG	1	0	0	0.333333		narJ	0	0	0	0		eamA	1	0	0	0.333333		rdgC	0
ROD_34771	369	252	248	289.667		csdA	860	547	447	618		hofQ	0	0	0	0		mobB	0	0	0	0		astA	0	0	0	0		glpK	2	0	2	1.33333		narK	0	0	0	0		ecnR	2	0	1	1		rdoA	0
ROD_10911	273	269	204	248.667		elbA	318	160	202	226.667		hokA	0	0	1	0.333333		modA	0	0	1	0.333333		astB	0	0	0	0		glpQ	10	0	0	3.33333		narL	0	0	0	0		eda	3	0	0	1		recA	0
msbA	491	501	428	473.333		ROD_27071	502	265	262	343		hokE1	0	0	0	0		modB	2	0	0	0.666667		astC	0	0	0	0		glpR	0	0	0	0		narP	0	0	0	0		efeU	0	0	0	0		recB	0
ROD_01071	183	213	152	182.667		sbcB	1056	640	472	722.667		holA	0	0	0	0		modC	0	0	0	0		astD	0	0	0	0		glpT	0	0	0	0		narQ	0	0	0	0		elbA	2	0	4	2		recC	0
ROD_37811	108	103	83	98		ROD_05651	755	528	508	597		holB	0	0	0	0		modE	0	0	0	0		astE	0	0	0	0		glpX	0	0	0	0		narU	0	0	0	0		elbB	0	0	0	0		recD	0
ROD_36991	253	287	180	240		folP	595	381	436	470.667		holC	0	0	0	0		modF	6	0	4	3.33333		atoA	0	0	0	0		glsA2	0	0	0	0		narV	0	0	0	0		emrB	2	0	2	1.33333		recF	0
lgt	229	250	159	212.667		gntU	1027	572	537	712		holD	0	0	0	0		moeB	0	0	0	0		atoD	0	0	0	0		gltJ	1	0	4	1.66667		narW	0	0	0	0		emrD	0	0	2	0.666667		recG	0
macA	407	319	343	356.333		visC	795	538	609	647.333		hosA	0	0	0	0		mog	0	0	0	0		avtA	3	0	3	2		gltK	1	0	4	1.66667		narX	0	0	0	0		endA	0	0	0	0		recJ	0
ppx	504	439	379	440.667		ROD_25671	210	130	180	173.333		hscB	0	0	2	0.666667		motA	0	0	0	0		B	0	0	0	0		gltL	1	0	3	1.33333		narY	0	0	0	0		engA	8	0	2	3.33333		recN	0
aspA	596	409	386	463.667		ROD_09561	978	600	585	721		hslJ	0	0	0	0		motB	0	0	0	0		baeR	0	0	0	0		gltP	0	0	0	0		narZ	0	0	0	0		engC	5	0	7	4		recO	0
hemK	237	238	181	218.667		mepA	501	368	305	391.333		hslR	0	0	0	0		mpl	2	0	0	0.666667		baeS	1	0	0	0.333333		gltS	3	0	0	1		nasA	0	0	0	0		entA	1	0	0	0.333333		recQ	0
thiJ	186	168	151	168.333		metK	623	514	438	525		hslS	0	0	0	0		mprA	0	0	5	1.66667		basR	0	0	0	0		gluQ	0	0	0	0		nasB	0	0	0	0		entB	1	0	0	0.333333		recR	0
tusD	132	110	88	110		pnuC	476	320	315	370.333		hslV	0	0	0	0		mqo	0	0	0	0		basS	0	0	2	0.666667		glvC	2	0	0	0.666667		nasD	0	0	0	0		entC	2	0	0	0.666667		recX	0
ansA	314	289	209	270.667		apaH	631	377	378	462		htpG	0	0	4	1.33333		mraY	3	0	14	5.66667		bax	5	0	4	3		glyQ	4	0	0	1.33333		nasE	0	0	0	0		entD	0	0	0	0		regA	0
ROD_42451	114	86	67	89		ROD_02251	576	329	309	404.667		htpX	0	0	2	0.666667		mrcB	6	0	8	4.66667		bcr	1	0	0	0.333333		glyS	6	0	5	3.66667		nasF	0	0	0	0		entF	6	0	0	2		relA	0
purN	231	182	147	186.667		sugE	210	141	166	172.333		htrA	0	0	5	1.66667		mrdA	0	0	0	0		bcsA	5	0	2	2.33333		gmd	0	0	0	0		nasR	2	0	0	0.666667		entS	2	0	1	1		rep	0
ldcA	321	259	226	268.667		iscR	388	218	189	265		htrB	0	0	0	0		mrdB	0	0	4	1.33333		bcsC	4	0	0	1.33333		gmhA	4	0	0	1.33333		ndpA	0	0	0	0		envR	0	0	0	0		retA	0
ROD_02911	365	253	297	305		E+E'_1	0	0	0	0		hutC	0	0	0	0		mreB	8	0	6	4.66667		bcsZ	2	0	0	0.666667		gmhB	1	0	0	0.333333		nei	0	0	0	0		envZ	2	0	0	0.666667		rfaB	0
galR	265	291	224	260		pduN	145	122	205	157.333		hutG	0	0	0	0		mreC	0	0	1	0.333333		bglA	0	0	2	0.666667		gntK	0	0	0	0		nemA	0	0	0	0		espM1	2	0	2	1.33333		rfaD	0
lolE	399	352	322	357.667		treR	669	419	459	515.667		hutH	0	0	0	0		mreD	0	0	1	0.333333		bioC	0	0	2	0.666667		gntT	4	0	2	2		nepI	0	0	0	0		eutA	0	0	0	0		rfaF	0
ROD_27911	183	217	176	192		entA	501	334	283	372.667		hutI	0	0	0	0		mrp	0	0	4	1.33333		bioD	0	0	0	0		gntU	0	0	0	0		ner_1	0	0	0	0		eutB	0	0	2	0.666667		rfaG	0
ugpQ	265	211	217	231		setA	777	520	580	625.667		hutU	0	0	0	0		msbA	0	0	3	1		bioH	4	0	1	1.66667		gntX	2	0	0	0.666667		ner_2	0	0	0	0		eutC	0	0	1	0.333333		rfaH	0
ROD_09471	274	188	158	206.667		mdoB	1540	967	690	1065.67		hybA	0	0	0	0		msbB	0	0	0	0		birA	4	0	0	1.33333		gntY	0	0	0	0		nfi	0	0	0	0		eutD	0	0	0	0		rfaI	0
hemX	486	337	356	393		ROD_14861	142	103	126	123.667		hybB	0	0	2	0.666667		mscL	4	0	4	2.66667		blc	0	0	1	0.333333		gpmB	2	0	0	0.666667		nfnB	0	0	0	0		eutE	2	0	5	2.33333		rfaJ	0
ROD_02891	146	75	102	107.667		ROD_08431	726	445	570	580.333		hybD	0	0	0	0		mscS	4	0	10	4.66667		blr	2	0	1	1		gppA	5	0	4	3		nfo	0	0	0	0		eutJ	2	0	3	1.66667		rfaK	0
ROD_14981	295	310	198	267.667		ROD_15801	481	293	404	392.667		hybF	0	0	0	0		msrA	0	0	0	0		btuD	1	0	0	0.333333		gpt	0	0	0	0		nfsA	0	0	0	0		eutK	0	0	5	1.66667		rfaL	0
ROD_36291	699	528	546	591		ROD_10921	350	324	237	303.667		hybG	0	0	0	0		msyB	1	0	0	0.333333		btuF	0	0	1	0.333333		greB	0	0	0	0		nhaB	0	0	0	0		eutM	0	0	4	1.33333		rfaP	0
ROD_03181	118	133	102	117.667		sirB1	470	355	353	392.667		hycA	0	0	0	0		mtfA	2	0	4	2		btuR	2	0	0	0.666667		groS	12	0	2	4.66667		nhaR	0	0	0	0		eutN	0	0	1	0.333333		rfaQ	0
hexR	245	247	185	225.667		X	130	88	106	108		hycB	0	0	0	0		mtgA	5	0	0	1.66667		budC	0	0	2	0.666667		grxB	2	0	0	0.666667		nhoA	0	0	0	0		eutP	0	0	4	1.33333		rfaS	0
ROD_22261	228	209	173	203.333		proB	545	483	360	462.667		hycC	0	0	0	0		mtlA	4	0	2	2		C	0	0	0	0		grxC	1	0	0	0.333333		nikA	0	0	0	0		eutQ	0	0	0	0		rfaY	0
ubiC	147	139	99	128.333		srlR	484	338	381	401		hycD	0	0	0	0		mtlD	2	0	2	1.33333		caiC	1	0	0	0.333333		gshB	0	0	2	0.666667		nikB	0	0	0	0		eutR	0	0	1	0.333333		rfaZ	0
ROD_47351	553	302	468	441		ROD_26051	305	231	316	284		hycF	0	0	0	0		mtlR	0	0	6	2		caiD	0	0	0	0		gsk	0	0	0	0		nikC	0	0	0	0		eutS	0	0	0	0		rfbA	0
ROD_00721	234	214	165	204.333		rffD	735	549	431	571.667		hycG	0	0	0	0		mtn	0	0	4	1.33333		caiF	2	0	3	1.66667		gsp	5	0	5	3.33333		nikD	0	0	0	0		exbB	4	0	2	2		rfbB	0
ROD_48101	234	214	169	205.667		glgP	1519	1064	1320	1301		hycH	0	0	0	0		mtr	0	0	0	0		caiT	2	0	2	1.33333		gspB	0	0	0	0		nikE	0	0	0	0		exbD	1	0	4	1.66667		rfbC	0
lasT	262	173	151	195.333		folK	225	208	101	178		hycI	0	0	0	0		mug	0	0	0	0		carA	4	0	2	2		gspC	0	0	0	0		nikR	0	0	0	0		exuR	8	0	2	3.33333		rfbD	0
dtd	154	122	107	127.667		ROD_22151	579	390	426	465		hydN	0	0	0	0		mukB	9	0	20	9.66667		cbiB	1	0	0	0.333333		gspD	2	0	2	1.33333		nirB	1	0	0	0.333333		exuT	0	0	3	1		rfe	0
ROD_01261	96	101	77	91.3333		ROD_09131	154	148	165	155.667		hyi	0	0	0	0		mukE	0	0	0	0		cbiC	0	0	2	0.666667		gspE	0	0	0	0		nirC	0	0	0	0		fabZ	6	0	3	3		rffA	0
tehB	147	166	125	146		ROD_25831	365	253	326	314.667		hypA	0	0	0	0		mukF	0	0	0	0		cbiD	2	0	0	0.666667		gspF	0	0	0	0		nirD	1	0	0	0.333333		fadD	6	0	1	2.33333		rffC	0
ahpF	460	435	385	426.667		ROD_45701	1923	1640	1328	1630.33		hypB	0	0	0	0		murB	0	0	8	2.66667		cbiE	0	0	0	0		gspG	0	0	0	0		nleB2	0	0	0	0		fadE	6	0	3	3		rffD	0
ROD_26291	71	55	61	62.3333		ROD_18231	196	110	126	144		hypC	0	0	0	0		murC	6	0	6	4		cbiF	2	0	0	0.666667		gspH	0	0	0	0		nleD-2	0	0	0	0		fadL	0	0	2	0.666667		rffE	0
arcB	789	649	572	670		ROD_12021	657	405	330	464		hypD	0	0	0	0		murE	1	0	10	3.66667		cbiG	3	0	0	1		gspI	0	0	0	0		nleG	0	0	0	0		fadR	5	0	2	2.33333		rffG	0
mepA	251	229	158	212.667		ROD_41121	265	156	171	197.333		hypE	0	0	0	0		murF	0	0	14	4.66667		cbiH	3	0	1	1.33333		gspJ	0	0	0	0		nlpC	0	0	0	0		fbpC	0	0	0	0		rffH	0
ROD_42931	540	387	484	470.333		ROD_45391	330	246	221	265.667		hypf	0	0	0	0		murG	0	0	0	0		cbiJ	0	0	0	0		gspK	0	0	0	0		norR	0	0	0	0		fcl	0	0	0	0		rffM	0
ROD_18351	125	124	131	126.667		mrcA	1436	1106	957	1166.33		I_1	0	0	0	0		murI	7	0	3	3.33333		cbiK	0	0	0	0		gspL	0	0	0	0		norV	0	0	0	0		fdhE	2	0	2	1.33333		rffT_1	0
ROD_13641	115	114	101	110		rspB_1	138	112	130	126.667		I_2	0	0	0	0		murP	0	0	0	0		cbiL	0	0	0	0		gspM	0	0	0	0		norW	0	0	0	0		fdhF_1	3	0	0	1		rffT_2	0
ROD_03761	243	267	172	227.333		finO	340	236	240	272		iaaA	0	0	0	0		murQ	0	0	0	0		cbiM	1	0	0	0.333333		gspO	0	0	0	0		npdA	0	0	0	0		fdnH	0	0	0	0		rhaA	0
ROD_09451	232	118	170	173.333		lpxB	728	493	501	574		iap	0	0	0	0		mutH	0	0	1	0.333333		cbiN	1	0	1	0.666667		gst	4	0	0	1.33333		nrdA	0	0	1	0.333333		fdnI	0	0	0	0		rhaB	0
ROD_04251	299	334	252	295		gidA	1054	809	592	818.333		iciA	0	0	0	0		mutM	0	0	0	0		cbiO	2	0	2	1.33333		guaA	5	0	2	2.33333		nrdB	0	0	0	0		fdoI	6	0	0	2		rhaD	0
ppnK	263	243	182	229.333		gcp	682	434	325	480.333		iclR	0	0	0	0		mutS	2	0	2	1.33333		cbiQ	2	0	1	1		gudD	3	0	0	1		nrdE	0	0	0	0		fdrA	4	0	0	1.33333		rhaR	0
ROD_15211	456	402	357	405		galT	565	448	271	428		idi	0	0	0	0		mutT	0	0	0	0		cbiT	0	0	0	0		gudP	0	0	0	0		nrdF	0	0	0	0		fdx	0	0	0	0		rhaS	0
lifA3	821	747	729	765.667		hypD	808	480	708	665.333		ilvB	0	0	0	0		mutY	0	0	4	1.33333		cbl	0	0	0	0		gudX	0	0	0	0		nrdG	0	0	0	0		fecA	0	0	0	0		rhaT	0
ROD_35261	52	77	61	63.3333		mreC	520	444	319	427.667		ilvM	0	0	0	0		mviN	0	0	2	0.666667		ccmA	2	0	2	1.33333		H	0	0	0	0		nrdH	0	0	0	0		fecI	0	0	0	0		rhlB	0
ROD_24351	349	404	265	339.333		ROD_18731	806	549	559	638		ilvN	0	0	0	0		N_1	0	0	4	1.33333		ccmB	0	0	0	0		hcaT	0	0	0	0		nrdI	0	0	0	0		fecR	0	0	0	0		rhlE	2
ROD_47131	114	86	94	98		ROD_23571	155	109	99	121		ilvY	0	0	0	0		N_2	0	0	2	0.666667		ccmC	0	0	0	0		hcp	2	0	2	1.33333		nrdR	0	0	0	0		feoA	0	0	5	1.66667		rho	0
ROD_45641	477	535	341	451		ROD_17161	516	320	455	430.333		imp	0	0	0	0		nadA	0	0	0	0		ccmD	0	0	1	0.333333		hcr	1	0	0	0.333333		nrfA	8	0	0	2.66667		fepA	0	0	0	0		rhtB	0
cfcB	621	519	446	528.667		pdxJ	401	312	246	319.667		inv_1	0	0	0	0		nadB	0	0	0	0		ccmE	2	0	2	1.33333		hda	4	0	2	2		nrfB	0	0	0	0		fepB	0	0	0	0		rhtC	0
znuC	188	209	152	183		ROD_10181	235	170	209	204.667		inv_2	0	0	0	0		nadD	1	0	0	0.333333		ccmF	2	0	0	0.666667		hemC	1	0	0	0.333333		nrfC	0	0	0	0		fepC	0	0	4	1.33333		ribA	0
ROD_10271	125	128	140	131		cafA	1046	626	558	743.333		inv_3	0	0	0	0		nadE	0	0	2	0.666667		ccmG	0	0	0	0		hemE	4	0	0	1.33333		nrfG	0	0	0	0		fepD	0	0	0	0		ribB	0
tkrA	273	268	196	245.667		cutC	484	318	414	405.333		iscR	0	0	0	0		nadR	2	0	1	1		ccmH	4	0	2	2		hemF	0	0	0	0		nsrR	0	0	0	0		fepG	0	0	0	0		ribD	0
pldB	384	281	304	323		dgkA	253	157	137	182.333		iscS	0	0	2	0.666667		nagA	4	0	2	2		cdaR	7	0	0	2.33333		hemG	0	0	2	0.666667		nth	0	0	0	0		fes	0	0	0	0		ribE	0
ROD_32271	604	425	413	480.667		ROD_35931	419	268	259	315.333		iscX	0	0	0	0		nagB	7	0	35	14		cdh	0	0	0	0		hemH	3	0	0	1		nudB	0	0	0	0		fhlA	4	0	0	1.33333		ribF	0
dcuS	437	448	314	399.667		yedD	246	176	170	197.333		ispA	0	0	0	0		nagC	0	0	2	0.666667		cdsA	8	0	2	3.33333		hemL	5	0	0	1.66667		nudC	0	0	0	0		fhuA	0	0	2	0.666667		ribH	0
hisL	8	14	16	12.6667		purU	569	358	321	416		ispD	0	0	0	0		nagD	0	0	0	0		cedA	0	0	0	0		hemN	0	0	0	0		nudD	0	0	0	0		fhuB	0	0	0	0		rihA	0
ROD_49941	2869	2419	2496	2594.67		ROD_06111	142	84	109	111.667		ispE	0	0	0	0		nagK	0	0	4	1.33333		cfcA	2	0	0	0.666667		hemX	3	0	2	1.66667		nudE	0	0	0	0		fhuC	2	0	0	0.666667		rimI	0
pykA	646	396	380	474		ROD_21561	613	350	389	450.667		ispF	0	0	0	0		nagZ	0	0	2	0.666667		cfcB	4	0	4	2.66667		hemY	3	0	0	1		nudF	0	0	0	0		fhuD	0	0	0	0		rimJ	0
ROD_32421	119	79	78	92		ROD_25821	282	192	275	249.667		ispG	0	0	0	0		nanA	2	0	6	2.66667		cfcC	0	0	0	0		hflK	9	0	8	5.66667		nudG	0	0	0	0		fhuE	0	0	0	0		rimK	0
lipB	200	176	136	170.667		hldE	688	607	537	610.667		ispZ	0	0	0	0		nanE	0	0	0	0		cfcD	2	0	1	1		hisC	2	0	2	1.33333		nudH	0	0	0	0		fhuF	0	0	0	0		rimL	0
pyrD	219	277	194	230		R	192	198	214	201.333		J	0	0	0	0		nanK	0	0	0	0		cfcE	0	0	0	0		hisD	0	0	0	0		nuoA	0	0	0	0		fI_1	0	0	0	0		rimM	2
polA	933	763	693	796.333		ROD_36711	171	137	152	153.333		katE	0	0	0	0		nanR	2	0	0	0.666667		cfcF	2	0	3	1.66667		hisF	3	0	0	1		nuoB	2	0	0	0.666667		fI_2	0	0	0	0		rlmB	0
ROD_19011	211	124	151	162		ROD_10891	426	356	388	390		katG	0	0	0	0		nanT	0	0	2	0.666667		cfcG	0	0	4	1.33333		hisI	3	0	0	1		nuoG	2	0	0	0.666667		fic	2	0	0	0.666667		rlpA	0
G_2	247	146	172	188.333		ROD_49141	384	379	210	324.333		kbl	0	0	0	0		napA	7	0	15	7.33333		cfcH	0	0	0	0		hisL	0	0	0	0		nuoH	0	0	0	0		fII_1	0	0	0	0		rlpB	0
recJ	469	474	368	437		qor	683	414	449	515.333		kdgK	0	0	0	0		napB	0	0	2	0.666667		cfcI	2	0	0	0.666667		hisM	0	0	0	0		nuoI	1	0	0	0.333333		fII_2	0	0	0	0		rluA	0
ROD_15841	121	123	84	109.333		ROD_07101	411	313	228	317.333		kdgT	0	0	0	0		napC	5	0	10	5		cfcJ	1	0	0	0.333333		hisP	6	0	0	2		nuoJ	0	0	0	0		fimA	0	0	0	0		rluB	0
ROD_22701	190	190	121	167		ROD_02241	486	323	318	375.667		kdpA	0	0	0	0		napD	0	0	1	0.333333		cfcP	0	0	0	0		hisQ	0	0	0	0		nuoK	0	0	0	0		fimB	0	0	0	0		rluC	0
priC	156	144	125	141.667		era	444	381	243	356		kdpB	0	0	0	0		napF	4	0	4	2.66667		cfcV	0	0	2	0.666667		hldE	2	0	4	2		nuoL	0	0	0	0		fimC	0	0	0	0		rluD	0
psd	252	265	213	243.333		ROD_50081	688	555	659	634		kdpC	0	0	0	0		napG	0	0	2	0.666667		chaB	0	0	0	0		hlyB	0	0	2	0.666667		nuoM	2	0	0	0.666667		fimD	0	0	0	0		rluE	0
cbpA	318	251	248	272.333		marB	127	92	82	100.333		kdpE	0	0	0	0		napH	0	0	3	1		chaC	0	0	4	1.33333		hlyC	2	0	2	1.33333		nuoN	0	0	0	0		fimE	0	0	0	0		rluF	0
ROD_14911	141	107	90	112.667		argO	364	267	218	283		kdpF	0	0	0	0		narG	2	0	3	1.66667		chbA	0	0	2	0.666667		hmpA	11	0	4	5		nupC	0	0	0	0		fimF	0	0	0	0		rmf	0
ROD_24981	207	195	174	192		ROD_08541	1052	706	706	821.333		kdsB	2	0	0	0.666667		narH	0	0	0	0		chbC_1	2	0	0	0.666667		hns_2	0	0	0	0		nupG	6	0	0	2		fimG	0	0	0	0		rmuC	0
ROD_20621	251	230	183	221.333		prfA	490	453	427	456.667		kdsC	0	0	0	0		narI	0	0	0	0		chbC_2	0	0	1	0.333333		hofB	0	0	0	0		nusB	0	0	0	0		fimI	0	0	0	0		rna	0
ROD_47391	160	97	168	141.667		ligT	313	222	201	245.333		kdsD	0	0	0	0		narJ	0	0	2	0.666667		chbF_1	0	0	2	0.666667		hofN	0	0	0	0		O	0	0	0	0		fimK	0	0	0	0		rnb	0
ROD_12501	323	241	305	289.667		cstA	1303	880	963	1048.67		kdtA	0	0	0	0		narK	0	0	0	0		chbF_2	0	0	0	0		hofO	0	0	0	0		ogl	0	0	0	0		finO	2	0	1	1		rnc	0
gatR	226	210	178	204.667		nadC	595	391	327	437.667		kduD_1	0	0	0	0		narL	0	0	0	0		chbG_1	0	0	2	0.666667		hofP	0	0	0	0		ogr_1	0	0	0	0		fixA	0	0	0	0		rnd	0
pspB	74	61	77	70.6667		ddlA	560	457	225	414		kduD_2	0	0	0	0		narP	3	0	1	1.33333		chbG_2	0	0	0	0		hofQ	1	0	0	0.333333		ogr_2	0	0	0	0		fixB	0	0	0	0		rne	0
ROD_23101	318	278	213	269.667		rffA	828	472	441	580.333		kduI	0	0	0	0		narQ	3	0	0	1		chbR_1	0	0	0	0		holA	5	0	0	1.66667		ogt	0	0	0	0		fixC	2	0	0	0.666667		rnfA	0
dusA	323	281	216	273.333		glpQ	711	449	519	559.667		kefB	0	0	0	0		narU	0	0	0	0		cheA	0	0	0	0		holB	2	0	2	1.33333		ompC	0	0	0	0		fixX	0	0	0	0		rnfB	0
ROD_09411	96	73	79	82.6667		ROD_08591	326	185	219	243.333		kefC	0	0	0	0		narV	2	0	1	1		cheB	0	0	0	0		holC	3	0	1	1.33333		ompF	0	0	0	0		fklB	8	0	2	3.33333		rnfC	0
ROD_48591	127	133	123	127.667		ROD_28981	696	491	303	496.667		kefF	0	0	0	0		narW	0	0	0	0		cheR	0	0	0	0		holD	0	0	0	0		ompG	0	0	0	0		fkpB	2	0	0	0.666667		rnfD	0
potC	208	214	143	188.333		pykF	901	588	696	728.333		kefG	0	0	0	0		narX	0	0	0	0		cheW	0	0	0	0		hosA	0	0	2	0.666667		ompR	0	0	0	0		fldB	4	0	4	2.66667		rnfE	0
panC	244	231	231	235.333		ROD_19631	437	277	251	321.667		kfcD	0	0	0	0		narY	0	0	2	0.666667		cheY	0	0	0	0		hpt	4	0	0	1.33333		ompT	2	0	0	0.666667		flgA	0	0	2	0.666667		rnfG	0
sbcB	366	385	283	344.667		ilvN	152	121	102	125		kfcE	0	0	0	0		narZ	0	0	2	0.666667		cheZ	1	0	0	0.333333		hrpB	1	0	2	1		ompX	2	0	0	0.666667		flgB	0	0	0	0		rnhA	0
sapA	522	444	393	453		tyrR	984	641	751	792		kfcF	0	0	0	0		nasA	0	0	0	0		cho	4	0	0	1.33333		hscA	4	0	5	3		oppB	0	0	0	0		flgC	0	0	0	0		rnhB	0
ROD_49761	351	271	204	275.333		djlA	416	339	354	369.667		kfcG	0	0	0	0		nasD	0	0	0	0		chpB	1	0	0	0.333333		hslJ	0	0	1	0.333333		oppC	0	0	0	0		flgJ	0	0	0	0		rnk	0
ROD_08431	340	272	280	297.333		ROD_17501	483	309	296	362.667		kfcH	0	0	2	0.666667		nasE	0	0	0	0		chpS	0	0	0	0		hslR	0	0	0	0		oppD	0	0	0	0		flgK	0	0	0	0		rnpA	0
ROD_48831	126	92	95	104.333		folC	654	527	548	576.333		kgtP	0	0	0	0		nasF	0	0	0	0		cI_3	0	0	0	0		hslS	6	0	0	2		osmB	0	0	0	0		flgL	0	0	0	0		rnr	0
ROD_08841	196	242	153	197		cca	941	512	663	705.333		ksgA	0	0	0	0		nasR	1	0	0	0.333333		cI_6	12	0	0	4		hslT	14	0	6	6.66667		osmC	0	0	0	0		flgM	0	0	0	0		rnt	0
sufD	473	342	403	406		ROD_39041	78	51	65	64.6667		L_1	0	0	0	0		ndpA	0	0	3	1		citA	1	0	0	0.333333		hslU	10	0	2	4		osmY	2	0	0	0.666667		flgN	0	0	0	0		rnz	0
ROD_00041	233	208	165	202		ROD_34661	496	286	289	357		L_2	0	0	0	0		nei	0	0	0	0		citB	2	0	0	0.666667		hslV	0	0	0	0		otsB	0	0	0	0		flhA	0	0	0	0		rob	0
rsuA	127	187	148	154		ROD_05022	286	190	179	218.333		lacY	0	0	0	0		nemA	0	0	0	0		citC	0	0	0	0		hutC	0	0	0	0		oxyR	0	0	0	0		flhB	0	0	0	0		ROD_00001	0
ROD_41201	107	112	83	100.667		amiA	568	360	342	423.333		lacZ	0	0	0	0		nepI	2	0	2	1.33333		citD	0	0	0	0		hutG	0	0	0	0		P_1	0	0	0	0		flhC	4	0	6	3.33333		ROD_00041	0
ROD_47911	77	91	48	72		ROD_49001	515	443	264	407.333		lafA	0	0	0	0		ner_1	0	0	0	0		citE	0	0	0	0		hutH	2	0	0	0.666667		P_2	0	0	0	0		flhE	0	0	0	0		ROD_00051	0
nikD	356	205	254	271.667		creA	318	209	243	256.667		lafB	0	0	0	0		ner_2	0	0	0	0		citF	0	0	0	0		hutI	0	0	0	0		pabA	0	0	0	0		fliA	0	0	0	0		ROD_00081	0
ROD_02131	247	246	166	219.667		ROD_37721	100	68	74	80.6667		lafC	0	0	0	0		nfnB	4	0	1	1.66667		citG	0	0	0	0		hutU	0	0	0	0		pabC	0	0	0	0		fliB	2	0	0	0.666667		ROD_00091	0
tdk	164	168	140	157.333		ROD_39851	996	588	571	718.333		lafD	0	0	0	0		nfsA	0	0	0	0		citT	2	0	0	0.666667		hyb0	10	0	0	3.33333		padC	0	0	0	0		fliC_1	0	0	2	0.666667		ROD_00121	0
[truncated: 3,075 more rows]
[truncated: 4 more columns]

## Sheet: pCROD1
Data 1 - Raw mapped reads to all C. rodentium ORFs under all conditions tested for each replicate
	DMEM, static 37°C, 5% CO2						LB, shaking 37°C						Day 3 caecum						Day 3 rectum						Day 7 caecum						Day 7 rectum						Day 10 caecum						Day 10 rectum						Uninfected 1
Feature ID	Rep 1	Rep 2	Rep 3	Average		Feature ID	Rep 1	Rep 2	Rep 3	Average		Feature ID	Rep 1	Rep 2	Rep 3	Average		Feature ID	Rep 1	Rep 2	Rep 3	Average		Feature ID	Rep 1	Rep 2	Rep 3	Average		Feature ID	Rep 1	Rep 2	Rep 3	Average		Feature ID	Rep 1	Rep 2	Rep 3	Average		Feature ID	Rep 1	Rep 2	Rep 3	Average		Feature ID	Caecum
ROD_RS25055	2965	2564	2025	2518		ROD_RS25055	28217	19883	22113	23404.3		ROD_RS25055	0	6	9	5		ROD_RS25225	22	3	36	20.3333		ROD_RS25055	60	43	54	52.3333		ROD_RS25055	29	10	18	19		ROD_RS25055	2	4	4	3.33333		ROD_RS25055	30	17	49	32		ROD_RS25055	0
ROD_RS25240	8235	6654	6446	7111.67		ROD_RS25225	12798	9211	8491	10166.7		ROD_RS25155	0	7	6	4.33333		ROD_RS25170	0	1	4	1.66667		ROD_RS25230	11	19	16	15.3333		ROD_RS25170	3	3	0	2		ROD_RS25730	4	9	0	4.33333		ROD_RS25155	11	8	14	11		ROD_RS25155	0
ROD_RS25225	2088	1520	1285	1631		ROD_RS25230	3061	2035	2054	2383.33		ROD_RS25240	4	22	8	11.3333		ROD_RS25155	8	2	25	11.6667		ROD_RS25155	18	23	31	24		ROD_RS25225	19	6	2	9		ROD_RS25240	10	6	4	6.66667		ROD_RS25730	32	16	69	39		ROD_RS25730	0
ROD_RS25090	9019	8302	7155	8158.67		ROD_RS25240	13127	8032	8933	10030.7		ROD_RS25230	0	3	0	1		ROD_RS25055	29	1	50	26.6667		ROD_RS25225	62	25	36	41		ROD_RS25075	0	3	1	1.33333		ROD_RS25155	3	1	0	1.33333		ROD_RS25090	143	43	105	97		ROD_RS25090	0
ROD_RS25250	1182	1146	876	1068		ROD_RS25090	19740	13791	14732	16087.7		ROD_RS25225	0	3	8	3.66667		ROD_RS25240	32	6	85	41		ROD_RS25090	122	68	131	107		ROD_RS25230	14	3	7	8		ROD_RS25235	0	1	0	0.333333		ROD_RS25225	15	5	20	13.3333		ROD_RS25225	0
ROD_RS25730	3590	2555	3082	3075.67		ROD_RS25155	1773	1313	1513	1533		ROD_RS25730	2	6	6	4.66667		ROD_RS25090	49	12	109	56.6667		ROD_RS25240	63	17	75	51.6667		ROD_RS25205	8	3	7	6		ROD_RS25090	13	4	2	6.33333		ROD_RS25080	2	2	0	1.33333		ROD_RS25080	0
ROD_RS25155	684	765	524	657.667		ROD_RS25130	3088	1771	2087	2315.33		ROD_RS25250	0	2	0	0.666667		ROD_RS25150	17	5	4	8.66667		ROD_RS25730	89	16	45	50		ROD_RS25240	64	11	21	32		ROD_RS25060	0	0	0	0		ROD_RS25230	8	2	9	6.33333		ROD_RS25230	0
ROD_RS25070	455	371	383	403		ROD_RS25170	713	463	438	538		ROD_RS25090	2	13	8	7.66667		ROD_RS25135	3	2	15	6.66667		ROD_RS25205	10	3	15	9.33333		ROD_RS25730	59	10	18	29		ROD_RS25065	0	0	0	0		ROD_RS25065	3	2	6	3.66667		ROD_RS25065	0
ROD_RS25205	553	597	463	537.667		ROD_RS25250	1935	1183	1476	1531.33		ROD_RS25130	0	2	0	0.666667		ROD_RS25060	3	0	3	2		ROD_RS25150	11	15	16	14		ROD_RS25130	5	5	2	4		ROD_RS25070	0	0	0	0		ROD_RS25180	1	1	4	2		ROD_RS25180	0
ROD_RS25075	444	392	325	387		ROD_RS25065	1375	901	1075	1117		ROD_RS25150	0	5	1	2		ROD_RS25065	0	0	4	1.33333		ROD_RS25105	2	3	2	2.33333		ROD_RS25090	118	23	49	63.3333		ROD_RS25075	0	0	0	0		ROD_RS25250	9	2	4	5		ROD_RS25250	0
ROD_RS25170	249	204	179	210.667		ROD_RS25185	1792	1052	1069	1304.33		ROD_RS25185	0	1	0	0.333333		ROD_RS25070	0	0	4	1.33333		ROD_RS25185	0	4	3	2.33333		ROD_RS25165	0	1	0	0.333333		ROD_RS25080	0	0	0	0		ROD_RS25130	8	2	13	7.66667		ROD_RS25130	0
ROD_RS25130	651	575	571	599		ROD_RS25060	1665	1010	1097	1257.33		ROD_RS25125	0	1	0	0.333333		ROD_RS25075	0	0	1	0.333333		ROD_RS25260	0	3	0	1		ROD_RS25155	21	2	7	10		ROD_RS25085	0	0	0	0		ROD_RS25240	54	4	32	30		ROD_RS25240	0
ROD_RS25230	293	231	171	231.667		ROD_RS25070	467	293	304	354.667		ROD_RS25110	0	2	2	1.33333		ROD_RS25080	0	0	3	1		ROD_RS25210	4	4	12	6.66667		ROD_RS25105	0	2	0	0.666667		ROD_RS25095	0	0	0	0		ROD_RS25150	15	6	16	12.3333		ROD_RS25150	0
ROD_RS25065	432	417	298	382.333		ROD_RS25205	747	477	561	595		ROD_RS25190	0	2	0	0.666667		ROD_RS25085	0	0	2	0.666667		ROD_RS25175	0	1	1	0.666667		ROD_RS25065	6	2	2	3.33333		ROD_RS25100	0	0	0	0		ROD_RS25110	6	4	6	5.33333		ROD_RS25110	0
ROD_RS25150	1732	1623	1485	1613.33		ROD_RS25105	777	545	721	681		ROD_RS25060	0	0	0	0		ROD_RS25095	1	0	2	1		ROD_RS25265	4	1	0	1.66667		ROD_RS25250	3	2	3	2.66667		ROD_RS25105	0	0	0	0		ROD_RS25190	8	6	25	13		ROD_RS25190	0
ROD_RS25210	534	550	409	497.667		ROD_RS25265	410	315	412	379		ROD_RS25065	0	0	2	0.666667		ROD_RS25100	0	0	0	0		ROD_RS25065	6	2	15	7.66667		ROD_RS25085	5	2	0	2.33333		ROD_RS25110	0	0	0	0		ROD_RS25185	7	1	1	3		ROD_RS25185	0
ROD_RS25185	587	429	398	471.333		ROD_RS25180	487	305	334	375.333		ROD_RS25070	0	0	0	0		ROD_RS25105	0	0	2	0.666667		ROD_RS25075	6	1	2	3		ROD_RS25190	6	5	6	5.66667		ROD_RS25115	0	0	0	0		ROD_RS25135	8	2	15	8.33333		ROD_RS25135	0
ROD_RS25060	508	435	336	426.333		ROD_RS25150	3504	2387	2626	2839		ROD_RS25075	0	0	0	0		ROD_RS25110	6	0	4	3.33333		ROD_RS25130	8	2	10	6.66667		ROD_RS25135	10	2	4	5.33333		ROD_RS25120	0	0	0	0		ROD_RS25060	5	0	2	2.33333		ROD_RS25060	0
ROD_RS25255	174	183	123	160		ROD_RS25210	1140	730	865	911.667		ROD_RS25080	0	0	0	0		ROD_RS25115	0	0	1	0.333333		ROD_RS25110	6	6	11	7.66667		ROD_RS25060	6	0	6	4		ROD_RS25125	0	0	0	0		ROD_RS25070	1	0	2	1		ROD_RS25070	0
ROD_RS25175	142	132	117	130.333		ROD_RS25110	2482	1751	2135	2122.67		ROD_RS25085	0	0	0	0		ROD_RS25120	0	0	0	0		ROD_RS25220	0	1	0	0.333333		ROD_RS25070	0	0	0	0		ROD_RS25130	0	0	0	0		ROD_RS25075	1	0	0	0.333333		ROD_RS25075	0
ROD_RS25245	152	146	82	126.667		ROD_RS25175	309	213	223	248.333		ROD_RS25095	0	0	0	0		ROD_RS25125	2	0	4	2		ROD_RS25190	6	5	14	8.33333		ROD_RS25080	0	0	0	0		ROD_RS25135	0	0	0	0		ROD_RS25085	7	0	2	3		ROD_RS25085	0
ROD_RS25110	1093	994	705	930.667		ROD_RS25190	3159	2182	2285	2542		ROD_RS25100	0	0	0	0		ROD_RS25130	5	0	9	4.66667		ROD_RS25215	1	1	2	1.33333		ROD_RS25095	0	0	0	0		ROD_RS25140	0	0	0	0		ROD_RS25095	0	0	1	0.333333		ROD_RS25095	0
ROD_RS25125	335	309	314	319.333		ROD_RS25075	274	192	197	221		ROD_RS25105	0	0	0	0		ROD_RS25140	0	0	0	0		ROD_RS25060	5	1	5	3.66667		ROD_RS25100	0	0	0	0		ROD_RS25145	0	0	0	0		ROD_RS25100	0	0	0	0		ROD_RS25100	0
ROD_RS25180	175	105	142	140.667		ROD_RS25160	263	202	189	218		ROD_RS25115	0	0	2	0.666667		ROD_RS25145	0	0	0	0		ROD_RS25135	6	4	4	4.66667		ROD_RS25110	2	0	8	3.33333		ROD_RS25150	0	0	0	0		ROD_RS25105	2	0	0	0.666667		ROD_RS25105	0
ROD_RS25215	186	196	149	177		ROD_RS25215	517	284	438	413		ROD_RS25120	0	0	2	0.666667		ROD_RS25160	0	0	5	1.66667		ROD_RS25085	4	1	5	3.33333		ROD_RS25115	2	0	0	0.666667		ROD_RS25160	0	0	0	0		ROD_RS25115	0	0	2	0.666667		ROD_RS25115	0
ROD_RS25265	86	96	78	86.6667		ROD_RS25125	540	397	475	470.667		ROD_RS25135	0	0	0	0		ROD_RS25165	0	0	3	1		ROD_RS25070	9	0	2	3.66667		ROD_RS25120	0	0	0	0		ROD_RS25165	0	0	0	0		ROD_RS25120	2	0	0	0.666667		ROD_RS25120	0
ROD_RS25190	1364	1138	1018	1173.33		ROD_RS25255	242	157	171	190		ROD_RS25140	0	0	0	0		ROD_RS25175	0	0	0	0		ROD_RS25080	0	0	0	0		ROD_RS25125	2	0	0	0.666667		ROD_RS25170	0	0	0	0		ROD_RS25125	2	0	0	0.666667		ROD_RS25125	0
ROD_RS25260	146	133	97	125.333		ROD_RS25085	502	406	443	450.333		ROD_RS25145	0	0	0	0		ROD_RS25180	1	0	5	2		ROD_RS25095	0	0	0	0		ROD_RS25140	0	0	0	0		ROD_RS25175	0	0	0	0		ROD_RS25140	2	0	1	1		ROD_RS25140	0
ROD_RS25080	96	57	59	70.6667		ROD_RS25165	96	72	62	76.6667		ROD_RS25160	0	0	0	0		ROD_RS25185	1	0	0	0.333333		ROD_RS25100	0	0	0	0		ROD_RS25145	0	0	0	0		ROD_RS25180	0	0	0	0		ROD_RS25145	0	0	3	1		ROD_RS25145	0
ROD_RS25160	137	76	87	100		ROD_RS25245	175	101	109	128.333		ROD_RS25165	0	0	0	0		ROD_RS25190	6	0	30	12		ROD_RS25115	2	0	0	0.666667		ROD_RS25150	19	0	5	8		ROD_RS25185	0	0	0	0		ROD_RS25160	0	0	0	0		ROD_RS25160	0
ROD_RS25135	705	522	547	591.333		ROD_RS25260	211	192	149	184		ROD_RS25170	0	0	0	0		ROD_RS25205	3	0	14	5.66667		ROD_RS25120	0	0	0	0		ROD_RS25160	0	0	2	0.666667		ROD_RS25190	3	0	0	1		ROD_RS25165	2	0	2	1.33333		ROD_RS25165	0
ROD_RS25235	104	106	104	104.667		ROD_RS25730	606	396	518	506.667		ROD_RS25175	0	0	0	0		ROD_RS25210	2	0	6	2.66667		ROD_RS25125	0	0	0	0		ROD_RS25175	2	0	2	1.33333		ROD_RS25205	1	0	0	0.333333		ROD_RS25170	4	0	3	2.33333		ROD_RS25170	0
ROD_RS25165	33	32	37	34		ROD_RS25235	245	168	179	197.333		ROD_RS25180	0	0	0	0		ROD_RS25215	0	0	2	0.666667		ROD_RS25140	0	0	0	0		ROD_RS25180	1	0	1	0.666667		ROD_RS25210	1	0	0	0.333333		ROD_RS25175	0	0	0	0		ROD_RS25175	0
ROD_RS25140	31	34	16	27		ROD_RS25080	82	57	72	70.3333		ROD_RS25205	0	0	0	0		ROD_RS25220	0	0	0	0		ROD_RS25145	0	0	0	0		ROD_RS25185	5	0	4	3		ROD_RS25215	0	0	0	0		ROD_RS25205	8	0	6	4.66667		ROD_RS25205	0
ROD_RS25085	186	166	172	174.667		ROD_RS25145	65	47	71	61		ROD_RS25210	0	0	0	0		ROD_RS25230	4	0	7	3.66667		ROD_RS25160	0	0	0	0		ROD_RS25210	7	0	2	3		ROD_RS25220	0	0	0	0		ROD_RS25210	12	0	2	4.66667		ROD_RS25210	0
ROD_RS25145	23	35	20	26		ROD_RS25135	1029	641	850	840		ROD_RS25215	0	0	0	0		ROD_RS25235	2	0	2	1.33333		ROD_RS25165	2	0	0	0.666667		ROD_RS25215	4	0	0	1.33333		ROD_RS25225	18	0	1	6.33333		ROD_RS25215	2	0	3	1.66667		ROD_RS25215	0
ROD_RS25095	52	22	38	37.3333		ROD_RS25095	44	35	43	40.6667		ROD_RS25220	0	0	0	0		ROD_RS25245	3	0	2	1.66667		ROD_RS25170	5	0	4	3		ROD_RS25220	0	0	0	0		ROD_RS25230	2	0	0	0.666667		ROD_RS25220	0	0	1	0.333333		ROD_RS25220	0
ROD_RS25120	64	59	46	56.3333		ROD_RS25220	92	62	60	71.3333		ROD_RS25235	0	0	0	0		ROD_RS25250	10	0	8	6		ROD_RS25180	1	0	0	0.333333		ROD_RS25235	0	0	0	0		ROD_RS25245	0	0	0	0		ROD_RS25235	1	0	0	0.333333		ROD_RS25235	0
ROD_RS25115	98	66	82	82		ROD_RS25120	83	60	66	69.6667		ROD_RS25245	0	0	0	0		ROD_RS25255	2	0	0	0.666667		ROD_RS25235	0	0	2	0.666667		ROD_RS25245	0	0	0	0		ROD_RS25250	0	0	0	0		ROD_RS25245	5	0	0	1.66667		ROD_RS25245	0
ROD_RS25100	14	18	7	13		ROD_RS25115	73	59	70	67.3333		ROD_RS25255	0	0	0	0		ROD_RS25260	0	0	2	0.666667		ROD_RS25245	0	0	0	0		ROD_RS25255	0	0	0	0		ROD_RS25255	0	0	0	0		ROD_RS25255	0	0	0	0		ROD_RS25255	0
ROD_RS25105	64	41	34	46.3333		ROD_RS25140	33	20	46	33		ROD_RS25260	0	0	0	0		ROD_RS25265	0	0	1	0.333333		ROD_RS25250	8	0	6	4.66667		ROD_RS25260	5	0	3	2.66667		ROD_RS25260	0	0	0	0		ROD_RS25260	0	0	2	0.666667		ROD_RS25260	0
ROD_RS25220	43	34	28	35		ROD_RS25100	37	13	30	26.6667		ROD_RS25265	0	0	0	0		ROD_RS25730	8	0	128	45.3333		ROD_RS25255	0	0	0	0		ROD_RS25265	2	0	0	0.666667		ROD_RS25265	0	0	0	0		ROD_RS25265	0	0	0	0		ROD_RS25265	0
[truncated: 4 more columns]

## Sheet: pCROD2
Data 1 - Raw mapped reads to all C. rodentium ORFs under all conditions tested for each replicate
	DMEM, static 37°C, 5% CO2						LB, shaking 37°C						Day 3 caecum						Day 3 rectum						Day 7 caecum						Day 7 rectum						Day 10 caecum						Day 10 rectum						Uninfected 1
Feature ID	Rep 1	Rep 2	Rep 3	Average		Feature ID	Rep 1	Rep 2	Rep 3	Average		Feature ID	Rep 1	Rep 2	Rep 3	Average		Feature ID	Rep 1	Rep 2	Rep 3	Average		Feature ID	Rep 1	Rep 2	Rep 3	Average		Feature ID	Rep 1	Rep 2	Rep 3	Average		Feature ID	Rep 1	Rep 2	Rep 3	Average		Feature ID	Rep 1	Rep 2	Rep 3	Average		Feature ID	Caecum
ROD_RS25495	2818	2261	1635	2238		ROD_RS25495	38280	27637	31506	32474.3		ROD_RS25370	2	12	1	5		ROD_RS25345	0	4	4	2.66667		ROD_RS25495	12	28	26	22		ROD_RS25375	31	17	10	19.3333		ROD_RS25495	2	3	0	1.66667		ROD_RS25375	37	18	31	28.6667		ROD_RS25375	0
ROD_RS25330	1271	1323	799	1131		ROD_RS25500	15987	12324	11166	13159		ROD_RS25375	0	6	2	2.66667		ROD_RS25375	17	6	35	19.3333		ROD_RS25375	36	31	78	48.3333		ROD_RS25370	14	14	11	13		ROD_RS25375	6	2	0	2.66667		ROD_RS25495	7	8	5	6.66667		ROD_RS25495	0
ROD_RS25370	1241	1130	954	1108.33		ROD_RS25375	15759	11920	11796	13158.3		ROD_RS25290	0	2	0	0.666667		ROD_RS25495	8	2	17	9		ROD_RS25370	24	29	62	38.3333		ROD_RS25495	16	6	3	8.33333		ROD_RS25370	6	2	0	2.66667		ROD_RS25370	32	17	15	21.3333		ROD_RS25370	0
ROD_RS25405	645	455	432	510.667		ROD_RS25290	8634	6156	6123	6971		ROD_RS25330	2	4	0	2		ROD_RS25315	3	2	7	4		ROD_RS25405	8	8	16	10.6667		ROD_RS25330	25	13	4	14		ROD_RS25350	0	2	0	0.666667		ROD_RS25300	7	16	16	13		ROD_RS25300	0
ROD_RS25285	367	437	405	403		ROD_RS25330	12521	9765	9483	10589.7		ROD_RS25365	0	6	0	2		ROD_RS25340	0	2	6	2.66667		ROD_RS25485	2	8	7	5.66667		ROD_RS25310	1	4	0	1.66667		ROD_RS25475	0	1	0	0.333333		ROD_RS25330	15	10	20	15		ROD_RS25330	0
ROD_RS25500	720	470	388	526		ROD_RS25275	5967	4348	4861	5058.67		ROD_RS25305	0	2	0	0.666667		ROD_RS25330	9	4	9	7.33333		ROD_RS25490	5	5	5	5		ROD_RS25345	7	4	1	4		ROD_RS25365	2	2	0	1.33333		ROD_RS25290	11	4	12	9		ROD_RS25290	0
ROD_RS25415	405	404	330	379.667		ROD_RS25270	6648	4839	5491	5659.33		ROD_RS25380	0	1	0	0.333333		ROD_RS25370	12	3	31	15.3333		ROD_RS25335	2	5	3	3.33333		ROD_RS25405	12	3	3	6		ROD_RS25420	0	1	0	0.333333		ROD_RS25315	3	4	2	3		ROD_RS25315	0
ROD_RS25375	789	759	622	723.333		ROD_RS25370	7631	5321	5062	6004.67		ROD_RS25335	0	1	0	0.333333		ROD_RS25305	2	2	0	1.33333		ROD_RS25350	8	12	8	9.33333		ROD_RS25290	1	3	1	1.66667		ROD_RS25320	6	2	0	2.66667		ROD_RS25455	0	2	0	0.666667		ROD_RS25455	0
ROD_RS25275	304	327	266	299		ROD_RS25345	3428	2738	2377	2847.67		ROD_RS25340	0	1	0	0.333333		ROD_RS25290	4	1	2	2.33333		ROD_RS25415	2	4	3	3		ROD_RS25490	4	2	4	3.33333		ROD_RS25480	5	5	0	3.33333		ROD_RS25365	15	8	32	18.3333		ROD_RS25365	0
ROD_RS25290	341	330	268	313		ROD_RS25340	2712	2218	2026	2318.67		ROD_RS25425	0	6	2	2.66667		ROD_RS25365	7	3	26	12		ROD_RS25330	16	7	32	18.3333		ROD_RS25300	4	5	8	5.66667		ROD_RS25425	2	1	0	1		ROD_RS25280	0	3	4	2.33333		ROD_RS25280	0
ROD_RS25380	260	236	158	218		ROD_RS25295	6257	4359	3844	4820		ROD_RS25350	0	2	0	0.666667		ROD_RS25350	4	2	10	5.33333		ROD_RS25305	3	4	3	3.33333		ROD_RS25420	5	4	2	3.66667		ROD_RS25270	0	0	0	0		ROD_RS25310	0	2	2	1.33333		ROD_RS25310	0
ROD_RS25280	255	391	457	367.667		ROD_RS25405	2541	1729	2269	2179.67		ROD_RS25320	0	2	0	0.666667		ROD_RS25280	3	1	1	1.66667		ROD_RS25310	7	3	6	5.33333		ROD_RS25365	17	7	2	8.66667		ROD_RS25275	0	0	0	0		ROD_RS25295	6	3	22	10.3333		ROD_RS25295	0
ROD_RS25360	582	530	450	520.667		ROD_RS25335	1909	1557	1496	1654		ROD_RS25385	0	4	1	1.66667		ROD_RS25320	15	2	9	8.66667		ROD_RS25510	0	5	1	2		ROD_RS25350	7	5	0	4		ROD_RS25280	0	0	0	0		ROD_RS25320	10	5	11	8.66667		ROD_RS25320	0
ROD_RS25365	984	838	631	817.667		ROD_RS25320	8307	6226	5836	6789.67		ROD_RS25460	0	1	0	0.333333		ROD_RS25505	6	2	12	6.66667		ROD_RS25325	3	4	13	6.66667		ROD_RS25485	9	2	2	4.33333		ROD_RS25285	0	0	0	0		ROD_RS25325	4	2	3	3		ROD_RS25325	0
ROD_RS25315	313	254	228	265		ROD_RS25285	1747	1334	1686	1589		ROD_RS25480	0	2	0	0.666667		ROD_RS25425	0	2	10	4		ROD_RS25445	2	6	2	3.33333		ROD_RS25445	4	4	0	2.66667		ROD_RS25290	4	0	0	1.33333		ROD_RS25380	2	1	8	3.66667		ROD_RS25380	0
ROD_RS25335	229	215	184	209.333		ROD_RS25325	3010	2335	1849	2398		ROD_RS25270	0	0	3	1		ROD_RS25480	12	2	16	10		ROD_RS25440	2	7	6	5		ROD_RS25430	8	4	0	4		ROD_RS25295	0	0	0	0		ROD_RS25420	5	2	5	4		ROD_RS25420	0
ROD_RS25340	253	209	199	220.333		ROD_RS25280	2700	1977	1976	2217.67		ROD_RS25275	0	0	0	0		ROD_RS25270	7	0	6	4.33333		ROD_RS25465	3	3	0	2		ROD_RS25340	2	1	2	1.66667		ROD_RS25300	0	0	0	0		ROD_RS25425	10	8	12	10		ROD_RS25425	0
ROD_RS25270	317	280	208	268.333		ROD_RS25365	5608	4266	4604	4826		ROD_RS25280	0	0	2	0.666667		ROD_RS25275	2	0	5	2.33333		ROD_RS25425	9	15	13	12.3333		ROD_RS25460	2	4	3	3		ROD_RS25305	1	0	0	0.333333		ROD_RS25360	2	2	4	2.66667		ROD_RS25360	0
ROD_RS25465	328	257	205	263.333		ROD_RS25315	1240	936	690	955.333		ROD_RS25285	0	0	0	0		ROD_RS25285	0	0	4	1.33333		ROD_RS25275	5	2	5	4		ROD_RS25295	6	2	0	2.66667		ROD_RS25310	0	0	0	0		ROD_RS25430	9	4	2	5		ROD_RS25430	0
ROD_RS25310	174	195	136	168.333		ROD_RS25360	2493	1653	2124	2090		ROD_RS25295	0	0	0	0		ROD_RS25295	1	0	12	4.33333		ROD_RS25315	9	2	5	5.33333		ROD_RS25480	16	9	14	13		ROD_RS25315	0	0	0	0		ROD_RS25510	2	2	2	2		ROD_RS25510	0
ROD_RS25460	839	744	602	728.333		ROD_RS25380	1055	696	611	787.333		ROD_RS25300	0	0	0	0		ROD_RS25300	7	0	19	8.66667		ROD_RS25340	5	2	8	5		ROD_RS25280	2	1	0	1		ROD_RS25325	0	0	0	0		ROD_RS25345	1	1	10	4		ROD_RS25345	0
ROD_RS25345	263	202	168	211		ROD_RS25415	1199	789	1074	1020.67		ROD_RS25310	0	0	1	0.333333		ROD_RS25310	0	0	2	0.666667		ROD_RS25460	3	7	14	8		ROD_RS25305	3	1	2	2		ROD_RS25330	0	0	0	0		ROD_RS25465	4	1	2	2.33333		ROD_RS25465	0
ROD_RS25325	255	248	175	226		ROD_RS25300	2266	1464	1994	1908		ROD_RS25315	0	0	1	0.333333		ROD_RS25325	1	0	8	3		ROD_RS25385	10	13	15	12.6667		ROD_RS25410	2	4	5	3.66667		ROD_RS25335	0	0	0	0		ROD_RS25355	0	2	0	0.666667		ROD_RS25355	0
ROD_RS25320	621	604	424	549.667		ROD_RS25510	1864	1286	1042	1397.33		ROD_RS25325	0	0	2	0.666667		ROD_RS25335	6	0	4	3.33333		ROD_RS25320	11	6	19	12		ROD_RS25385	10	6	2	6		ROD_RS25340	0	0	0	0		ROD_RS25470	7	2	1	3.33333		ROD_RS25470	0
ROD_RS25305	250	200	192	214		ROD_RS25505	4186	3051	2415	3217.33		ROD_RS25345	0	0	0	0		ROD_RS25355	0	0	0	0		ROD_RS25300	5	3	12	6.66667		ROD_RS25390	2	2	2	2		ROD_RS25345	0	0	0	0		ROD_RS25385	12	4	4	6.66667		ROD_RS25385	0
ROD_RS25350	394	331	307	344		ROD_RS25460	3434	2528	3331	3097.67		ROD_RS25355	0	0	0	0		ROD_RS25360	3	0	0	1		ROD_RS25365	15	4	17	12		ROD_RS25470	5	2	1	2.66667		ROD_RS25355	0	0	0	0		ROD_RS25460	7	2	11	6.66667		ROD_RS25460	0
ROD_RS25485	121	136	101	119.333		ROD_RS25490	663	461	559	561		ROD_RS25360	0	0	0	0		ROD_RS25380	4	0	4	2.66667		ROD_RS25480	24	13	19	18.6667		ROD_RS25435	6	2	6	4.66667		ROD_RS25360	0	0	0	0		ROD_RS25505	2	2	6	3.33333		ROD_RS25505	0
ROD_RS25470	499	456	340	431.667		ROD_RS25350	1766	1359	1212	1445.67		ROD_RS25390	0	0	0	0		ROD_RS25385	5	0	4	3		ROD_RS25420	10	2	8	6.66667		ROD_RS25425	23	1	4	9.33333		ROD_RS25380	2	0	0	0.666667		ROD_RS25445	2	1	3	2		ROD_RS25445	0
ROD_RS25510	282	242	192	238.667		ROD_RS25310	725	479	483	562.333		ROD_RS25395	0	0	0	0		ROD_RS25390	0	0	0	0		ROD_RS25285	1	1	1	1		ROD_RS25270	3	0	0	1		ROD_RS25385	3	0	0	1		ROD_RS25440	4	1	2	2.33333		ROD_RS25440	0
ROD_RS25490	127	89	75	97		ROD_RS25305	804	565	608	659		ROD_RS25400	0	0	0	0		ROD_RS25395	0	0	0	0		ROD_RS25500	1	1	6	2.66667		ROD_RS25275	3	0	4	2.33333		ROD_RS25390	0	0	0	0		ROD_RS25435	3	1	10	4.66667		ROD_RS25435	0
ROD_RS25505	493	427	397	439		ROD_RS25420	963	648	746	785.667		ROD_RS25405	0	0	0	0		ROD_RS25400	0	0	0	0		ROD_RS25295	7	2	6	5		ROD_RS25285	1	0	0	0.333333		ROD_RS25395	0	0	0	0		ROD_RS25480	20	2	20	14		ROD_RS25480	0
ROD_RS25440	277	248	188	237.667		ROD_RS25485	516	364	353	411		ROD_RS25410	0	0	0	0		ROD_RS25405	4	0	3	2.33333		ROD_RS25435	3	4	6	4.33333		ROD_RS25315	4	0	1	1.66667		ROD_RS25400	0	0	0	0		ROD_RS25270	5	0	2	2.33333		ROD_RS25270	0
ROD_RS25425	463	482	358	434.333		ROD_RS25465	523	347	555	475		ROD_RS25415	0	0	2	0.666667		ROD_RS25410	2	0	8	3.33333		ROD_RS25345	1	1	4	2		ROD_RS25320	9	0	10	6.33333		ROD_RS25405	0	0	0	0		ROD_RS25275	6	0	8	4.66667		ROD_RS25275	0
ROD_RS25455	50	47	44	47		ROD_RS25445	832	590	445	622.333		ROD_RS25420	0	0	0	0		ROD_RS25415	4	0	2	2		ROD_RS25410	4	4	0	2.66667		ROD_RS25325	3	0	0	1		ROD_RS25410	0	0	0	0		ROD_RS25285	6	0	1	2.33333		ROD_RS25285	0
ROD_RS25445	243	175	178	198.667		ROD_RS25425	2159	1528	1455	1714		ROD_RS25430	0	0	0	0		ROD_RS25420	3	0	7	3.33333		ROD_RS25505	8	3	16	9		ROD_RS25335	2	0	2	1.33333		ROD_RS25415	1	0	0	0.333333		ROD_RS25305	2	0	6	2.66667		ROD_RS25305	0
ROD_RS25295	201	135	139	158.333		ROD_RS25440	619	529	450	532.667		ROD_RS25435	0	0	0	0		ROD_RS25430	0	0	4	1.33333		ROD_RS25360	4	1	3	2.66667		ROD_RS25355	0	0	0	0		ROD_RS25430	0	0	0	0		ROD_RS25335	2	0	3	1.66667		ROD_RS25335	0
ROD_RS25300	174	124	162	153.333		ROD_RS25430	821	621	479	640.333		ROD_RS25440	0	0	0	0		ROD_RS25435	0	0	4	1.33333		ROD_RS25270	4	0	12	5.33333		ROD_RS25360	0	0	0	0		ROD_RS25435	0	0	0	0		ROD_RS25340	2	0	0	0.666667		ROD_RS25340	0
ROD_RS25450	42	48	43	44.3333		ROD_RS25410	1137	810	875	940.667		ROD_RS25445	0	0	0	0		ROD_RS25440	2	0	4	2		ROD_RS25280	7	0	6	4.33333		ROD_RS25380	2	0	3	1.66667		ROD_RS25440	0	0	0	0		ROD_RS25350	3	0	4	2.33333		ROD_RS25350	0
ROD_RS25420	149	95	113	119		ROD_RS25450	144	101	95	113.333		ROD_RS25450	0	0	0	0		ROD_RS25445	3	0	4	2.33333		ROD_RS25290	4	0	7	3.66667		ROD_RS25395	0	0	0	0		ROD_RS25445	0	0	0	0		ROD_RS25390	0	0	0	0		ROD_RS25390	0
ROD_RS25410	417	305	234	318.667		ROD_RS25470	602	416	426	481.333		ROD_RS25455	0	0	0	0		ROD_RS25450	0	0	0	0		ROD_RS25355	2	0	0	0.666667		ROD_RS25400	0	0	0	0		ROD_RS25450	0	0	0	0		ROD_RS25395	2	0	2	1.33333		ROD_RS25395	0
ROD_RS25430	259	198	161	206		ROD_RS25480	1545	1065	1251	1287		ROD_RS25465	0	0	0	0		ROD_RS25455	0	0	1	0.333333		ROD_RS25380	5	0	7	4		ROD_RS25415	8	0	2	3.33333		ROD_RS25455	0	0	0	0		ROD_RS25400	0	0	0	0		ROD_RS25400	0
ROD_RS25480	477	464	348	429.667		ROD_RS25435	488	385	273	382		ROD_RS25470	0	0	0	0		ROD_RS25460	6	0	7	4.33333		ROD_RS25390	2	0	0	0.666667		ROD_RS25440	8	0	2	3.33333		ROD_RS25460	2	0	0	0.666667		ROD_RS25405	1	0	9	3.33333		ROD_RS25405	0
ROD_RS25435	236	187	170	197.667		ROD_RS25455	98	54	65	72.3333		ROD_RS25475	0	0	1	0.333333		ROD_RS25465	2	0	1	1		ROD_RS25395	0	0	0	0		ROD_RS25450	1	0	0	0.333333		ROD_RS25465	0	0	0	0		ROD_RS25410	3	0	6	3		ROD_RS25410	0
ROD_RS25475	41	56	25	40.6667		ROD_RS25400	39	35	18	30.6667		ROD_RS25485	0	0	4	1.33333		ROD_RS25470	1	0	2	1		ROD_RS25400	0	0	0	0		ROD_RS25455	0	0	0	0		ROD_RS25470	0	0	0	0		ROD_RS25415	6	0	4	3.33333		ROD_RS25415	0
ROD_RS25355	109	87	68	88		ROD_RS25395	105	83	69	85.6667		ROD_RS25490	0	0	0	0		ROD_RS25475	0	0	0	0		ROD_RS25430	2	0	9	3.66667		ROD_RS25465	2	0	1	1		ROD_RS25485	2	0	0	0.666667		ROD_RS25450	0	0	4	1.33333		ROD_RS25450	0
ROD_RS25395	43	52	37	44		ROD_RS25475	104	52	77	77.6667		ROD_RS25495	0	0	6	2		ROD_RS25485	2	0	7	3		ROD_RS25450	3	0	0	1		ROD_RS25475	2	0	0	0.666667		ROD_RS25490	0	0	0	0		ROD_RS25475	6	0	5	3.66667		ROD_RS25475	0
ROD_RS25385	334	216	183	244.333		ROD_RS25355	238	117	134	163		ROD_RS25500	0	0	0	0		ROD_RS25490	4	0	1	1.66667		ROD_RS25455	0	0	0	0		ROD_RS25500	2	0	2	1.33333		ROD_RS25500	2	0	0	0.666667		ROD_RS25485	3	0	3	2		ROD_RS25485	0
ROD_RS25400	19	20	17	18.6667		ROD_RS25385	272	178	179	209.667		ROD_RS25505	0	0	0	0		ROD_RS25500	0	0	6	2		ROD_RS25470	7	0	4	3.66667		ROD_RS25505	5	0	1	2		ROD_RS25505	1	0	0	0.333333		ROD_RS25490	2	0	0	0.666667		ROD_RS25490	0
ROD_RS25390	81	61	51	64.3333		ROD_RS25390	96	62	54	70.6667		ROD_RS25510	0	0	2	0.666667		ROD_RS25510	0	0	6	2		ROD_RS25475	1	0	2	1		ROD_RS25510	3	0	0	1		ROD_RS25510	2	0	0	0.666667		ROD_RS25500	1	0	0	0.333333		ROD_RS25500	0
[truncated: 4 more columns]

## Sheet: pCROD3
Data 1 - Raw mapped reads to all C. rodentium ORFs under all conditions tested for each replicate
	DMEM, static 37°C, 5% CO2						LB, shaking 37°C						Day 3 caecum						Day 3 rectum						Day 7 caecum						Day 7 rectum						Day 10 caecum						Day 10 rectum						Uninfected 1
Feature ID	Rep 1	Rep 2	Rep 3	Average		Feature ID	Rep 1	Rep 2	Rep 3	Average		Feature ID	Rep 1	Rep 2	Rep 3	Average		Feature ID	Rep 1	Rep 2	Rep 3	Average		Feature ID	Rep 1	Rep 2	Rep 3	Average		Feature ID	Rep 1	Rep 2	Rep 3	Average		Feature ID	Rep 1	Rep 2	Rep 3	Average		Feature ID	Rep 1	Rep 2	Rep 3	Average		Feature ID	Caecum
ROD_RS25520	2618	2320	1966	2301.33		ROD_RS25525	1638	1150	1259	1349		ROD_RS25515	4	9	0	4.33333		ROD_RS25525	5	5	0	3.33333		ROD_RS25525	6	6	24	12		ROD_RS25525	6	4	1	3.66667		ROD_RS25515	4	5	0	3		ROD_RS25525	5	4	1	3.33333		ROD_RS25525	0
ROD_RS25525	493	485	387	455		ROD_RS25520	3105	2065	1798	2322.67		ROD_RS25520	1	0	0	0.333333		ROD_RS25520	5	7	0	4		ROD_RS25515	21	15	20	18.6667		ROD_RS25520	6	3	0	3		ROD_RS25520	1	1	0	0.666667		ROD_RS25520	3	2	12	5.66667		ROD_RS25520	0
ROD_RS25515	1397	1074	910	1127		ROD_RS25515	4540	3113	3075	3576		ROD_RS25525	0	0	0	0		ROD_RS25515	5	10	0	5		ROD_RS25520	9	6	12	9		ROD_RS25515	20	2	3	8.33333		ROD_RS25525	2	0	0	0.666667		ROD_RS25515	15	2	12	9.66667		ROD_RS25515	0
[truncated: 4 more columns]

## Sheet: pCRP3
Data 1 - Raw mapped reads to all C. rodentium ORFs under all conditions tested for each replicate
	DMEM, static 37°C, 5% CO2						LB, shaking 37°C						Day 3 caecum						Day 3 rectum						Day 7 caecum						Day 7 rectum						Day 10 caecum						Day 10 rectum						Uninfected 1
Feature ID	Rep 1	Rep 2	Rep 3	Average		Feature ID	Rep 1	Rep 2	Rep 3	Average		Feature ID	Rep 1	Rep 2	Rep 3	Average		Feature ID	Rep 1	Rep 2	Rep 3	Average		Feature ID	Rep 1	Rep 2	Rep 3	Average		Feature ID	Rep 1	Rep 2	Rep 3	Average		Feature ID	Rep 1	Rep 2	Rep 3	Average		Feature ID	Rep 1	Rep 2	Rep 3	Average		Feature ID	Caecum
pCRP3p06	14140	12613	9874	12209		pCRP3p06	76645	58188	66069	66967.3		pCRP3p06	7	61	15	27.6667		pCRP3p06	196	17	339	184		pCRP3p06	276	137	256	223		pCRP3p06	207	136	97	146.667		pCRP3p06	44	10	3	19		pCRP3p06	344	75	381	266.667		pCRP3p06	0
pCRP3p05	1787	1478	1120	1461.67		pCRP3p05	10184	7819	8940	8981		pCRP3p05	1	5	0	2		pCRP3p04	2	1	1	1.33333		pCRP3p05	10	16	19	15		pCRP3p05	26	13	9	16		pCRP3p01	0	1	0	0.333333		pCRP3p05	15	5	20	13.3333		pCRP3p05	0
pCRP3p03	102	109	78	96.3333		pCRP3p03	631	417	534	527.333		pCRP3p01	0	0	1	0.333333		pCRP3p05	18	1	25	14.6667		pCRP3p02	0	0	1	0.333333		pCRP3p02	2	1	0	1		pCRP3p02	0	0	0	0		pCRP3p02	1	1	0	0.666667		pCRP3p02	0
pCRP3p04	105	139	82	108.667		pCRP3p02	430	275	332	345.667		pCRP3p02	1	0	0	0.333333		pCRP3p01	2	0	2	1.33333		pCRP3p04	3	1	2	2		pCRP3p01	1	0	0	0.333333		pCRP3p03	0	0	0	0		pCRP3p03	3	1	0	1.33333		pCRP3p03	0
pCRP3p01	48	56	51	51.6667		pCRP3p01	209	149	163	173.667		pCRP3p03	0	0	0	0		pCRP3p02	0	0	0	0		pCRP3p01	4	0	0	1.33333		pCRP3p03	0	0	0	0		pCRP3p04	0	0	0	0		pCRP3p01	1	0	1	0.666667		pCRP3p01	0
pCRP3p02	96	38	40	58		pCRP3p04	359	238	266	287.667		pCRP3p04	0	0	2	0.666667		pCRP3p03	1	0	0	0.333333		pCRP3p03	0	0	0	0		pCRP3p04	3	0	1	1.33333		pCRP3p05	4	0	0	1.33333		pCRP3p04	0	0	2	0.666667		pCRP3p04	0
[truncated: 4 more columns]
