# Supplementary material for: Host-associated niche metabolism controls enteric infection through fine-tuning the regulation of type 3 secretion
Source: Nat Commun. 2018 Oct 10;9:4187. doi: 10.1038/s41467-018-06701-4 (PMC6180029; doi:10.1038/s41467-018-06701-4)
Supplement: Supplementary file 5 — Supplementary Data 2 [file 41467_2018_6701_MOESM5_ESM.xlsx]

## Sheet: DMEM versus Day 3 caecum
Data 3 - Edge test results for all in vivo samples at all timepoints during infection of BALB/c mice. All DEGs identified in vivo versus DMEM (Edge test; >1.5-fold change; FDR P-value < 0.05)
			Edge test
Feature ID	Locus description; ORF location; strand	Biological role	Fold change	FDR P-value
kfcC	putative fimbrial subunit 4356019:4356546 reverse	Adhesion	357.67	6.18e-23
espK	putative T3SS effector protein EspK 1313678:1315039 reverse	NLE effector	7.16	5.56e-05
cysK	cysteine synthase A 2494840:2495811 forward	Amino acid metabolism	6.37	0.00385
nleG1	putative T3SS effector protein NleG1 1764905:1765489 reverse	NLE effector	6.02	0.000816
nleE	T3SS effector protein NleE 1191643:1192335 forward	NLE effector	5.55	0.03
espO	putative T3SS effector protein EspO 4325977:4326255 forward	NLE effector	4.8	0.04
nleG8	putative T3SS effector protein NleG8 4330025:4330666 reverse	NLE effector	4.74	0.00379
nleG2	putative T3SS effector protein NleG2 (pseudogene) 3337487:3338049 forward	NLE effector	4.5	0.02
rplR	50S ribosomal subunit protein L18 4764855:4765208 forward	Ribosomal protein	3.7	0.01
nleH	T3SS effector protein NleH 5152549:5153430 forward	NLE effector	3.69	0.02
cyoA	cytochrome o ubiquinol oxidase subunit 2 541600:542556 reverse	Redox processes	3.59	0.02
espM3	T3SS effector protein EspM3 3339803:3340381 forward	NLE effector	3.57	0.03
espI	T3SS effector protein NleA/EspI 365395:366687 reverse	NLE effector	3.39	0.05
espD	T3SS translocator protein EspD 3149926:3151068 reverse	LEE-associated	2.92	0.02
ROD_15641	outer membrane porin protein 1661982:1663082 forward	Membrane transport	2.92	0.00536
espB	T3SS effector protein EspB 3148940:3149905 reverse	LEE-associated	2.88	0.00545
rpoA	DNA-directed RNA polymerase alpha chain 4769423:4770412 forward	Transcriptional regulation	2.85	0.04
espN1	putative T3SS effector protein EspN1 (pseudogene) 1309900:1313295 forward	NLE effector	2.71	0.01
espH	T3SS effector protein EspH 3162490:3163029 reverse	LEE-associated	-2.07	0.00276
acpP	acyl carrier protein 1247503:1247739 forward	Lipid metabolism	-2.15	0.0087
escC	T3SS structural protein EscC 3170390:3171928 forward	LEE-associated	-2.98	0.03
sepL	T3SS secretion switching protein SepL 3151716:3152771 reverse	LEE-associated	-3.4	0.00086
ROD_30111	T3SS component 3178057:3178755 reverse	LEE-associated	-3.52	0.01
groL	60 Kda chaperonin 3380699:3382345 forward	Protein folding	-4.04	0.03
cesD	T3SS chaperone CesD 3171942:3172397 forward	LEE-associated	-4.18	3.64e-06
escU	T3SS structural protein EscU 3175324:3176361 reverse	LEE-associated	-4.32	0.02
lpxC	UDP-3-O-[3-hydroxymyristoyl] N-acetylglucosamine deacetylase 122374:123291 forward	Lipid metabolism	-4.34	0.00183
lpp	major outer membrane lipoprotein (murein-lipoprotein) 1474167:1474403 reverse	Outer membrane protein	-4.55	0.00537
cesF	T3SS chaperone CesF 3162024:3162386 forward	LEE-associated	-5.15	0.0052
cspE	cold shock-like protein 700937:701176 forward	Stress associated	-7.73	9.72e-07
ROD_19811	putative prophage host toxic membrane protein 2097834:2097974 reverse	Prophage associated	-8.57	3.26e-07

## Sheet: DMEM versus Day 3 rectum
Data 3 - Edge test results for all in vivo samples at all timepoints during infection of BALB/c mice. All DEGs identified in vivo versus DMEM (Edge test; >1.5-fold change; FDR P-value < 0.05)
			Edge test
Feature ID	Locus description; ORF location; strand	Biological role	Fold change	FDR P-value
kfcC	putative fimbrial subunit 4356019:4356546 reverse	Adhesion	407.55	7.58e-24
ROD_13781	putative ABC transporter outer membrane protein 1478354:1479166 forward	Membrane transport	47.11	0.00246
pflE	putative pyruvate formate-lyase 3-activating enzyme 914601:915500 reverse	Redox processes	37.86	0.02
metE	5-methyltetrahydropteroyltriglutamate-homocysteine methyltransferase 4143806:4146067 reverse	Amino acid metabolism	34.34	0.00781
pduG	propanediol utilization diol dehydratase reactivation protein 2228907:2230739 forward	Propanediol metabolism	27.03	0.00587
rbsD	putative ribose transport/metabolism protein 4225108:4225527 reverse	Carbohydrate metabolism	23.08	2.33e-07
gntK	thermoresistant gluconokinase 4633439:4633966 forward	Carbohydrate metabolism	19.25	0.03
fsaA	fructose-6-phosphate aldolase 915634:916296 forward	Carbohydrate metabolism	16.79	0.00498
glgS	glycogen synthesis protein GlgS 3783337:3783543 reverse	Biofilm associated	11.8	0.01
ROD_41031	hypothetical protein 4334170:4334742 forward	Hypothetical	10.86	0.000608
ROD_32431	putative lipoprotein 3425444:3425773 reverse	Outer membrane protein	10.62	0.00608
gltI	glutamate/aspartate ABC transporter,substrate-binding protein 728024:728932 reverse	Membrane transport	10.44	0.00452
espK	putative T3SS effector protein EspK 1313678:1315039 reverse	NLE effector	8.96	3.02e-10
ROD_14981	putative methionine synthase 1593597:1594700 forward	Amino acid metabolism	7.94	0.05
pflF	putative formate acetyltransferase 3 (pyruvate formate lyase 3) 912164:914596 reverse	Carbohydrate metabolism	7.59	0.00338
espI	T3SS effector protein NleA/EspI 365395:366687 reverse	NLE effector	7.44	9.76e-05
espO	putative T3SS effector protein EspO 4325977:4326255 forward	NLE effector	7.05	0.00183
ROD_13891	putative periplasmic solute-binding protein precursor 1488003:1488821 reverse	Membrane transport	6.88	0.05
cysK	cysteine synthase A 2494840:2495811 forward	Amino acid metabolism	6.32	0.000294
dppF	dipeptide ABC transporter, ATP-binding protein 4503183:4504196 forward	Membrane transport	6.24	0.03
ROD_31801	IS66 family transposase B (pseudogene) 3340622:3340961 reverse	Transposition	6.08	0.02
aspA	aspartate ammonia-lyase 3376537:3377973 reverse	Amino acid metabolism	5.81	0.03
espM3	T3SS effector protein EspM3 3339803:3340381 forward	NLE effector	5.63	0.000216
cysJ	sulfite reductase (NADPH) flavoprotein alpha subunit 3211436:3213235 forward	Redox processes	5.61	0.00209
nleG8	putative T3SS effector protein NleG8 4330025:4330666 reverse	NLE effector	5.44	0.000125
ROD_13311	putative kinase 1427558:1428418 reverse	Kinase activity	5.3	0.05
udp	uridine phosphorylase 4141898:4142659 reverse	Nucleotide metabolism	4.99	0.00507
espS	T3SS effector protein EspS 364176:365051 reverse	NLE effector	4.82	5.42e-05
nleB2	putative T3SS effector protein NleB2 (pseudogene) 1764035:1764361 reverse	NLE effector	4.79	0.00398
katG	catalase-peroxidase (hydroperoxidase I) 4005565:4007745 reverse	Stress associated	4.78	0.01
nleG1	putative T3SS effector protein NleG1 1764905:1765489 reverse	NLE effector	4.69	0.00194
sodB	superoxide dismutase [Fe] 1514358:1514939 reverse	Redox processes	4.49	0.01
nleH	T3SS effector protein NleH 5152549:5153430 forward	NLE effector	4.42	0.00256
dps	DNA protection during starvation protein 897258:897761 reverse	Stress associated	3.93	0.02
rplP	50S ribosomal subunit protein L2 4759090:4759911 forward	Ribosomal protein	3.84	0.04
espB	T3SS effector protein EspB 3148940:3149905 reverse	LEE-associated	3.75	0.000147
espD	T3SS translocator protein EspD 3149926:3151068 reverse	LEE-associated	3.34	0.00474
espX7	putative T3SS effector protein EspX7 1306960:1309308 forward	NLE effector	3.18	0.02
ROD_15641	outer membrane porin protein 1661982:1663082 forward	Membrane transport	3.08	0.00174
espN1	putative T3SS effector protein EspN1 (pseudogene) 1309900:1313295 forward	NLE effector	3.03	0.000375
rpmB	50S ribosomal subunit protein L28 4407727:4407963 forward	Ribosomal protein	2.59	0.00404
rpmC	50S ribosomal subunit protein L29 4761695:4761886 forward	Ribosomal protein	5.23	0.0004
bssS	biofilm regulator 1217918:1218175 reverse	Biofilm associated	2.8	0.03
acpP	acyl carrier protein 1247503:1247739 forward	Lipid metabolism	-2.06	0.000102
ROD_33371	putative type I restriction modification system HsdS component 3521977:3523593 forward	DNA modification	-2.31	0.02
focA	probable formate transporter 1 1068425:1069282 reverse	Membrane transport	-2.36	0.01
mscS	small-conductance mechanosensitive channel 5331153:5332013 forward	Membrane transport	-2.76	0.02
ROD_15301	hypothetical protein 1626770:1627804 forward	Hypothetical	-2.94	0.01
aroG	phospho-2-dehydro-3-deoxyheptonate aldolase,Phe-sensitive 815475:816527 forward	Amino acid metabolism	-2.94	0.02
cesD	T3SS chaperone CesD 3171942:3172397 forward	LEE-associated	-3.05	2.89e-06
cyaA	adenylate cyclase 4164959:4167505 reverse	Second messaging	-3.19	0.04
wzy	putative O-antigen polymerase Wzy 2265903:2266976 reverse	Hypothetical	-3.24	0.05
ROD_40941	hypothetical protein 4328782:4329174 reverse	Hypothetical	-3.4	0.04
pdxK	pyridoxine kinase 2498941:2499774 reverse	Kinase activity	-3.59	0.00835
cspE	cold shock-like protein 700937:701176 forward	Stress associated	-3.68	0.00068
ROD_49941	putative haemolysin/haemagglutinin 5240725:5249553 forward	Virulence	-3.75	0.00814
lpp	major outer membrane lipoprotein (murein-lipoprotein) 1474167:1474403 reverse	Outer membrane protein	-3.91	0.01
dam_6	putative prophage DNA adenine methylase 2774330:2775211 forward	Methylation	-4.03	0.03
groL	60 Kda chaperonin 3380699:3382345 forward	Protein folding	-4.08	0.03
mpc	T3SS regulator Mpc 3168052:3168405 reverse	LEE-associated	-4.08	0.05
stpA	DNA-binding protein 3306548:3306949 forward	Transcriptional regulation	-4.11	0.04
serA	D-3-phosphoglycerate dehydrogenase 5180407:5181639 forward	Amino acid metabolism	-4.13	0.00539
rne	ribonuclease E 1237054:1240284 reverse	RNA processing	-4.23	0.01
ROD_28281	putative membrane protein 2991408:2991908 forward	Outer membrane protein	-4.66	0.03
bfr	bacterioferritin 4743734:4744210 forward	Iron acquisition	-4.72	0.04
ROD_36481	putative prophage host toxic membrane protein 3839967:3840107 reverse	Prophage associated	-4.76	7.27e-05
ROD_19811	putative prophage host toxic membrane protein 2097834:2097974 reverse	Prophage associated	-5.49	3.3e-05
ROD_25861	hypothetical prophage protein 2739027:2740940 reverse	Prophage associated	-5.57	0.03
mntH	manganese transport protein 2971756:2972994 reverse	Membrane transport	-7.28	0.000358
gpmA	2,3-bisphosphoglycerate-dependent phosphoglycerate mutase 821798:822550 reverse	Glycolysis	-7.32	0.000289
ivbL	ilvb operon attenuator peptide; 4299287:4299385 forward	Signal peptide	-7.39	0.00246
ROD_26241	hypothetical prophage protein 2767578:2768405 forward	Prophage associated	-7.53	3.95e-06
rmf	ribosome modulation factor 1127004:1127171 forward	Translation	-10.27	1.3e-06
ftsI	peptidoglycan synthetase (penicillin-binding protein 3) 107179:108936 forward	Membrane associated	-12.11	0.000377
ilvL	ilv operon leader peptide 4208211:4208309 reverse	Amino acid metabolism	-26.75	3.05e-10
pCROD2
eex	putative surface exclusion lipoprotein 36637:36870 reverse	Membrane associated	-3.23	0.05
pCROD3
rep	ATP-dependent DNA helicase 4192564:4194597 reverse	DNA replication	-2.77	0.0027

## Sheet: DMEM versus Day 7 caecum
Data 3 - Edge test results for all in vivo samples at all timepoints during infection of BALB/c mice. All DEGs identified in vivo versus DMEM (Edge test; >1.5-fold change; FDR P-value < 0.05)
			Edge test
Feature ID	Locus description; ORF location; strand	Biological role	Fold change	FDR P-value
kfcC	putative fimbrial subunit 4356019:4356546 reverse	Adhesion	729.06	1.73e-26
pduC	glycerol dehydratase large subunit 2226013:2227677 forward	Propanediol metabolism	34.55	0.00959
pflE	putative pyruvate formate-lyase 3-activating enzyme 914601:915500 reverse	Redox processes	33.95	0.02
rbsD	putative ribose transport/metabolism protein 4225108:4225527 reverse	Carbohydrate metabolism	20.64	1.64e-07
gltI	glutamate/aspartate ABC transporter,substrate-binding protein 728024:728932 reverse	Membrane transport	17.86	0.000102
cysP	thiosulphate ABC transporter, substrate-binding protein 2509054:2510070 reverse	Membrane transport	17.83	0.00248
ROD_24811	ABC transporter, substrate-binding protein 2610245:2611228 forward	Membrane transport	15.44	0.02
espO	putative T3SS effector protein EspO 4325977:4326255 forward	NLE effector	13.05	8.82e-06
raiA	ribosome-associated inhibitor A 2683890:2684270 forward	General metabolism	12.48	6.38e-05
ROD_32431	putative lipoprotein 3425444:3425773 reverse	Outer membrane protein	12.07	0.00103
sdhA	succinate dehydrogenase flavoprotein subunit 791958:793724 forward	Redox processes	11.64	2.46e-05
ROD_18081	putative outer membrane protein 1923472:1923750 reverse	Outer membrane protein	10.75	0.00476
nleG8	putative T3SS effector protein NleG8 4330025:4330666 reverse	NLE effector	10.72	5.47e-09
espI	T3SS effector protein NleA/EspI 365395:366687 reverse	NLE effector	10.5	2.24e-06
glgS	glycogen synthesis protein GlgS 3783337:3783543 reverse	Biofilm associated	10.47	0.01
espK	putative T3SS effector protein EspK 1313678:1315039 reverse	NLE effector	9.9	3.24e-12
ROD_16501	putative tail fibre protein (fragment) 1764646:1764858 reverse	Pophage associated	9.54	0.03
fruB	multiphosphoryl transfer protein [includes: phosphocarrier protein Hpr; fructose-specific PTS system EIIA component] 2411774:2412904 reverse	Membrane transport	9.5	0.02
rbsA	ribose ABC transporter, ATP-binding protein 4223595:4225100 reverse	Membrane transport	9.47	0.04
ftnA	ferritin-1 2079501:2079998 forward	Iron acquisition	9.13	0.000391
cysN	Sulfate adenylyltransferase subunit 1 3228567:3229994 forward	General metabolism	9.13	0.00532
espB	T3SS effector protein EspB 3148940:3149905 reverse	LEE-associated	9.09	2.29e-11
rplP	50S ribosomal subunit protein L16 4761285:4761695 forward	Ribosomal protein	8.82	4.64e-05
aspA	aspartate ammonia-lyase 3376537:3377973 reverse	Amino acid metabolism	8.65	0.00206
espD	T3SS translocator protein EspD 3149926:3151068 reverse	LEE-associated	8.64	2.06e-08
dctA	C4-dicarboxylate transport protein 4522942:4524228 forward	Membrane transport	7.89	6.38e-05
espM3	T3SS effector protein EspM3 3339803:3340381 forward	NLE effector	7.8	2.84e-06
ROD_29021	conserved hypothetical protein 3073280:3073552 reverse	Hypothetical	7.34	0.05
ROD_15641	outer membrane porin protein 1661982:1663082 forward	Outer membrane protein	7.1	1.41e-09
ROD_32421	putative exported protein 3425020:3425307 reverse	Hypothetical	6.98	0.00242
cysK	cysteine synthase A 2494840:2495811 forward	Amino acid metabolism	6.81	4.46e-05
cysH	phosphoadenosine phosphosulfate reductase 3215047:3215781 forward	General metabolism	6.67	0.00543
ROD_13891	putative periplasmic solute-binding protein precursor 1488003:1488821 reverse	Hypothetical	6.63	0.00992
nleG1	putative T3SS effector protein NleG1 1764905:1765489 reverse	NLE effector	6.2	4.46e-05
rpsC	30S ribosomal subunit protein S3 4760571:4761272 forward	Ribosomal protein	6.14	0.000233
rpmC	50S ribosomal subunit protein L29 4761695:4761886 forward	Ribosomal protein	6.13	2.6e-05
pckA	phosphoenolpyruvate carboxykinase [ATP] 4674527:4676146 reverse	Gluconeogenesis	5.78	0.00248
rplW	50S ribosomal subunit protein L23 4758770:4759072 forward	Ribosomal protein	5.76	0.04
rplV	50S ribosomal subunit protein L22 4760221:4760553 forward	Ribosomal protein	5.58	9.23e-05
espS	T3SS effector protein EspS 364176:365051 reverse	NLE effector	5.5	4.65e-06
ROD_13311	putative kinase 1427558:1428418 reverse	Kinase activity	5.34	0.00306
leuC	3-isopropylmalate dehydratase large subunit 95128:96528 reverse	Amino acid metabolism	5.27	0.000391
pflF	putative formate acetyltransferase 3 (pyruvate formate lyase 3) 912164:914596 reverse	Carbohydrate metabolism	5.22	0.02
espX7	putative T3SS effector protein EspX7 1306960:1309308 forward	NLE effector	5.14	0.00012
nleH	T3SS effector protein NleH 5152549:5153430 forward	NLE effector	5.05	0.000399
ROD_28161	putative regulatory protein 2977789:2978139 forward	Hypothetical	4.94	0.02
rplB	50S ribosomal subunit protein L2 4759090:4759911 forward	Ribosomal protein	4.79	0.00313
ROD_41031	hypothetical protein 4334170:4334742 forward	Hypothetical	4.85	0.03
rpsR	30S ribosomal subunit protein S18 3437074:3437301 forward	Ribosomal protein	4.8	3.5e-05
rpmE	50S ribosomal subunit protein L31 4016560:4016772 reverse	Ribosomal protein	4.51	0.00238
rpsS	30S ribosomal subunit protein S19 4759928:4760206 forward	Ribosomal protein	4.13	0.01
fdoG	formate dehydrogenase-O, major subunit 4069923:4072973 forward	Redox processes	4.06	0.04
nleB2	putative T3SS effector protein NleB2 (pseudogene) 1764035:1764361 reverse	NLE effector	3.84	0.00206
espA	T3SS translocator protein EspA 3151081:3151659 reverse	LEE-associated	3.8	0.000241
rplF	50S ribosomal subunit protein L6 4764312:4764845 forward	Ribosomal protein	3.67	0.02
cyoB	cytochrome o ubiquinol oxidase subunit 1 539597:541588 reverse	Redox processes	3.63	0.0084
nleC	T3SS effector protein NleC 1762982:1763974 reverse	NLE effector	3.61	0.00034
rpsE	30S ribosomal subunit protein S5 4765223:4765726 forward	Ribosomal protein	3.58	0.000329
espN1	putative T3SS effector protein EspN1 (pseudogene) 1309900:1313295 forward	NLE effector	3.36	1.97e-05
ROD_19801	putative prophage membrane protein 2097402:2097698 reverse	Prophage associated	3.3	1.11e-05
nleF	T3SS effector protein NleF 5153487:5154065 forward	NLE effector	3.3	0.04
tir	Tir, translocated intimin receptor 3159159:3160802 reverse	LEE-associated	3.28	0.000321
rplI	50S ribosomal subunit protein L9 3437343:3437792 forward	Ribosomal protein	3.21	0.0015
rpoA	DNA-directed RNA polymerase alpha chain 4769423:4770412 forward	Transcriptional regulation	3.14	0.00884
rplK	50S ribosomal subunit protein L11 3964172:3964600 reverse	Ribosomal protein	3.11	2.69e-05
cyoA	cytochrome o ubiquinol oxidase subunit 2 541600:542556 reverse	Redox processes	3.04	0.00113
gnd	6-phosphogluconate dehydrogenase,decarboxylating 2262556:2263962 reverse	Redox processes	3.01	0.05
rplR	50S ribosomal subunit protein L18 4764855:4765208 forward	Ribosomal protein	2.99	0.00541
icd	isocitrate dehydrogenase [NADP] 1329639:1330889 forward	Redox processes	2.93	0.03
rpsH	30S ribosomal subunit protein S8 4763907:4764299 forward	Ribosomal protein	2.85	0.02
rpsD	30S ribosomal subunit protein S4 4768777:4769397 forward	Ribosomal protein	2.81	0.04
lrp	leucine-responsive regulatory protein 1043426:1043920 forward	Transcriptional regulation	2.65	0.04
hupA	DNA-binding protein HU-alpha 3943268:3943540 reverse	Transcriptional regulation	2.64	0.02
rpmI	50S ribosomal subunit protein L35 1434492:1434704 forward	Ribosomal protein	2.57	0.03
rpsM	30S ribosomal subunit protein S13 4767981:4768337 forward	Ribosomal protein	2.53	0.00371
cesD2	T3SS chaperone CesD2 3148526:3148933 reverse	LEE-associated	2.51	0.01
tufA	Elongation factor tu (EF-Tu) 4731847:4733031 forward	Translation	2.34	0.01
atpE	ATP synthase subunit C 4237811:4238050 forward	Membrane transport	2.28	0.02
espF	T3SS effector protein EspF 3146881:3147786 reverse	LEE-associated	2.26	0.03
rpsG	30S ribosomal subunit protein S7 4729095:4729565 forward	Ribosomal protein	2.2	0.05
eae	intimin 3155697:3158507 reverse	LEE-associated	2.19	0.00348
fusA	elongation factor G 4729662:4731776 forward	Translation	2.14	0.05
ptsI	phosphoenolpyruvate-protein phosphotransferase 2496497:2498224 forward	Phosphorylation	2.04	0.03
acpP	acyl carrier protein 1247503:1247739 forward	Lipid metabolism	-1.95	6.3e-05
ROD_33371	putative type I restriction modification system HsdS component 3521977:3523593 forward	DNA modification	-2.23	0.00992
ROD_36481	putative prophage host toxic membrane protein 3839967:3840107 reverse	Prophage associated	-2.31	0.04
slyD	FKBP-type peptidyl-prolyl cis-trans isomerase 4724519:4725121 forward	Protein folding	-2.44	0.03
sepD	T3SS secretion switching protein SepD 3169935:3170390 forward	LEE-associated	-2.62	0.01
mraZ	conserved hypothetical protein 105451:105858 forward	Transcriptional regulation	-2.87	0.04
escR	T3SS structural protein EscR 3177399:3178052 reverse	LEE-associated	-2.96	0.04
dam_6	putative prophage DNA adenine methylase 2774330:2775211 forward	Methylation	-3.03	0.04
ROD_02141	conserved hypothetical protein 260045:260845 forward	Hypothetical	-3.09	0.05
cesD	T3SS chaperone CesD 3171942:3172397 forward	LEE-associated	-3.18	4.08e-07
wfaP	glycosyltransferase WfaP 2265137:2265898 reverse	General metabolism	-3.2	0.01
ispE	4-diphosphocytidyl-2-C-methyl-D-erythritol kinase 1919284:1920135 forward	Kinase activity	-3.31	0.04
pdxK	pyridoxine kinase 2498941:2499774 reverse	Phosphorylation	-3.32	0.00863
ackA	Acetate kinase 2849761:2851056 forward	Phosphorylation	-3.4	0.00243
ROD_07581	putative membrane protein 834503:834754 forward	Outer membrane protein	-3.52	0.00767
cyaA	adenylate cyclase 4164959:4167505 reverse	Second messaging	-3.53	0.03
efp	elongation factor P 3387980:3388546 forward	Translation	-3.65	0.01
wzy	putative O-antigen polymerase Wzy 2265903:2266976 reverse	Hypothetical	-3.68	0.03
rpsU	30S ribosomal subunit protein S21 3810072:3810287 forward	Ribosomal protein	-3.7	0.00565
uvrY	response regulator 2087567:2088223 reverse	Transcriptional regulation	-3.76	0.00713
purC	phosphoribosylaminoimidazole-succinocarboxamide synthase 2551908:2552621 reverse	Nucleotide metabolism	-3.93	0.02
infA	translation initiation factor IF-1 1037047:1037265 reverse	Translation	-3.93	0.05
ROD_29811	IS256 family transposase (pseudogene) 3154380:3155406 forward	Pseudogene	-3.95	0.02
rmf	ribosome modulation factor 1127004:1127171 forward	Translation	-4.26	0.00367
ROD_28281	putative membrane protein 2991408:2991908 forward	Membrane associated	-4.51	0.03
mraW	S-adenosyl-L-methionine-dependent methyltransferase 105860:106801 forward	Methylation	-4.55	0.00248
ROD_20501	hypothetical protein 2153697:2155127 forward	Hypothetical	-4.65	0.00567
bfr	bacterioferritin 4743734:4744210 forward	Iron acquisition	-4.8	0.04
fabB	3-oxoacyl-[acyl-carrier-protein] synthase I 2886798:2888015 reverse	General metabolism	-4.81	0.02
ROD_17311	conserved hypothetical protein 1842230:1842481 forward	Hypothetical	-4.87	0.00348
metK	S-adenosylmethionine synthetase 5295709:5296863 reverse	Amino acid metabolism	-4.91	0.02
cspE	cold shock-like protein 700937:701176 forward	Stress associated	-5.01	7.23e-06
tpiA_1	triosephosphate isomerase 4033272:4034039 forward	Gluconeogenesis	-5.1	0.00937
ivbL	recname: full=ilvbn operon leader peptide; altname: full=ilvbn operon attenuator peptide; 4299287:4299385 forward	Leader peptide	-5.31	0.01
gpmA	2,3-bisphosphoglycerate-dependent phosphoglycerate mutase 821798:822550 reverse	Gluconeogenesis	-5.5	0.00156
ROD_30071	putative LEE-encoded exported protein 3174866:3175327 forward	LEE-associated	-5.51	0.000127
ROD_45831	hypothetical protein 4836795:4837331 forward	Hypothetical	-5.83	5.13e-05
serA	D-3-phosphoglycerate dehydrogenase 5180407:5181639 forward	Amino acid metabolism	-5.88	0.000186
ROD_26241	hypothetical prophage protein 2767578:2768405 forward	Prophage associated	-6.22	2.5e-05
fhuA	ferrichrome-iron TonB-dependent receptor 183532:185787 forward	Iron acquisition	-6.66	0.00034
ftsI	peptidoglycan synthetase (penicillin-binding protein 3) 107179:108936 forward	Membrane associated	-7.63	0.00404
ROD_14121	hypothetical protein 1512743:1512958 reverse	Hypothetical	-7.67	1.94e-06
mpc	T3SS regulator Mpc 3168052:3168405 reverse	LEE-associated	-8.28	0.000284
bfd	bacterioferritin-associated ferredoxin 4743468:4743662 forward	Iron acquisition	-9.2	7.01e-10
ROD_15771	possible exported protein 1679927:1680988 reverse	Hypothetical	-9.73	0.00199
focA	probable formate transporter 1 1068425:1069282 reverse	Membrane transport	-11.39	2.73e-14
ilvL	ilv operon leader peptide 4208211:4208309 reverse	Leader peptide	-13.01	9.5e-08
ROD_25951	putative phage capsid protein 2744606:2745655 reverse	Prophage associated	-17.64	9.58e-08
ROD_25901	putative phage tail sheath protein 2741738:2743240 reverse	Prophage associated	-21.4	7.06e-09
ROD_09211	conserved hypothetical prophage protein 1008011:1008964 reverse	Prophage associated	-36.25	1.68e-15
pCROD1
ROD_p1521	conserved hypothetical protein 48333:48665 forward	Hypothetical	4.63	0.00804
ROD_p1551	ISCro1 transposase C 50082:51653 reverse	Transposition	-2.39	0.02
ROD_p1571	ISCro1 transposase A 52020:52697 reverse	Transposition	-4.01	0.02
pCROD2
ROD_p2271	DNA-binding protein H-NS 14846:15310 reverse	Transcritpional regulation	3.19	7.21e-05
pCROD3
rep	ATP-dependent DNA helicase 4192564:4194597 reverse	DNA modification	-4.1	1.75e-10
pCRP3
pCRP3p05	unknown 2000:2428 reverse	Hypothetical	-1.75	0.02

## Sheet: DMEM versus Day 7 rectum
Data 3 - Edge test results for all in vivo samples at all timepoints during infection of BALB/c mice. All DEGs identified in vivo versus DMEM (Edge test; >1.5-fold change; FDR P-value < 0.05)
			Edge test
Feature ID	Locus description; ORF location; strand	Biological role	Fold change	FDR P-value
kfcC	putative fimbrial subunit 4356019:4356546 reverse	Adhesion	354.6	5.17e-23
pflE	putative pyruvate formate-lyase 3-activating enzyme 914601:915500 reverse	Redox processes	40.18	0.01
pduC	glycerol dehydratase large subunit 2226013:2227677 forward	Propanediol metabolism	32.13	0.02
ROD_21511	conserved hypothetical protein 2246835:2247062 reverse	Hypothetical	22.89	0.03
ROD_24811	ABC transporter, substrate-binding protein 2610245:2611228 forward	Membrane transport	18.79	0.02
ROD_13781	putative ABC transporter outer membrane protein 1478354:1479166 forward	Membrane transport	18.4	0.05
rbsD	putative ribose transport/metabolism protein 4225108:4225527 reverse	Membrane transport	15.1	9.62e-06
sbp	sulfate-binding protein (sulfate starvation-induced protein 2) 4039721:4040710 reverse	Membrane transport	15.08	0.03
gltI	glutamate/aspartate ABC transporter,substrate-binding protein 728024:728932 reverse	Amino acid transport	14.12	0.000699
fsaA	fructose-6-phosphate aldolase 915634:916296 forward	Carbohydrate metabolism	12.4	0.01
uhpT	hexosephosphate transport protein 4305136:4306527 forward	Membrane transport	11.48	0.03
espI	T3SS effector protein NleA/EspI 365395:366687 reverse	NLE effector	10.4	3.29e-06
ROD_32431	putative lipoprotein 3425444:3425773 reverse	Outer membrane protein	10.28	0.00596
cysP	thiosulphate ABC transporter, substrate-binding protein 2509054:2510070 reverse	Membrane transport	10.26	0.03
glgS	glycogen synthesis protein GlgS 3783337:3783543 reverse	Biofilm regulation	9.44	0.03
ROD_27911	putative periplasmic solute-binding protein of ABC transporter 2948206:2948973 reverse	Membrane transport	8.26	0.05
espK	putative T3SS effector protein EspK 1313678:1315039 reverse	NLE effector	8.13	2.34e-09
raiA	ribosome-associated inhibitor A 2683890:2684270 forward	Translation	8.11	0.00151
espO	putative T3SS effector protein EspO 4325977:4326255 forward	NLE effector	7.49	0.000969
pflF	putative formate acetyltransferase 3 (pyruvate formate lyase 3) 912164:914596 reverse	Carbohydrate metabolism	7.3	0.00259
rplV	50S ribosomal subunit protein L22 4760221:4760553 forward	Ribosomal protein	7.29	7.61e-06
ROD_32421	putative exported protein 3425020:3425307 reverse	Hypothetical	6.72	0.00649
ROD_41031	hypothetical protein 4334170:4334742 forward	Hypothetical	6.63	0.0091
espB	T3SS effector protein EspB 3148940:3149905 reverse	LEE-associated	6.42	2.19e-08
cysK	cysteine synthase A 2494840:2495811 forward	Amino acid metabolism	6.31	0.000188
rpmC	50S ribosomal subunit protein L29 4761695:4761886 forward	Ribosomal protein	6.12	4.41e-05
espD	T3SS translocator protein EspD 3149926:3151068 reverse	LEE-associated	5.97	4.51e-06
espS	T3SS effector protein EspS 364176:365051 reverse	NLE effector	5.96	2.29e-06
ROD_13311	putative kinase 1427558:1428418 reverse	Kinase activity	5.95	0.00383
rplP	50S ribosomal subunit protein L16 4761285:4761695 forward	Ribosomal protein	5.55	0.00305
espM3	T3SS effector protein EspM3 3339803:3340381 forward	NLE effector	5.42	0.00024
nleG8	putative T3SS effector protein NleG8 4330025:4330666 reverse	NLE effector	5.23	0.00014
aspA	aspartate ammonia-lyase 3376537:3377973 reverse	Amino acid metabolism	5.19	0.04
sdhA	succinate dehydrogenase flavoprotein subunit 791958:793724 forward	Redox processes	4.98	0.04
nleH	T3SS effector protein NleH 5152549:5153430 forward	NLE effector	4.97	0.000693
dps	DNA protection during starvation protein 897258:897761 reverse	Stress associated	4.69	0.00493
ROD_15641	outer membrane porin protein 1661982:1663082 forward	Outer membrane protein	4.58	4.32e-06
rplB	50S ribosomal subunit protein L2 4759090:4759911 forward	Ribosomal protein	4.49	0.00673
rpsC	30S ribosomal subunit protein S3 4760571:4761272 forward	Ribosomal protein	4.13	0.00892
rpsS	30S ribosomal subunit protein S19 4759928:4760206 forward	Ribosomal protein	4.12	0.02
pckA	phosphoenolpyruvate carboxykinase [ATP] 4674527:4676146 reverse	Gluconeogenesis	3.98	0.04
nleG1	putative T3SS effector protein NleG1 1764905:1765489 reverse	NLE effector	3.62	0.01
rplR	50S ribosomal subunit protein L18 4764855:4765208 forward	Ribosomal protein	3.6	0.00117
rplD	50S ribosomal subunit protein L4 4758168:4758773 forward	Ribosomal protein	3.34	0.05
espX7	putative T3SS effector protein EspX7 1306960:1309308 forward	NLE effector	3.26	0.02
cyoB	cytochrome o ubiquinol oxidase subunit 1 539597:541588 reverse	Redox processes	3.11	0.04
rpsH	30S ribosomal subunit protein S8 4763907:4764299 forward	Ribosomal protein	3.07	0.01
rpsE	30S ribosomal subunit protein S5 4765223:4765726 forward	Ribosomal protein	2.98	0.00596
rplK	50S ribosomal subunit protein L11 3964172:3964600 reverse	Ribosomal protein	2.97	0.000153
rpmI	50S ribosomal subunit protein L35 1434492:1434704 forward	Ribosomal protein	2.92	0.01
espA	T3SS translocator protein EspA 3151081:3151659 reverse	LEE-associated	2.9	0.00752
hupA	DNA-binding protein HU-alpha 3943268:3943540 reverse	Transcriptional regulation	2.59	0.03
tir	Tir, translocated intimin receptor 3159159:3160802 reverse	LEE-associated	2.42	0.02
rpsM	30S ribosomal subunit protein S13 4767981:4768337 forward	Ribosomal protein	2.21	0.03
acpP	acyl carrier protein 1247503:1247739 forward	Redox processes	-1.7	0.0058
ROD_33371	putative type I restriction modification system HsdS component 3521977:3523593 forward	DNA modification	-2.23	0.02
ROD_26321	hypothetical prophage protein 2772463:2774250 forward	Prophage associated	-2.73	0.00342
slyD	FKBP-type peptidyl-prolyl cis-trans isomerase 4724519:4725121 forward	Protein folding	-2.74	0.02
uvrY	response regulator 2087567:2088223 reverse	Transcriptional regulation	-2.9	0.04
lpxC	UDP-3-O-[3-hydroxymyristoyl] N-acetylglucosamine deacetylase 122374:123291 forward	Lipid metabolism	-2.96	0.02
ROD_19811	putative prophage host toxic membrane protein 2097834:2097974 reverse	Prophage associated	-3.16	0.00828
gpmA	2,3-bisphosphoglycerate-dependent phosphoglycerate mutase 821798:822550 reverse	Gluconeogenesis	-3.46	0.05
cspE	cold shock-like protein 700937:701176 forward	Stress associated	-3.49	0.00117
ROD_36481	putative prophage host toxic membrane protein 3839967:3840107 reverse	Prophage associated	-3.62	0.000636
wfaP	glycosyltransferase WfaP 2265137:2265898 reverse	General metabolism	-3.71	0.01
ROD_30071	putative LEE-encoded exported protein 3174866:3175327 forward	LEE-associated	-3.73	0.00865
cesD	T3SS chaperone CesD 3171942:3172397 forward	LEE-associated	-3.79	4.41e-08
purA	adenylosuccinate synthetase 3418007:3419305 forward	Nucleotide metabolism	-3.84	0.02
ackA	Acetate kinase 2849761:2851056 forward	Phosphorylation	-3.98	0.00112
glyA	serine hydroxymethyltransferase 2626802:2628061 reverse	Amino acid metabolism	-4.3	0.04
dapA_2	putative dihydrodipicolinate synthase 1610441:1611325 reverse	General metabolism	-4.35	0.03
ROD_47431	hypothetical prophage protein 4984341:4984598 forward	Prophage associated	-4.42	0.01
rmf	ribosome modulation factor 1127004:1127171 forward	Translation	-4.63	0.00257
tpiA_1	triosephosphate isomerase 4033272:4034039 forward	Gluconeogenesis	-4.67	0.02
pdxK	pyridoxine kinase 2498941:2499774 reverse	Phosphorylation	-4.83	0.00035
cyaA	adenylate cyclase 4164959:4167505 reverse	Second messaging	-5.14	0.00663
ivbL	ilvb operon attenuator peptide; 4299287:4299385 forward	Leader peptide	-5.2	0.03
serA	D-3-phosphoglycerate dehydrogenase 5180407:5181639 forward	Amino acid metabolism	-5.6	0.000658
focA	probable formate transporter 1 1068425:1069282 reverse	Membrane transport	-5.87	5.44e-08
ftsI	peptidoglycan synthetase (penicillin-binding protein 3) 107179:108936 forward	Membrane associated	-6.11	0.02
ROD_41311	putative DNA binding protein 4360940:4361440 forward	Traanscriptional regulation	-6.83	5.92e-05
ilvL	ilv operon leader peptide 4208211:4208309 reverse	Leader peptide	-12.4	3.11e-07
pCROD2
eex	putative surface exclusion lipoprotein 36637:36870 reverse	Membrane associated	-3.39	0.01

## Sheet: DMEM versus Day 10 caecum
Data 3 - Edge test results for all in vivo samples at all timepoints during infection of BALB/c mice. All DEGs identified in vivo versus DMEM (Edge test; >1.5-fold change; FDR P-value < 0.05)
			Edge test
Feature ID	Locus description; ORF location; strand	Biological role	Fold change	FDR P-value
kfcC	putative fimbrial subunit 4356019:4356546 reverse	Adhesion	584.64	4.92e-25
espK	putative T3SS effector protein EspK 1313678:1315039 reverse	NLE effector	8.59	6.25e-05
ROD_22141	hypothetical protein 2323320:2324078 forward	Hypothetical	8.31	0.04
espO	putative T3SS effector protein EspO 4325977:4326255 forward	NLE effector	7.61	0.00521
raiA	ribosome-associated inhibitor A 2683890:2684270 forward	Translation	7.49	0.00377
espI	T3SS effector protein NleA/EspI 365395:366687 reverse	NLE effector	6.65	0.000515
espB	T3SS effector protein EspB 3148940:3149905 reverse	LEE-associated	5	4.57e-06
espS	T3SS effector protein EspS 364176:365051 reverse	NLE effector	4.41	0.000703
espM3	T3SS effector protein EspM3 3339803:3340381 forward	NLE effector	4.22	0.01
espD	T3SS translocator protein EspD 3149926:3151068 reverse	LEE-associated	4.1	0.000873
espN1	putative T3SS effector protein EspN1 (pseudogene) 1309900:1313295 forward	NLE effector	2.82	0.01
ROD_15641	outer membrane porin protein 1661982:1663082 forward	Membrane transport	2.55	0.02
espH	T3SS effector protein EspH 3162490:3163029 reverse	LEE-associated	-2.03	0.02
escV	T3SS structural protein EscV 3166028:3168055 reverse	LEE-associated	-3.23	0.00337
sepD	T3SS secretion switching protein SepD 3169935:3170390 forward	LEE-associated	-3.38	0.00539
escC	T3SS structural protein EscC 3170390:3171928 forward	LEE-associated	-3.4	0.00743
cesD	T3SS chaperone CesD 3171942:3172397 forward	LEE-associated	-3.68	0.000122
sepQ	T3SS structural protein SepQ 3163035:3163952 reverse	LEE-associated	-3.76	0.02
grlA	GrlA, global regulator of LEE activator 3173861:3174268 reverse	LEE-associated	-3.92	0.00749
sepL	T3SS secretion switching protein SepL 3151716:3152771 reverse	LEE-associated	-4.12	7.74e-05
acpP	acyl carrier protein 1247503:1247739 forward	Redox processes	-4.64	2.48e-06
ROD_30121	T3SS component 3178700:3179299 reverse	LEE-associated	-4.73	0.000588
lpp	major outer membrane lipoprotein (murein-lipoprotein) 1474167:1474403 reverse	Outer membrane protein	-4.85	0.00338
grlR	GrlR, global regulator of LEE repressor 3174336:3174674 reverse	LEE-associated	-5.42	0.00226
cspE	cold shock-like protein 700937:701176 forward	Stress associated	-9.53	3.39e-08
ROD_19811	putative prophage host toxic membrane protein 2097834:2097974 reverse	Prophage associated	-9.88	4.22e-07
ftsI	peptidoglycan synthetase (penicillin-binding protein 3) 107179:108936 forward	Membrane associated	-10.03	0.00202

## Sheet: DMEM versus Day 10 rectum
Data 3 - Edge test results for all in vivo samples at all timepoints during infection of BALB/c mice. All DEGs identified in vivo versus DMEM (Edge test; >1.5-fold change; FDR P-value < 0.05)
			Edge test
Feature ID	Locus description; ORF location; strand	Biological role	Fold change	FDR P-value
kfcC	putative fimbrial subunit 4356019:4356546 reverse	Adhesion	189.59	2.94e-19
pduB	propanediol utilization protein PduB 2225182:2225994 forward	Propanediol metabolism	70.97	0.02
rbsD	putative ribose transport/metabolism protein 4225108:4225527 reverse	Carbohydrate metabolism	44.04	4.8e-11
pflE	putative pyruvate formate-lyase 3-activating enzyme 914601:915500 reverse	Redox processes	43.05	0.00826
pduG	propanediol utilization diol dehydratase reactivation protein 2228907:2230739 forward	Propanediol metabolism	42.61	0.000166
pduC	glycerol dehydratase large subunit 2226013:2227677 forward	Propanediol metabolism	40.31	0.00572
ROD_38621	putative exported protein 4068554:4068766 reverse	Hypothetical	25.15	0.00104
nrfC	cytochrome c-type biogenesis protein 3652002:3652673 forward	Redox processes	21.51	0.02
sdhC	succinate dehydrogenase cytochrome b-556 subunit 791213:791617 forward	Redox processes	20.97	0.00416
ROD_32431	putative lipoprotein 3425444:3425773 reverse	Outer membrane protein	17.18	0.000166
rbsA	ribose ABC transporter, ATP-binding protein 4223595:4225100 reverse	Membrane transport	16.34	0.00751
fadB	fatty oxidation complex subunit alpha 4128224:4130413 forward	Lipid metabolism	16.06	0.04
glgS	glycogen synthesis protein GlgS 3783337:3783543 reverse	Biofilm associated	14.92	0.00381
fsaA	fructose-6-phosphate aldolase 915634:916296 forward	Carbohydrate metabolism	14.3	0.00483
ROD_24811	ABC transporter, substrate-binding protein 2610245:2611228 forward	Membrane transport	14.25	0.04
gltI	glutamate/aspartate ABC transporter,substrate-binding protein 728024:728932 reverse	Amino acid transport	12.16	0.00127
fruB	multiphosphoryl transfer protein [includes: phosphocarrier protein Hpr; fructose-specific PTS system EIIA component] 2411774:2412904 reverse	Phosphorylation	12.14	0.00867
espI	T3SS effector protein NleA/EspI 365395:366687 reverse	NLE effector	10.91	1.7e-06
ROD_10941	putative membrane protein 1197647:1198177 forward	Outer membrane protein	9.05	0.00101
cspA	cold shock protein 4482810:4483022 reverse	Stress associated	8.49	0.00276
ftnA	ferritin-1 2079501:2079998 forward	Iron acquisition	8.35	0.00104
dctA	C4-dicarboxylate transport protein 4522942:4524228 forward	Membrane transport	8.17	8.04e-05
ROD_31501	putative exported protein 3315539:3315895 reverse	Hypothetical	7.88	0.000199
pflF	putative formate acetyltransferase 3 (pyruvate formate lyase 3) 912164:914596 reverse	Carbohydrate metabolism	7.33	0.00195
ROD_47681	conserved hypothetical protein 5013341:5014042 reverse	Hypothetical	7.25	0.03
espO	putative T3SS effector protein EspO 4325977:4326255 forward	NLE effector	7.16	0.00106
espS	T3SS effector protein EspS 364176:365051 reverse	NLE effector	7.03	1.58e-07
aspA	aspartate ammonia-lyase 3376537:3377973 reverse	Amino acid metabolism	7.01	0.00727
uspF_1	universal stress protein f 683298:683732 reverse	Stress associated	6.64	0.03
espM3	T3SS effector protein EspM3 3339803:3340381 forward	NLE effector	6.62	2.39e-05
ROD_41031	hypothetical protein 4334170:4334742 forward	Hypothetical	6.56	0.00777
pckA	phosphoenolpyruvate carboxykinase [ATP] 4674527:4676146 reverse	Gluconeogenesis	6.55	0.00118
sdhA	succinate dehydrogenase flavoprotein subunit 791958:793724 forward	Redox processes	6.44	0.00321
trpB	tryptophan synthase beta chain 1852554:1853747 forward	Amino acid metabolism	6.06	0.02
acnA	aconitate hydratase 1 (citrate hydro-lyase 1) 1834190:1836865 reverse	General metabolism	6	0.000101
espK	putative T3SS effector protein EspK 1313678:1315039 reverse	NLE effector	5.88	3.4e-07
ROD_32421	putative exported protein 3425020:3425307 reverse	Hypothetical	5.75	0.01
ROD_23051	putative membrane protein 2422544:2423257 forward	Outer membrane protein	5.65	0.02
ROD_28161	putative regulatory protein 2977789:2978139 forward	Transcriptional regulation	5.42	0.01
ROD_38501	alcohol dehydrogenase 4056783:4057931 forward	General metabolism	5.38	0.04
ROD_13351	putative exported protein 1431160:1431378 forward	Hypothetical	5.32	0.00343
raiA	ribosome-associated inhibitor A 2683890:2684270 forward	Translation	5.16	0.02
leuC	3-isopropylmalate dehydratase large subunit 95128:96528 reverse	Amino acid metabolism	5.03	0.00411
nleB2	putative T3SS effector protein NleB2 (pseudogene) 1764035:1764361 reverse	NLE effector	4.86	0.000331
nleH	T3SS effector protein NleH 5152549:5153430 forward	NLE effector	4.81	0.000784
cpxP	periplasmic protein CpxP 4043890:4044390 reverse	Periplasm associated	4.46	0.00674
espB	T3SS effector protein EspB 3148940:3149905 reverse	LEE-associated	4.39	1.11e-05
ROD_32711	conserved hypothetical protein 3451050:3451256 forward	Hypothetical	4.39	0.01
dps	DNA protection during starvation protein 897258:897761 reverse	Stress associated	4.11	0.00965
ucpA	putative short-chain dehydrogenase 2510223:2511014 reverse	Redox processes	4.07	0.02
rpmB	50S ribosomal subunit protein L28 4407727:4407963 forward	Ribosomal protein	4.06	5.78e-07
cyoA	cytochrome o ubiquinol oxidase subunit 2 541600:542556 reverse	Redox processes	4.04	2.72e-05
ROD_28191	putative Rhs protein 2980896:2982974 forward	Hypothetical	3.97	0.02
ROD_17451	conserved hypothetical protein 1855350:1855538 forward	Hypothetical	3.93	0.00859
espD	T3SS translocator protein EspD 3149926:3151068 reverse	LEE-associated	3.88	0.000803
ROD_40891	hypothetical protein 4326374:4326952 reverse	Hypothetical	3.69	0.00572
nleG2	putative T3SS effector protein NleG2 (pseudogene) 3337487:3338049 forward	NLE effector	3.54	0.02
nleG1	putative T3SS effector protein NleG1 1764905:1765489 reverse	NLE effector	3.53	0.01
rpmC	50S ribosomal subunit protein L29 4761695:4761886 forward	Ribosomal protein	3.47	0.01
rplB	50S ribosomal subunit protein L2 4759090:4759911 forward	Ribosomal protein	3.27	0.05
ROD_05161	conserved hypothetical protein 573783:574157 reverse	Hypothetical	3.2	0.000928
rpmE	50S ribosomal subunit protein L31 4016560:4016772 reverse	Ribosomal protein	3.13	0.05
osmY	osmotically-inducible protein Y 5161000:5161617 forward	Periplasm associated	3.08	0.00189
cyoB	cytochrome o ubiquinol oxidase subunit 1 539597:541588 reverse	Redox processes	3.04	0.04
nleG8	putative T3SS effector protein NleG8 4330025:4330666 reverse	NLE effector	2.93	0.03
ROD_20791	hypothetical protein 2178432:2179325 forward	Hypothetical	2.73	0.02
bssS	biofilm regulator 1217918:1218175 reverse	Biofilm associated	2.68	0.03
ROD_15641	outer membrane porin protein 1661982:1663082 forward	Outer membrane protein	2.68	0.00643
rpsH	30S ribosomal subunit protein S8 4763907:4764299 forward	Ribosomal protein	2.65	0.04
tir	Tir, translocated intimin receptor 3159159:3160802 reverse	LEE-associated	2.45	0.01
rpsM	30S ribosomal subunit protein S13 4767981:4768337 forward	Ribosomal protein	2.2	0.02
rplK	50S ribosomal subunit protein L11 3964172:3964600 reverse	Ribosomal protein	2.15	0.02
espN1	putative T3SS effector protein EspN1 (pseudogene) 1309900:1313295 forward	NLE effector	2.14	0.03
cesD	T3SS chaperone CesD 3171942:3172397 forward	LEE-associated	-2.28	0.000889
acpP	acyl carrier protein 1247503:1247739 forward	Redox processes	-2.35	2.79e-07
ROD_26321	hypothetical prophage protein 2772463:2774250 forward	Prophage associated	-2.38	0.00615
cspE	cold shock-like protein 700937:701176 forward	Stress associated	-2.54	0.02
ROD_15301	hypothetical protein 1626770:1627804 forward	Hypothetical	-2.61	0.03
pdhR	pyruvate dehydrogenase complex repressor 140658:141422 forward	Transcriptional regulation	-2.92	0.03
ROD_33371	putative type I restriction modification system HsdS component 3521977:3523593 forward	DNA modification	-2.98	0.000247
wfaP	glycosyltransferase WfaP 2265137:2265898 reverse	General metabolism	-3.14	0.01
ROD_30111	T3SS component 3178057:3178755 reverse	LEE-associated	-3.27	0.02
ackA	Acetate kinase 2849761:2851056 forward	Phosphorylation	-3.36	0.00148
focA	probable formate transporter 1 1068425:1069282 reverse	Membrane transport	-3.42	4.73e-05
ftsZ	cell division protein FtsZ 121122:122273 forward	Cell division	-3.43	0.01
mscS	small-conductance mechanosensitive channel 5331153:5332013 forward	Membrane associated	-3.45	0.00674
ROD_30141	T3SS component 3179616:3179834 reverse	LEE-associated	-3.48	0.000121
tolA	colicin import protein 806853:808097 forward	Membrane transport	-3.59	0.05
ROD_41311	putative DNA binding protein 4360940:4361440 forward	Transcriptional regulation	-3.6	0.00809
lpp	major outer membrane lipoprotein (murein-lipoprotein) 1474167:1474403 reverse	Outer membrane protein	-3.74	0.01
ROD_30071	putative LEE-encoded exported protein 3174866:3175327 forward	LEE-associated	-3.75	0.00377
sodA	superoxide dismutase 4048855:4049475 reverse	Redox processes	-3.81	0.01
glyA	serine hydroxymethyltransferase 2626802:2628061 reverse	Amino acid metabolism	-3.94	0.04
purC	phosphoribosylaminoimidazole-succinocarboxamide synthase 2551908:2552621 reverse	Nucleotide metabolism	-4.15	0.02
slyD	FKBP-type peptidyl-prolyl cis-trans isomerase 4724519:4725121 forward	Protein folding	-4.27	0.000779
escR	T3SS structural protein EscR 3177399:3178052 reverse	LEE-associated	-4.28	0.00259
stpA	DNA-binding protein 3306548:3306949 forward	Transcriptional regulation	-4.31	0.02
mraW	S-adenosyl-L-methionine-dependent methyltransferase 105860:106801 forward	Methylation	-4.52	0.00579
ROD_36481	putative prophage host toxic membrane protein 3839967:3840107 reverse	Prophage associated	-4.73	1.11e-05
asnS	asparaginyl-tRNA synthetase 1106006:1107406 reverse	Translation	-4.75	0.00403
ROD_19811	putative prophage host toxic membrane protein 2097834:2097974 reverse	Prophage associated	-4.78	8.31e-05
ivbL	recname: full=ilvbn operon leader peptide; altname: full=ilvbn operon attenuator peptide; 4299287:4299385 forward	Leader peptide	-4.8	0.03
regA	transcriptional regulator of virulence RegA 4361653:4362483 forward	Transcriptional regulation	-4.84	0.01
ROD_17311	conserved hypothetical protein 1842230:1842481 forward	Hypothetical	-5.1	0.00198
tpiA_1	triosephosphate isomerase 4033272:4034039 forward	Gluconeogenesis	-5.41	0.00375
rmf	ribosome modulation factor 1127004:1127171 forward	Translation	-5.5	0.000384
ROD_28281	putative membrane protein 2991408:2991908 forward	Outer membrane protein	-6.13	0.00628
pdxK	pyridoxine kinase 2498941:2499774 reverse	Phosphorylation	-6.74	3.67e-05
ROD_47411	hypothetical prophage protein 4981937:4983988 forward	Prophage associated	-6.98	0.00845
ROD_26241	hypothetical prophage protein 2767578:2768405 forward	Prophage associated	-7.02	1.39e-05
mpc	T3SS regulator Mpc 3168052:3168405 reverse	LEE-associated	-7.14	0.00239
gpmA	2,3-bisphosphoglycerate-dependent phosphoglycerate mutase 821798:822550 reverse	Gluconeogenesis	-8.05	0.000278
ftsI	peptidoglycan synthetase (penicillin-binding protein 3) 107179:108936 forward	Membrane associated	-8.42	0.00239
serA	D-3-phosphoglycerate dehydrogenase 5180407:5181639 forward	Amino acid metabolism	-10.01	4.15e-06
ROD_25951	putative phage capsid protein 2744606:2745655 reverse	Prophage associated	-15.78	3.07e-07
ilvL	ilv operon leader peptide 4208211:4208309 reverse	Leader peptide	-20.29	1.15e-09
pCROD1
ROD_p1551	ISCro1 transposase C 50082:51653 reverse	Transposition	-3.31	0.00124
pCROD2
ROD_p2081	hypothetical protein 3255:3770 reverse	Hypothetical	5.56	0.00218
ROD_p2271	DNA-binding protein H-NS 14846:15310 reverse	Transcriptional regulation	2.5	0.00314
eex	putative surface exclusion lipoprotein 36637:36870 reverse	Membrane associated	-4.96	0.00134
pCROD3
rep	ATP-dependent DNA helicase 4192564:4194597 reverse	DNA replication	-3.19	2.38e-05
pCRP3
pCRP3p05	unknown 2000:2428 reverse	Hypothetical	-2.36	1.89e-05
