# Supplementary material for: Host-associated niche metabolism controls enteric infection through fine-tuning the regulation of type 3 secretion
Source: Nat Commun. 2018 Oct 10;9:4187. doi: 10.1038/s41467-018-06701-4 (PMC6180029; doi:10.1038/s41467-018-06701-4)
Supplement: Supplementary file 6 — Supplementary Data 3 [file 41467_2018_6701_MOESM6_ESM.xlsx]

## Sheet: Sheet1
Data 2 - Edge test results for in vitro controls. All DEGs identified in LB versus DMEM (Edge test; >3-fold change; FDR P-value < 0.05)
			Edge test
Feature ID	Locus description; ORF location; strand	Biological role	Fold change	FDR P-value
ROD_09131	conserved hypothetical prophage protein 1003536:1003877 reverse	Prophage associated	-127.13	5.77e-22
bioB	biotin synthetase 855453:856493 forward	Biotin metabolism	-103.22	0.01
ROD_29711	T3SS component 3147965:3148261 reverse	LEE-associated	-78.49	8.26e-13
nrdI	NrdI protein 3303829:3304239 reverse	Redox processes	-75	4.67e-12
bioC	biotin synthesis protein 857631:858386 forward	Biotin metabolism	-73.16	5.96e-11
bioA	adenosylmethionine-8-amino-7-oxononanoate aminotransferase 854087:855376 reverse	Biotin metabolism	-64.44	1.78e-13
bioF	8-amino-7-oxononanoate synthase 856490:857647 forward	Biotin metabolism	-61.41	1.23e-06
nrdH	glutaredoxin-like protein 3304236:3304496 reverse	Redox processes	-59.77	1.94e-08
ROD_30071	putative LEE-encoded exported protein 3174866:3175327 forward	LEE-associated	-59.03	1.63e-14
espF	T3SS effector protein EspF 3146881:3147786 reverse	LEE-associated	-51.37	2.29e-18
ROD_47651	putative membrane protein 5010481:5011749 forward	Membrane associated	-50.77	0.000264
ROD_29921	T3SS component 3164324:3164701 reverse	LEE-associated	-49.98	5.69e-12
mpc	T3SS regulator Mpc 3168052:3168405 reverse	LEE-associated	-48.65	1.34e-10
cesT	T3SS chaperone CesT 3158568:3159038 reverse	LEE-associated	-48.6	4.74e-14
ROD_09321	putative prophage exported protein 1017121:1017471 reverse	Prophage associated	-46.91	3.21e-09
cesD2	T3SS chaperone CesD2 3148526:3148933 reverse	LEE-associated	-46.32	5.91e-26
ROD_09071	putative phage baseplate protein 997730:998077 reverse	Prophage associated	-45.98	0.000598
ROD_09281	conserved hypothetical prophage protein 1015108:1015419 reverse	Prophage associated	-44.45	5.7e-05
ROD_09221	conserved hypothetical prophage protein 1008978:1010078 reverse	Prophage associated	-44.31	7.26e-09
ROD_09211	conserved hypothetical prophage protein 1008011:1008964 reverse	Prophage associated	-43.48	1.21e-19
T_3	phage major head subunit 4967029:4967976 forward	Prophage associated	-43.29	5.09e-10
ROD_29911	T3SS component 3163915:3164331 reverse	LEE-associated	-41.61	9.77e-12
r1	LEE-associated conserved hypothetical protein 3145621:3146439 forward	LEE-associated	-41.12	6.11e-06
escF	T3SS structural protein EscF 3148268:3148489 reverse	LEE-associated	-40.73	5.41e-14
ROD_09201	conserved hypothetical prophage protein 1007642:1007998 reverse	Prophage associated	-39.5	1.34e-16
ROD_09171	conserved hypothetical prophage protein 1006479:1006733 reverse	Prophage associated	-38.3	6.43e-10
ROD_16201	putative virulence protein (pseudogene) 1724643:1725600 forward	Hypothetical	-38.3	5.43e-06
ROD_09041	putative phage tail fibre protein 995223:996062 reverse	Prophage associated	-37.79	1.65e-09
ROD_09291	putative prophage membrane protein 1015412:1015744 reverse	Prophage associated	-37.47	0.00418
ROD_09311	putative phage lytic transglycosylase 1016384:1017121 reverse	Prophage associated	-35.69	6.54e-11
ROD_09421	conserved hypothetical prophage protein 1024296:1024907 forward	Prophage associated	-35.61	1.06e-07
sepD	T3SS secretion switching protein SepD 3169935:3170390 forward	LEE-associated	-35.08	5.77e-22
ROD_47141	hypothetical prophage protein 4959691:4959981 forward	Prophage associated	-34.72	2.5e-10
modA	molybdate ABC transporter, substrate-binding protein 834961:835737 forward	Membrane transport	-34.67	0.00123
M_2	phage tail tube protein 4971187:4971552 forward	Prophage associated	-34.2	0.000574
I_2	putative prophage protease protein 4965905:4967029 forward	Prophage associated	-34.1	1.97e-06
ROD_09191	conserved hypothetical prophage protein 1007194:1007640 reverse	Prophage associated	-33.93	8.26e-21
ROD_47261	hypothetical prophage protein 4969419:4969697 forward	Prophage associated	-33.88	0.000146
ROD_09051	putative phage tail protein 996065:996643 reverse	Prophage associated	-33.65	4.29e-06
ROD_09301	putative prophage membrane protein 1015741:1016394 reverse	Prophage associated	-33.58	7.13e-09
nrdF	ribonucleoside-diphosphate reductase 2 beta chain 3300742:3301701 reverse	DNA replication	-33.56	5.09e-10
escN	T3SS translocator EscN 3164704:3166044 reverse	LEE-associated	-33.18	1.11e-11
ROD_09161	putative phage tail sheath protein 1005062:1006489 reverse	Prophage associated	-32.18	3.29e-11
ROD_09432	conserved hypothetical prophage protein 1025458:1025754 forward	Prophage associated	-31.88	0.02
ROD_05021	putative lyase 559334:560386 reverse	Hypothetical	-31.69	5.19e-10
ROD_14861	conserved hypothetical protein 1585293:1585526 reverse	Hypothetical	-30.83	1.02e-07
ROD_09261	putative phage terminase large subunit 1013043:1014566 reverse	Prophage associated	-29.58	1.22e-08
hycB	formate hydrogenlyase subunit 2 3254777:3255388 forward	General metabolism	-29.5	7.7e-10
ROD_09151	putative phage tail tube protein 1004541:1005062 reverse	Prophage associated	-29.22	2.85e-12
ROD_09181	conserved hypothetical prophage protein 1006730:1007194 reverse	Prophage associated	-28.85	4.49e-13
ROD_09141	hypothetical prophage protein 1004245:1004538 reverse	Prophage associated	-28.81	1.51e-09
fepA	ferrienterobactin TonB-dependent receptor (enterobactin outer-membrane receptor) 651202:653463 reverse	Iron acquisition	-28.61	2.52e-09
ROD_47661	conserved hypothetical protein 5011771:5013081 forward	Hypothetical	-28.14	4.51e-07
ROD_47251	hypothetical prophage protein 4968852:4969415 forward	Prophage associated	-27.54	8.7e-06
ROD_47231	hypothetical prophage protein 4968020:4968439 forward	Prophage associated	-27.38	0.000184
espA	T3SS translocator protein EspA 3151081:3151659 reverse	LEE-associated	-26.69	2.49e-19
ROD_41311	putative DNA binding protein 4360940:4361440 forward	Transcriptional regulation	-26.52	2.52e-13
ROD_09251	putative phage portal protein 1011547:1013043 reverse	Prophage associated	-26.42	3.44e-09
ROD_47291	hypothetical prophage protein 4971567:4972046 forward	Prophage associated	-25.38	3.57e-06
escD	T3SS structural protein EscD 3152912:3154132 forward	LEE-associated	-24.97	4.88e-08
ROD_09371	putative prophage DNA-binding protein 1019836:1020141 forward	Prophage associated	-24.6	0.000199
ROD_31411	ArsR-family transcriptional regulator 3307531:3307830 reverse	Transcriptional regulation	-23.69	0.000386
ROD_47241	putative prophage membrane protein 4968436:4968855 forward	Prophage associated	-23.46	4.52e-05
ROD_09271	conserved hypothetical prophage protein 1014563:1015108 reverse	Prophage associated	-23.45	4.5e-06
escJ	T3SS structural protein EscJ 3169357:3169929 forward	LEE-associated	-22.9	6.75e-12
sitA	iron ABC transporter, substrate-binding protein 3246487:3247404 reverse	Iron acquisition	-22.45	3.81e-13
lys	phage lysozyme 4958003:4958503 forward	Prophage associated	-21.86	0.02
sepL	T3SS secretion switching protein SepL 3151716:3152771 reverse	LEE-associated	-21.81	2.07e-21
ROD_02842	hypothetical prophage protein 319561:319752 reverse	Prophage associated	-21.3	0.00685
ROD_09061	putative phage baseplate protein 996636:997739 reverse	Prophage associated	-21.28	5.62e-06
nrdE	ribonucleoside-diphosphate reductase 2 alpha chain 3301712:3303856 reverse	Redox processes	-21.15	2.04e-17
ROD_09391	putative phage transposase 1021069:1022838 forward	Prophage associated	-20.85	0.00156
espD	T3SS translocator protein EspD 3149926:3151068 reverse	LEE-associated	-20.81	8.08e-15
ROD_48711	putative membrane protein 5142517:5142819 forward	Membrane associated	-20.73	8.11e-10
eae	intimin 3155697:3158507 reverse	LEE-associated	-20.68	1.63e-32
hycF	formate hydrogenlyase subunit 6 3259874:3260416 forward	General metabolism	-20.62	4.36e-11
ROD_09121	putative phage tail tape-measure protein 1000916:1003384 reverse	Prophage associated	-20.48	1.11e-11
inv_1	phage DNA invertase 990521:991081 reverse	Prophage associated	-19.92	1.6e-06
ROD_09411	putative prophage exported protein 1024009:1024278 forward	Prophage associated	-19.81	0.0066
ROD_47411	hypothetical prophage protein 4981937:4983988 forward	Prophage associated	-19.46	2.93e-06
grlR	GrlR, global regulator of LEE repressor 3174336:3174674 reverse	LEE-associated	-19.39	3.45e-10
ROD_09091	putative phage tail protein 998663:999832 reverse	Prophage associated	-19.29	3.26e-09
grlA	GrlA, global regulator of LEE activator 3173861:3174268 reverse	LEE-associated	-19.21	8.35e-13
ROD_47151	putative terminase small subunit 4959984:4960565 forward	Hypothetical	-19.1	0.00172
hycG	formate hydrogenlyase subunit 7 3260416:3261183 forward	General metabolism	-18.68	1.1e-10
ROD_16181	putative membrane protein 1723749:1724465 reverse	Membrane associated	-18.62	1.84e-08
espN2-1	putative T3SS effector protein EspN2-1 (pseudogene) 3352565:3355942 reverse	NLE effector	-18.48	0.00685
dam_2	putative prophage DNA adenine methylase 1017721:1018491 forward	Methylation	-18.05	7.05e-07
ROD_09111	conserved hypothetical prophage protein 1000032:1000916 reverse	Prophage associated	-17.44	6.86e-08
ROD_07451	ABC transporter permease (FecCD family) 819860:820942 forward	Membrane transport	-17.39	2.08e-13
ROD_29811	IS256 family transposase (pseudogene) 3154380:3155406 forward	Transposition	-17.39	2.93e-08
espB	T3SS effector protein EspB 3148940:3149905 reverse	LEE-associated	-16.77	2.61e-17
ROD_09231	conserved hypothetical prophage protein 1010284:1010742 reverse	Prophage associated	-16.62	0.00402
ROD_02861	hypothetical prophage protein 319968:320612 reverse	Prophage associated	-16.5	8.69e-06
hycC	formate hydrogenlyase subunit 3 3255385:3257211 forward	General metabolism	-16.37	0.00235
ROD_03421	putative exported virulence protein 369350:369718 forward	Hypothetical	-16.06	2.89e-07
ROD_09441	conserved hypothetical prophage protein 1025741:1026436 forward	Prophage associated	-15.66	0.00322
ROD_09241	putative phage head assembly protein 1010745:1011566 reverse	Prophage associated	-15.58	5.27e-08
escC	T3SS structural protein EscC 3170390:3171928 forward	LEE-associated	-15.55	4.46e-12
entD	4'-phosphopantetheinyl transferase (enterobactin synthetase component D) 650531:651202 reverse	General metabolism	-15.22	0.00516
ROD_47351	hypothetical prophage protein 4977721:4978803 forward	Prophage associated	-15.05	1.79e-05
ROD_09101	putative phage tail protein 999820:1000032 reverse	Prophage associated	-14.86	3.33e-07
escU	T3SS structural protein EscU 3175324:3176361 reverse	LEE-associated	-14.83	3.34e-07
hycA	formate hydrogenlyase regulatory protein 3254182:3254643 forward	General metabolism	-14.78	0.0029
L_2	phage tail sheath protein 4969697:4971178 forward	Prophage associated	-14.69	1.08e-08
ROD_02851	hypothetical prophage protein 319733:319966 reverse	Prophage associated	-14.57	6.15e-08
escR	T3SS structural protein EscR 3177399:3178052 reverse	LEE-associated	-14.55	5.27e-10
escV	T3SS structural protein EscV 3166028:3168055 reverse	LEE-associated	-14.49	1.03e-14
ROD_02671	putative phage lysozyme 310351:310896 reverse	Prophage associated	-14.48	3.82e-11
sitB	iron ABC transporter, ATP-binding protein 3245675:3246490 reverse	Iron acquisition	-14.35	7.37e-09
purT	phosphoribosylglycinamide formyltransferase 2 2006275:2007453 forward	Nucleotide metabolism	-14.22	0.00578
purC	phosphoribosylaminoimidazole-succinocarboxamide synthase 2551908:2552621 reverse	Nucleotide metabolism	-14.13	3.32e-08
ROD_31401	putative membrane protein 3306997:3307521 reverse	Membrane associated	-13.83	3.54e-07
modB	molybdenum ABC transporter, permease protein 835734:836423 forward	Membrane transport	-13.73	9.62e-05
ROD_02691	putative prophage membrane protein 311166:311558 reverse	Prophage associated	-12.88	9.23e-11
ROD_13651	conserved hypothetical protein 1466735:1466944 forward	Hypothetical	-12.82	0.00705
ROD_02411	putative phage tail fibre assembly protein 287885:288460 reverse	Prophage associated	-12.71	1.48e-11
T_4	phage tail tape measure protein 4972174:4974231 forward	Prophage associated	-12.68	6.48e-07
ROD_26221	hypothetical prophage protein 2766456:2766602 forward	Prophage associated	-12.52	0.000668
ROD_09451	putative prophage regulatory protein 1026634:1027059 forward	Prophage associated	-12.34	0.00195
modC	molybdenum ABC transporter, ATP-binding protein 836426:837484 forward	Membrane transport	-12.23	2.09e-11
escS	T3SS structural protein EscS 3177130:3177399 reverse	LEE-associated	-12.13	3.85e-09
sitC	iron ABC transporter, permease protein 3244818:3245678 reverse	Iron acquisition	-12.12	7.97e-09
ROD_47121	putative phage lytic protein 4958707:4959168 forward	Prophage associated	-12.05	0.02
ROD_47361	hypothetical prophage protein 4978794:4979354 forward	Prophage associated	-11.96	0.000284
ROD_09621	major facilitator superfamily protein 1056769:1057914 forward	Hypothetical	-11.92	9.09e-12
ROD_29971	T3SS component 3168986:3169354 forward	LEE-associated	-11.77	1.1e-06
ROD_02501	hypothetical prophage protein 297141:297518 reverse	Prophage associated	-11.66	1.19e-10
ROD_02681	putative prophage membrane protein 310880:311176 reverse	Prophage associated	-11.51	2.41e-09
tir	Tir, translocated intimin receptor 3159159:3160802 reverse	LEE-associated	-11.5	1.53e-14
ROD_09031	putative phage tail fibre assembly protein 994624:995223 reverse	Prophage associated	-11.49	8.26e-08
ROD_09081	putative phage tail spike protein 998133:998663 reverse	Prophage associated	-11.22	0.02
cesD	T3SS chaperone CesD 3171942:3172397 forward	LEE-associated	-11.21	1.84e-28
hycE	formate hydrogenlyase subunit 5 3258155:3259864 forward	General metabolism	-11.2	0.05
ROD_47331	phage baseplate assembly protein 4976680:4977291 forward	Prophage associated	-11.14	4.97e-05
ROD_02641	hypothetical prophage protein 309331:309831 reverse	Prophage associated	-11.07	1.75e-10
ROD_02871	hypothetical prophage protein 320642:320857 reverse	Prophage associated	-10.92	0.02
ROD_02651	hypothetical prophage protein 309831:310151 reverse	Prophage associated	-10.85	5.4e-11
ROD_02911	putative phage transposase 321667:322560 reverse	Prophage associated	-10.82	9.24e-10
ROD_34441	putative membrane protein 3633620:3633952 reverse	Membrane transport	-10.78	4.66e-21
ROD_30111	T3SS component 3178057:3178755 reverse	LEE-associated	-10.62	8.87e-08
ROD_02891	hypothetical prophage protein 321054:321320 reverse	Prophage associated	-10.56	0.000202
N_2	phage DNA circularisation protein 4974218:4975576 forward	Prophage associated	-10.55	1.43e-05
ROD_02901	hypothetical prophage protein 321320:321670 reverse	Prophage associated	-10.38	2.46e-06
ROD_09381	conserved hypothetical prophage protein 1020151:1021065 forward	Prophage associated	-10.31	3.52e-05
ROD_07441	iron-chelating periplasmic-binding protein 818880:819863 forward	Iron acquisition	-10.26	0.000138
metK	S-adenosylmethionine synthetase 5295709:5296863 reverse	Amino acid metabolism	-10.26	2.26e-05
ROD_10721	putative exported protein 1181023:1182150 forward	Hypothetical	-10.19	0.00274
ROD_02522	hypothetical prophage protein 299322:299555 reverse	Prophage associated	-10.04	1.31e-08
ROD_10731	putative peroxidase 1182156:1183427 forward	Hypothetical	-9.93	6.86e-10
ROD_02661	putative prophage exported protein 310172:310354 reverse	Prophage associated	-9.57	1.37e-07
ROD_02391	putative phage tail fibre protein 285654:286226 reverse	Prophage associated	-9.52	4.67e-07
ROD_25971	putative prophage exported protein 2746156:2746758 reverse	Prophage associated	-9.52	1.36e-09
aatP	AatP, permease 374038:375177 forward	Membrane associated	-9.5	0.00986
aatD	putative membrane-spanning transport protein 370190:371410 forward	Membrane associated	-9.28	6.89e-06
ROD_40901	hypothetical protein 4327281:4327412 reverse	Hypothetical	-9.19	1.76e-08
ROD_07431	putative tonb dependent receptor 816700:818868 forward	Hypothetical	-9.16	0.00705
sepQ	T3SS structural protein SepQ 3163035:3163952 reverse	LEE-associated	-9.11	2.05e-06
gntY	putative competence protein 4662734:4663309 reverse	Iron acquisition	-9.09	6.43e-05
S_2	phage tail fibre protein 4979354:4980244 forward	Prophage associated	-9.02	0.00141
ROD_02521	putative phage tail sheath protein 297908:299329 reverse	Prophage associated	-8.81	2.86e-09
ROD_02581	hypothetical prophage protein 302281:303450 reverse	Prophage associated	-8.81	3.61e-08
fes	enterochelin esterase (ferric enterobactin esterase) 653908:655158 forward	Iron acquisition	-8.77	5.66e-14
ROD_02511	hypothetical prophage protein 297521:297895 reverse	Prophage associated	-8.63	0.00107
ROD_02561	putative phage major capsid protein 300966:301874 reverse	Prophage associated	-8.6	2.72e-09
entF	enterobactin synthetase component F 655155:659042 forward	General metabolism	-8.5	0.000962
ROD_02421	putative phage tail fibre protein 288460:289443 reverse	Prophage associated	-8.25	1.31e-07
map_2	T3SS effector protein Map 3161144:3161755 reverse	LEE-associated	-8.15	9.42e-09
serA	D-3-phosphoglycerate dehydrogenase 5180407:5181639 forward	Amino acid metabolism	-8.06	3.74e-07
ROD_47171	putative phage portal protein 4962229:4963818 forward	Prophage associated	-8.04	0.00141
thrL	Thr operon leader peptide (Thr operon attenuator) 166:231 forward	Amino acid metabolism	-8.02	9.9e-08
sitD	iron ABC transporter, permease protein 3243961:3244827 reverse	Iron acquisition	-8.02	1.54e-12
iscR	transcriptional regulator 2605801:2606292 reverse	Transcriptional regulation	-7.98	1.16e-09
ROD_25951	putative phage capsid protein 2744606:2745655 reverse	Prophage associated	-7.97	4.25e-06
ROD_09461	putative prophage transcriptional regulator 1027056:1027445 forward	Prophage associated	-7.96	0.00127
escT	T3SS structural protein EscT 3176354:3177130 reverse	LEE-associated	-7.91	3.34e-07
aatA	AatA, outer membrane protein 375174:376382 forward	Membrane associated	-7.9	0.000254
ROD_07461	ABC transporter ATP-binding protein 820942:821745 forward	Membrane transport	-7.83	0.03
leuL	leu operon leader peptide 99284:99370 reverse	Amino acid metabolism	-7.82	2.66e-08
efeU	ferrous iron permease 1180241:1180966 forward	Iron acquisition	-7.81	9.81e-11
dam_1	putative prophage DNA adenine methylase 308544:309284 reverse	Methylation	-7.81	1.42e-09
ROD_02571	hypothetical prophage protein 301885:302280 reverse	Prophage associated	-7.74	3.02e-09
ROD_37721	hypothetical protein 3965870:3966034 reverse	Hypothetical	-7.63	0.0029
hlyC	putative haemolysin activator HlyC 5240182:5240709 forward	Virulence	-7.57	0.02
P_2	putative phage baseplate protein 4975560:4976687 forward	Prophage associated	-7.54	0.000287
ROD_04511	probable peroxidase 505966:506568 reverse	Hypothetical	-7.46	0.00648
purL	Phosphoribosylformylglycinamidine synthase 2635408:2639295 reverse	Nucleotide metabolism	-7.45	0.02
ROD_29211	putative fimbrial protein 3090785:3091462 forward	Adhesion	-7.44	0.02
ROD_49911	hypothetical protein 5238036:5238236 reverse	Hypothetical	-7.41	0.00125
lrhA	NADH dehydrogenase operon transcriptional regulator 2842060:2842998 reverse	Transcriptional regulation	-7.4	0.01
ROD_44131	conserved hypothetical protein 4666033:4666269 reverse	Hypothetical	-7.27	4.97e-07
espG	T3SS effector protein EspG 3144281:3145477 forward	LEE-associated	-7.21	0.000207
ROD_25901	putative phage tail sheath protein 2741738:2743240 reverse	Prophage associated	-7.2	1.53e-05
ROD_26241	hypothetical prophage protein 2767578:2768405 forward	Prophage associated	-7.19	3.4e-08
ROD_02611	putative phage portal protein 305307:306902 reverse	Prophage associated	-7.11	4.03e-08
ROD_18221	putative TonB-dependent outer membrane siderophore receptor protein 1941095:1943209 reverse	Iron acquisition	-7.01	9.69e-10
espN2-2	putative T3SS effector protein EspN2-2 5032100:5035480 reverse	NLE effector	-7	7.6e-11
ROD_29201	putative fimbrial protein 3090136:3090729 forward	Adhesion	-6.99	0.000149
gltB	glutamate synthase [NADPH] large subunit 4857285:4861853 reverse	Amino acid metabolism	-6.9	7.5e-07
pflB	formate acetyltransferase 1 1066085:1068367 reverse	General metabolism	-6.87	1.13e-05
ROD_25941	hypothetical prophage protein 2744299:2744604 reverse	Prophage associated	-6.87	2.95e-06
ROD_02451	hypothetical prophage protein 291098:291448 reverse	Prophage associated	-6.85	4.32e-06
ROD_02431	hypothetical prophage protein 289443:290015 reverse	Prophage associated	-6.82	1.66e-07
ROD_25961	hypothetical prophage protein 2745749:2746156 reverse	Prophage associated	-6.8	6.07e-07
ROD_47161	putative terminase large subunit 4960565:4962229 forward	Hypothetical	-6.74	1.38e-05
ROD_25791	putative phage tail fibre protein 2732833:2733681 reverse	Prophage associated	-6.68	0.00137
aatB	AatB, putative membrane protein 376306:377118 forward	Membrane associated	-6.56	0.00263
ROD_02921	putative phage transposase 322578:324620 reverse	Prophage associated	-6.56	1.68e-17
ROD_02441	hypothetical prophage protein 290019:291098 reverse	Prophage associated	-6.54	1.69e-07
purM	phosphoribosylaminoimidazole synthetase 2565760:2566797 forward	Nucleotide metabolism	-6.53	2.23e-05
ROD_48681	putative transcriptional regulator 5139519:5140151 forward	Transcriptional regulation	-6.47	3.76e-05
ROD_47431	hypothetical prophage protein 4984341:4984598 forward	Prophage associated	-6.42	8.91e-05
ROD_26231	hypothetical prophage protein 2767165:2767521 forward	Prophage associated	-6.41	0.03
ROD_41621	putative purine permease 4390220:4391611 reverse	Membrane transport	-6.4	0.02
pyrL	pyrBI operon leader peptide 3501647:3501748 reverse	Leader peptide	-6.32	9.09e-09
ROD_30121	T3SS component 3178700:3179299 reverse	LEE-associated	-6.28	5.22e-07
ROD_15771	possible exported protein 1679927:1680988 reverse	Hypothetical	-6.27	0.00382
ROD_02401	putative phage tail fibre protein 286223:287839 reverse	Prophage associated	-6.26	0.00625
fdhF_2	formate dehydrogenase H alph subunit (formate-hydrogen-lyase-linked selenocysteine-containing polypeptide) 3660395:3662542 reverse	General metabolism	-6.24	0.02
ompW	outer membrane protein W 1857650:1858288 reverse	Outer membrane protein	-6.23	0.03
ROD_02591	hypothetical prophage protein 303606:304157 reverse	Prophage associated	-6.21	7.29e-06
ROD_02841	hypothetical prophage protein (fragment) 318997:319485 reverse	Prophage associated	-6.16	0.00747
ROD_09401	putative prophage DNA-binding protein 1022849:1024006 forward	Prophage associated	-6.14	8.33e-05
purE	phosphoribosylaminoimidazole carboxylase catalytic subunit 619545:620084 reverse	Nucleotide metabolism	-6.09	2.98e-07
ROD_02621	hypothetical prophage protein 306902:308542 reverse	Prophage associated	-6.08	1.02e-07
ROD_02531	hypothetical prophage protein 299545:300198 reverse	Prophage associated	-6.08	2.7e-07
ROD_25891	hypothetical prophage protein 2741363:2741734 reverse	Prophage associated	-5.96	0.000104
ROD_09442	putative prophage membrane protein 1026426:1026641 forward	Prophage associated	-5.95	0.00297
csgB	minor curlin subunit 1201327:1201782 forward	Adhesion	-5.95	0.000704
ROD_02881	hypothetical prophage protein 320847:321038 reverse	Prophage associated	-5.93	7.62e-05
ROD_26071	hypothetical prophage protein 2755009:2755206 reverse	Prophage associated	-5.92	1.12e-06
ROD_02551	hypothetical prophage protein 300630:300962 reverse	Prophage associated	-5.89	1.67e-07
ROD_02481	putative phage DNA circularisation protein 293347:294696 reverse	Prophage associated	-5.88	4.25e-06
ROD_47421	putative prophage membrane protein 4984123:4984305 forward	Prophage associated	-5.88	1.39e-05
ROD_02601	putative head assembly protein 304154:305320 reverse	Prophage associated	-5.78	5.08e-07
ROD_25881	hypothetical prophage protein 2741082:2741360 reverse	Prophage associated	-5.77	4.67e-07
ROD_02541	hypothetical prophage protein 300195:300626 reverse	Prophage associated	-5.75	3.7e-07
iscS	putative L-cysteine desulfurase 2604473:2605687 reverse	Amino acid metabolism	-5.66	0.00121
ROD_17941	conserved hypothetical protein 1910262:1910507 forward	Hypothetical	-5.6	0.04
ROD_02471	putative phage tail protein 292152:293363 reverse	Prophage associated	-5.59	8.34e-08
gltD	glutamate synthase (NADPH) small subunit 4855854:4857272 reverse	Amino acid metabolism	-5.57	6.47e-08
ndh	NADH dehydrogenase 1261836:1263140 forward	Redox processes	-5.42	0.00096
espN1	putative T3SS effector protein EspN1 (pseudogene) 1309900:1313295 forward	NLE effector	-5.41	5.09e-10
ner_1	putative prophage transcriptional regulator 324620:324856 reverse	Prophage associated	-5.35	0.01
tfa	putative phage tail fibre assembly protein 2732255:2732833 reverse	Prophage associated	-5.35	0.00996
ilvM	acetolactate synthase isozyme II small subunit 4206166:4206429 reverse	General metabolism	-5.34	0.02
ROD_15761	putative glutathione S-transferase 1679224:1679841 reverse	Hypothetical	-5.33	5.67e-12
ilvL	ilv operon leader peptide 4208211:4208309 reverse	General metabolism	-5.28	0.000176
sotB	sugar efflux transporter 1604813:1606009 reverse	Membrane transport	-5.2	0.04
ROD_26091	hypothetical prophage protein 2755736:2756143 reverse	Prophage associated	-5.19	0.000674
ROD_25911	hypothetical prophage protein 2743237:2743401 reverse	Prophage associated	-5.13	8.89e-05
ROD_00661	conserved hypothetical protein 80956:81339 forward	Hypothetical	-5.12	4.2e-06
bssR	biofilm regulator 927585:927968 forward	Biofilm associated	-5.02	0.000712
ROD_25921	hypothetical prophage protein 2743404:2743949 reverse	Prophage associated	-4.94	0.0021
aatC	AatC, ATP binding protein of ABC transporter 377111:377740 forward	Membrane associated	-4.94	0.02
ROD_11761	putative exported protein 1265545:1265802 forward	Hypothetical	-4.93	1.68e-17
feoB	ferrous iron transport protein B 4666279:4668606 reverse	Iron acquisition	-4.93	0.00695
ROD_41351	putative LuxR-family transcriptional regulator 4364139:4364756 reverse	Transcriptional regulation	-4.91	0.05
mdtH	multidrug resistance protein MdtH (pseudogene) 1221360:1222566 reverse	Membrane transport	-4.88	6.22e-06
ROD_02491	hypothetical prophage protein 294696:296978 reverse	Prophage associated	-4.83	4.32e-06
ROD_26301	putative prophage exonuclease 2770516:2770989 forward	Prophage associated	-4.77	0.000122
deaD	ATP-dependent RNA helicase (DEAD-box protein) 4928349:4930229 forward	Nucleotide metabolism	-4.74	0.01
espZ	T3SS effector protein EspZ 3168592:3168894 forward	LEE-associated	-4.7	3e-09
metA	homoserine O-succinyltransferase 3928697:3929626 reverse	Amino acid metabolism	-4.69	4.62e-05
ROD_40951	hypothetical protein 4329190:4329399 reverse	Hypothetical	-4.67	0.00185
ROD_18131	putative LuxR-family transcriptional regulator 1931350:1931997 reverse	Transcriptional regulation	-4.63	0.000477
ROD_08982	putative phage tail fibre protein (pseudogene) 991149:994227 forward	Prophage associated	-4.61	0.02
ROD_29591	putative outer membrane efflux protein of T1SS 3136316:3137812 forward	Membrane transport	-4.6	0.00853
ROD_26101	putative phage holin 2756140:2756472 reverse	Prophage associated	-4.59	0.00011
espT	T3SS effector protein EspT 4327652:4328221 forward	NLE effector	-4.56	0.000149
hycI	hydrogenase 3 maturation protease 3261583:3262053 forward	Redox processes	-4.51	9.58e-08
ROD_26222	hypothetical prophage protein 2766663:2766818 forward	Prophage associated	-4.48	0.00227
ROD_02461	putative phage base plate assembly protein 291502:292152 reverse	Prophage associated	-4.47	5.83e-07
ROD_50051	hypothetical protein 5257052:5258668 forward	Hypothetical	-4.46	0.00123
fhuF	ferric iron reductase protein 5140368:5141156 reverse	Iron acquisition	-4.43	0.000145
cesF	T3SS chaperone CesF 3162024:3162386 forward	LEE-associated	-4.42	0.00215
hslT	small heat shock protein A 4278210:4278623 forward	Stress associated	-4.4	0.02
ROD_25981	hypothetical prophage protein 2746760:2747626 reverse	Prophage associated	-4.37	9.72e-05
rmf	ribosome modulation factor 1127004:1127171 forward	Translation	-4.36	0.000962
ROD_40941	hypothetical protein 4328782:4329174 reverse	Hypothetical	-4.34	6.02e-05
psiE	putative phosphate starvation-inducible membrane protein 3898045:3898455 reverse	Stress associated	-4.34	0.000258
ROD_26202	putative prophage DNA binding protein 2765100:2765363 reverse	Prophage associated	-4.34	0.000665
hokA	small toxic membrane protein HokA 4481837:4481989 forward	Membrane associated	-4.33	0.00107
ROD_30131	T3SS component 3179296:3179619 reverse	LEE-associated	-4.3	0.000199
dam_5	putative prophage DNA adenine methylase 2761743:2762624 reverse	Methylation	-4.26	2.26e-06
nrdG	anaerobic ribonucleoside-triphosphate reductase activating protein 3489155:3489619 reverse	Nucleotide metabolism	-4.26	1.6e-06
fepC	ferric enterobactin transport ATP-binding protein 659092:659895 reverse	Iron acquisition	-4.25	7.36e-07
ROD_29241	putative fimbrial protein 3095629:3096330 forward	Adhesion	-4.24	7.08e-07
cfa	cyclopropane-fatty-acyl-phospholipid synthase 1507860:1509008 reverse	Methylation	-4.23	8.48e-05
ROD_25931	hypothetical prophage protein 2743946:2744296 reverse	Prophage associated	-4.21	0.000681
ROD_26131	putative phage antiterminator protein 2758242:2758937 reverse	Prophage associated	-4.21	0.000836
ROD_49961	hypothetical protein 5250214:5250549 forward	Hypothetical	-4.16	0.03
rtcB	conserved hypothetical protein 3906975:3908147 reverse	RNA processing	-4.14	0.01
ROD_26291	hypothetical prophage protein 2770319:2770516 forward	Prophage associated	-4.13	0.00466
ROD_26201	putative prophage DNA-binding protein 2764550:2765107 reverse	Prophage associated	-4.13	7.04e-05
gpmA	2,3-bisphosphoglycerate-dependent phosphoglycerate mutase 821798:822550 reverse	Gluconeogenesis	-4.12	0.00225
ROD_26251	hypothetical prophage protein 2768544:2769086 forward	Prophage associated	-4.1	0.01
nifU	iron-sulfur cluster assembly protein 2604061:2604447 reverse	Iron acquisition	-4.09	0.000435
hycH	formate hydrogenlyase maturation protein 3261180:3261590 forward	General metabolism	-4.07	2.89e-07
hybD	hydrogenase 2 maturation protease 3731971:3732465 reverse	General metabolism	-4.02	0.0029
entB	isochorismatase 667304:668161 forward	General metabolism	-3.98	2.01e-08
ROD_37191	PTS system, cellobiose-specific IIa component 3897584:3897940 reverse	Phosphorylation	-3.96	0.0015
ROD_02761	putative prophage exported protein 315182:315592 reverse	Prophage associated	-3.93	0.03
gst	glutathione S-transferase 1530766:1531371 reverse	General metabolism	-3.91	0.02
entC	isochorismate synthase 664498:665673 forward	General metabolism	-3.91	1.55e-09
espH	T3SS effector protein EspH 3162490:3163029 reverse	LEE-associated	-3.88	2.31e-19
nrdD	anaerobic ribonucleoside-triphosphate reductase 3489785:3491923 reverse	Redox processes	-3.87	0.00929
ROD_30791	conserved hypothetical protein 3247606:3247950 forward	Hypothetical	-3.84	8.69e-07
ROD_01601	conserved hypothetical protein 192549:192893 forward	Hypothetical	-3.82	0.0044
ROD_09021	putative phage tail fibre assembly protein 994227:994652 forward	Prophage associated	-3.81	0.00738
ROD_36011	putative polysaccharide degrading enzyme 3795651:3797222 reverse	Hypothetical	-3.8	0.000188
cvpA	colicin V production protein 2876820:2877308 reverse	Virulence	-3.76	0.000807
ROD_07741	putative phosphatidylethanolamine-binding protein 853553:854029 reverse	Hypothetical	-3.75	0.00476
ROD_03731	putative response regulator 409148:409804 reverse	Transcriptional regulation	-3.73	4.88e-08
ROD_26281	putative prophage DNA methylase 2769591:2770322 forward	Methylation	-3.73	0.04
ROD_25871	hypothetical prophage protein 2740933:2741070 reverse	Prophage associated	-3.7	0.000644
pykF	pyruvate kinase I 1474713:1476125 reverse	Phosphorylation	-3.67	0.02
tusA	sulfurtransferase (tRNA 2-thiouridine synthesizin protein A) 4593948:4594211 forward	RNA processing	-3.66	0.01
ROD_26141	hypothetical prophage protein 2758959:2760026 reverse	Prophage associated	-3.66	0.000116
ROD_47391	phage tail fibre protein (C-terminus) 4980849:4981205 reverse	Prophage associated	-3.65	0.00384
entA	2,3-dihydro-2,3-dihydroxybenzoate dehydrogenase 668161:668916 forward	General metabolism	-3.64	2.35e-11
ROD_26081	putative prophage exported protein 2755178:2755732 reverse	Prophage associated	-3.63	8e-06
ROD_00121	putative LysR-family transcriptional regulator 15180:16112 forward	Transcriptional regulation	-3.59	0.00886
ROD_26171	hypothetical prophage protein 2762621:2763493 reverse	Prophage associated	-3.54	3.41e-06
ROD_25991	putative phage portal protein 2747626:2749269 reverse	Prophage associated	-3.49	0.01
adhE	aldehyde-alcohol dehydrogenase [includes: alcohol dehydrogenase; acetaldehyde dehydrogenase [acetylating]] 1875571:1878246 forward	General metabolism	-3.49	0.04
speG	spermidine N1-acetyltransferase 1577452:1578012 reverse	General metabolism	-3.49	0.03
ilvG	acetolactate synthase isozyme II large subunit 4206426:4208072 reverse	General metabolism	-3.49	0.03
ROD_26001	putative phage head-to-tail joining protein 2749269:2749532 reverse	Prophage associated	-3.49	2.33e-05
entE	enterobactin synthetase component E 665683:667290 forward	General metabolism	-3.42	0.000385
dam_4	putative prophage DNA adenine methylase 2756650:2757702 reverse	Methylation	-3.42	0.00657
ROD_35531	putative short chain dehydrogenase 3742332:3743216 forward	Hypothetical	-3.38	4.41e-07
fkpA	FKBP-type peptidyl-prolyl isomerase 4725745:4726569 forward	Amino acid metabolism	-3.38	0.03
ROD_25811	putative phage tail protein 2734337:2735494 reverse	Prophage associated	-3.37	0.00672
dcm_2	putative prophage DNA cytosine methylase 2760023:2761750 reverse	Prophage associated	-3.37	0.00106
gldA	glycerol dehydrogenase 4004351:4005454 forward	Redox processes	-3.36	2.02e-05
guaB	inosine-5'-monophosphate dehydrogenase 2575957:2577423 reverse	Redox processes	-3.34	0.04
ROD_28841	putative Asp/Glu/Hydantoin racemase 3055507:3056199 reverse	Amino acid metabolism	-3.34	8.69e-07
eno	enolase 3202319:3203617 forward	Glycolysis	-3.33	0.02
ROD_25821	hypothetical prophage protein 2735484:2735936 reverse	Prophage associated	-3.3	1.66e-05
tonB	TonB protein 1864326:1865069 reverse	Iron acquisition	-3.29	0.00326
ROD_30141	T3SS component 3179616:3179834 reverse	LEE-associated	-3.28	1.86e-06
ROD_30031	putative transposase (pseudogene) 3172904:3173728 reverse	Prophage associated	-3.25	0.00414
pyrC	dihydroorotase 1218809:1219855 reverse	Nucleotide metabolism	-3.23	4.35e-09
purN	phosphoribosylglycinamide formyltransferase 1 2566797:2567438 forward	Nucleotide metabolism	-3.21	0.000363
mntH	manganese transport protein 2971756:2972994 reverse	Membrane transport	-3.18	0.02
ROD_23651	putative membrane protein 2486168:2486542 forward	Membrane associated	-3.17	0.00482
ROD_15291	conserved hypothetical protein 1625792:1626493 forward	Hypothetical	-3.16	0.00516
soxR	redox-sensitive transcriptional activator 3636496:3636954 forward	Transcriptional regulation	-3.15	1.84e-05
ROD_26061	hypothetical prophage protein 2754096:2754698 reverse	Prophage associated	-3.14	0.00104
ROD_43861	putative oxidoreductase 4630355:4631392 forward	Redox processes	-3.13	0.00608
uvrB	UvrABC system protein B (excinuclease ABC subunit B) 859630:861651 forward	Stress associated	-3.13	7.33e-11
sixA	phosphohistidine phosphatase 2895594:2896079 reverse	Protein modification	-3.12	0.0088
iscA	iron-binding protein (iron-sulfur cluster assembly protein) 2603718:2604041 reverse	Iron acquisition	-3.1	0.00398
ROD_26121	hypothetical prophage protein 2757852:2758043 reverse	Prophage associated	-3.1	9.96e-06
dos	heme-regulated cyclic AMP phosphodiesterase (direct oxygen sensor protein) 1645044:1647449 forward	Signal transduction	-3.08	0.03
ROD_35291	conserved hypothetical protein (pseudogene) 3722147:3722488 forward	Hypothetical	-3.08	0.00738
nhaA	Na(+)/H(+) antiporter 1 20703:21869 forward	Membrane transport	-3.07	0.03
ROD_31861	putative transposase (pseudogene) 3356395:3357427 forward	Prophage associated	-3.07	0.05
chaC	cation transport protein 1910561:1911277 reverse	Membrane transport	-3.07	0.03
hydN	electron transport protein 3267572:3268117 forward	Redox processes	-3.05	4.28e-08
ROD_26041	hypothetical prophage protein 2752914:2753579 reverse	Prophage associated	-3.01	0.000661
ROD_47181	putative phage head assembly protein 4963802:4965133 forward	Prophage associated	-3	0.00807
ROD_50001	putative virulence-related outer membrane protein 5252525:5253100 forward	Virulence	-3	0.02
ROD_47441	hypothetical prophage protein 4984684:4985097 reverse	Prophage associated	-3	0.03
metC_2	cystathionine beta-lyase 5097506:5098696 forward	Amino acid metabolism	3	0.0015
cI_4	putative phage repressor protein 2765462:2766157 forward	Prophage associated	3.01	0.04
mscL	large-conductance mechanosensitive channel 4772022:4772435 reverse	Membrane associated	3.02	0.00309
ROD_00051	putative transport protein 5990:7420 reverse	Hypothetical	3.02	0.01
pduX	propanediol utilization protein PduX 2240747:2241655 forward	Propanediol metabolism	3.03	0.05
ROD_46171	probable sigma(54) modulation protein 4873986:4874273 reverse	Hypothetical	3.06	0.00225
nleG2	putative T3SS effector protein NleG2 (pseudogene) 3337487:3338049 forward	NLE effector	3.07	0.02
ROD_43281	putative beta-ketoacyl synthase 4576957:4578126 reverse	Hypothetical	3.07	1.73e-05
rfaZ	lipopolysaccharide core biosynthesis protein RfaZ 4420697:4421506 forward	LPS biosynthesis	3.07	0.00362
ROD_46741	putative peptidase 4933922:4934917 reverse	Hypothetical	3.09	0.00696
cI_5	putative phage repressor protein 3873446:3873766 forward	Prophage associated	3.11	0.02
pepT	peptidase T 1317614:1318840 forward	Peptide metabolism	3.12	0.03
ROD_18111	conserved hypothetical protein 1925909:1928479 reverse	Hypothetical	3.13	0.04
yjjY	conserved hypothetical protein 5345400:5345540 forward	Hypothetical	3.18	0.000821
ROD_49021	radical SAM superfamily protein 5163908:5164771 reverse	Hypothetical	3.2	0.0058
ROD_49811	hypothetical protein 5232885:5233031 forward	Hypothetical	3.25	0.04
ROD_50211	putative membrane protein 5271893:5272600 reverse	Hypothetical	3.26	1.15e-06
ROD_42721	conserved hypothetical protein 4509838:4510026 forward	Hypothetical	3.28	3.96e-10
atpE	ATP synthase subunit C 4237811:4238050 forward	Membrane transport	3.3	5.86e-06
ROD_17251	hypothetical protein 1837140:1837256 reverse	Hypothetical	3.32	0.0048
ROD_42361	hypothetical protein 4466663:4467091 reverse	Hypothetical	3.33	0.00168
ilvC	ketol-acid reductoisomerase 4199164:4200639 reverse	General metabolism	3.35	0.04
ROD_43301	putative membrane protein 4578748:4581048 reverse	Membrane associated	3.37	0.02
murQ	N-acetylmuramic acid 6-phosphate etherase 2643949:2644842 reverse	Carbohydrate metabolism	3.37	0.02
chaA	calcium/proton antiporter 1911955:1913055 forward	Membrane transport	3.39	0.04
espK	putative T3SS effector protein EspK 1313678:1315039 reverse	NLE effector	3.41	5.7e-05
ROD_49472	putative membrane protein 5210958:5211287 forward	Membrane associated	3.41	1.04e-05
dadA	D-amino acid dehydrogenase small subunit 1949163:1950461 reverse	D-amino acid catabolism	3.43	0.02
ROD_05361	putative transport protein 596950:598626 reverse	Membrane transport	3.43	0.00808
atpD	ATP synthase beta subunit 4241623:4243005 forward	Energy metabolism	3.46	0.02
ROD_18641	putative exported protein 1984654:1984941 reverse	Hypothetical	3.46	4.19e-05
hns_1	DNA-binding protein H-NS (Histone-like protein HLP-II) 1879603:1880016 forward	Transcriptional regulation	3.49	0.00257
ROD_31371	conserved hypothetical protein 3305233:3305577 forward	Hypothetical	3.5	0.02
ansB	L-asparaginase 2 5281497:5282543 forward	Amino acid metabolism	3.53	0.03
ROD_20331	conserved hypothetical protein 2136550:2136777 forward	Hypothetical	3.58	0.00215
ROD_20421	putative membrane protein 2144636:2144923 reverse	Membrane associated	3.58	0.01
ROD_31381	putative membrane protein 3305611:3306060 reverse	Membrane associated	3.6	0.03
malS	alpha-amylase 4468640:4470670 reverse	Carbohydrate metabolism	3.63	9.61e-06
hupB	DNA-binding protein HU-beta 552431:552718 forward	Transcriptional regulation	3.63	2.51e-06
ROD_31421	putative membrane protein 3308014:3308172 forward	Membrane associated	3.71	4.34e-05
ROD_32791	putative transcriptional regulator 3459078:3460133 forward	Transcriptional regulation	3.71	1.06e-06
tdcD	propionate kinase 5005120:5006328 forward	Amino acid metabolism	3.72	0.00721
ROD_21451	conserved hypothetical protein 2241685:2242020 reverse	Hypothetical	3.72	0.000698
ROD_19931	hypothetical prophage protein 2109324:2109935 reverse	Prophage associated	3.73	0.02
fumA	fumarate hydratase class I, aerobic 1550707:1552353 forward	Energy metabolism	3.74	0.00605
nupC	nucleoside permease 2973338:2974540 forward	Membrane transport	3.76	0.000718
ROD_16381	conserved hypothetical protein 1748582:1749250 forward	Hypothetical	3.78	0.02
proW	glycine betaine/L-proline ABC transporter,permease protein 3298131:3299192 reverse	Membrane transport	3.78	0.03
ROD_48321	putative transposase 5102043:5102984 forward	Transposition	3.79	0.000172
ROD_49501	hypothetical protein 5213220:5213525 forward	Hypothetical	3.8	1.06e-05
ROD_30971	putative exported protein 3262839:3263096 reverse	Hypothetical	3.8	0.000574
ROD_42431	putative membrane protein 4476470:4476832 forward	Membrane associated	3.83	0.000529
ROD_20551	putative DNA-binding protein 2159742:2160410 forward	Transcriptional regulation	3.83	0.00269
bolA	putative transcriptional regulator 545418:545735 forward	Transcriptional regulation	3.84	3.2e-06
ROD_43261	putative short chain dehydrogenase 4575756:4576487 reverse	Hypothetical	3.87	0.0023
cyoD	cytochrome o ubiquinol oxidase subunit IV 538664:538993 reverse	Redox processes	3.88	0.05
ROD_39821	conserved hypothetical protein 4210207:4210545 reverse	Hypothetical	3.88	0.04
ROD_49801	putative haemolysin expression regulatory protein 5232615:5232827 forward	Hypothetical	3.88	8.09e-08
cysM	cysteine synthase B 2505280:2506191 reverse	Amino acid metabolism	3.88	0.0073
rfbC	dTDP-4-dehydrorhamnose 3,5-epimerase 2270248:2270796 reverse	General metabolism	3.9	0.000125
cbiA	cobyrinic acid A,C-diamide synthase 2220668:2221792 reverse	General metabolism	3.91	0.02
flhD	transcriptional activator FlhD 2066364:2066723 reverse	Flagella associated	3.94	8.85e-05
ROD_14161	conserved hypothetical protein 1516209:1516556 forward	Hypothetical	3.96	0.00625
ROD_31691	hypothetical protein 3334606:3335229 forward	Hypothetical	3.96	1.79e-08
chaB	cation transport regulator 1911452:1911682 reverse	Transcriptional regulation	3.97	0.00336
ROD_41031	hypothetical protein 4334170:4334742 forward	Hypothetical	4.03	0.04
cyoB	cytochrome o ubiquinol oxidase subunit 1 539597:541588 reverse	Redox processes	4.04	0.00103
ROD_42331	AraC-family transcriptional regulator 4464947:4465762 forward	Transcriptional regulation	4.04	0.01
ROD_50731	conserved hypothetical protein 5329293:5330135 forward	Hypothetical	4.05	0.00358
nuoF	NADH-quinone oxidoreductase subunit F 2836547:2837884 reverse	Redox processes	4.08	6.55e-06
ROD_01671	hypothetical protein 199618:199896 forward	Hypothetical	4.12	0.000426
ROD_25071	RpiR-family transcriptional regulator 2644960:2645808 forward	Transcriptional regulation	4.14	0.00602
ROD_41701	putative membrane protein (pseudogene) 4400887:4401501 reverse	Membrane associated	4.15	0.05
ROD_36851	hypothetical prophage protein 3869236:3869853 reverse	Prophage associated	4.15	0.01
cyoC	cytochrome o ubiquinol oxidase subunit 3 538993:539607 reverse	Redox processes	4.2	0.02
ROD_06201	conserved hypothetical protein 682013:683110 reverse	Hypothetical	4.24	0.04
ROD_44031	putative exported protein 4654216:4654644 reverse	Hypothetical	4.26	0.000193
ROD_04751	conserved hypothetical protein 527881:528390 forward	Hypothetical	4.27	0.00719
ucpA	putative short-chain dehydrogenase 2510223:2511014 reverse	Redox processes	4.27	0.000478
ROD_19801	putative prophage membrane protein 2097402:2097698 reverse	Prophage associated	4.3	4.49e-09
lacY	lactose permease 444733:445986 reverse	Membrane transport	4.32	0.01
ROD_14431	hypothetical protein 1540704:1540859 reverse	Hypothetical	4.35	2.42e-05
ROD_13311	putative kinase 1427558:1428418 reverse	Hypothetical	4.4	0.00133
ROD_30551	putative exported protein 3225963:3226244 forward	Hypothetical	4.4	0.00191
nleH	T3SS effector protein NleH 5152549:5153430 forward	NLE effector	4.43	0.000632
ROD_05151	haemolysin expression regulatory protein 573537:573755 reverse	Transcriptional regulation	4.46	8.19e-07
ROD_13791	conserved hypothetical protein 1479318:1479527 forward	Hypothetical	4.48	0.000113
ROD_23051	putative membrane protein 2422544:2423257 forward	Membrane associated	4.48	0.01
ROD_49031	conserved hypothetical protein 5164743:5166293 reverse	Hypothetical	4.51	8.58e-06
nleF	T3SS effector protein NleF 5153487:5154065 forward	NLE effector	4.55	0.00222
mdtJ	multidrug efflux system protein MdtJ 1565762:1566124 forward	Membrane transport	4.58	0.00141
ROD_10941	putative membrane protein 1197647:1198177 forward	Membrane associated	4.59	8.26e-05
ROD_33411	putative type I restriction modification system HsdM component 3527236:3528738 forward	DNA modification	4.6	0.000116
fliB	flagellin lysine-N-methylase 2094861:2096066 reverse	Flagella associated	4.62	0.00347
nuoG	NADH-quinone oxidoreductase subunit G 2833792:2836524 reverse	Redox processes	4.66	0.02
pduF	propanediol diffusion facilitator 2223565:2224380 reverse	Propanediol metabolism	4.7	0.00104
csrA	carbon storage regulator 3286874:3287059 forward	Postranscriptional regulation	4.73	3.28e-05
ppiC	peptidyl-prolyl cis-trans isomerase C 4198771:4199052 forward	General metabolism	4.74	8.94e-09
ROD_10531	conserved hypothetical protein 1161070:1161786 forward	Hypothetical	4.78	0.000132
ampH	penicillin-binding protein 469575:470732 reverse	Membrane associated	4.81	2.93e-08
ROD_49511	hypothetical protein 5213628:5213909 reverse	Hypothetical	4.82	0.04
nuoK	NADH-quinone oxidoreductase chain K 2831396:2831698 reverse	Redox processes	4.83	8.26e-08
pocR	pdu/cob regulatory protein pocR 2222449:2223366 reverse	Transcriptional regulation	4.93	2.2e-05
dps	DNA protection during starvation protein 897258:897761 reverse	Stress associated	4.95	0.000766
ndk	nucleoside diphosphate kinase 2589221:2589652 reverse	Nucleotide metabolism	4.97	2.68e-08
bssS	biofilm regulator 1217918:1218175 reverse	Biofilm associated	4.98	4.37e-06
nuoN	NADH-quinone oxidoreductase chain N 2826407:2827864 reverse	Redox processes	5.01	1.53e-05
cyoA	cytochrome o ubiquinol oxidase subunit 2 541600:542556 reverse	Redox processes	5.03	7.79e-09
sdaC	serine transporter 2999083:3000372 forward	Membrane transport	5.04	9.62e-05
nuoH	NADH-quinone oxidoreductase subunit H 2832818:2833795 reverse	Redox processes	5.08	0.000127
ROD_50251	probable Fe(2+)-trafficking protein 5277979:5278251 reverse	Iron acquisition	5.08	0.03
ROD_16741	putative outer membrane protein 1783943:1784203 reverse	Outer membrane protein	5.09	3.93e-07
dsrB	DsrB protein 2136233:2136457 reverse	Hypothetical	5.16	0.04
narX	nitrate/nitrite two-component sensor kinase 1894693:1896489 forward	Signal transduction	5.2	0.0088
ROD_05161	conserved hypothetical protein 573783:574157 reverse	Hypothetical	5.25	3.51e-08
ROD_26941	putative transporter 2845889:2847721 reverse	Membrane transport	5.27	0.00111
ROD_12311	putative exported protein 1333645:1333983 reverse	Hypothetical	5.28	0.02
rbsC	ribose ABC transporter, permease protein 4222624:4223589 reverse	Membrane transport	5.3	0.03
nuoM	NADH-quinone oxidoreductase chain M 2827871:2829400 reverse	Redox processes	5.34	0.000132
ROD_47901	putative exported protein 5039483:5039851 reverse	Hypothetical	5.4	1.16e-05
ROD_06181	hypothetical protein 681056:681544 reverse	Hypothetical	5.5	8.28e-06
hfq	host factor-I protein (HF-I) 3413570:3413878 forward	Postranscriptional regulation	5.5	0.0016
malQ	4-alpha-glucanotransferase 4658816:4660903 forward	General metabolism	5.58	0.00121
cysK	cysteine synthase A 2494840:2495811 forward	Amino acid metabolism	5.6	6.31e-05
dksA	dosage-dependent dnaK suppressor protein 176176:176649 reverse	Transcriptional regulation	5.61	0.01
uspG_1	universal stress protein G 684093:684650 reverse	Stress associated	5.61	0.02
atpC	ATP synthase epsilon subunit 4243026:4243445 forward	Energy metabolism	5.64	1.55e-05
nuoI	NADH-quinone oxidoreductase subunit I 2832261:2832803 reverse	Redox processes	5.65	5.14e-05
ROD_28161	putative regulatory protein 2977789:2978139 forward	Transcriptional regulation	5.66	9.62e-05
ROD_18651	putative exported protein 1985016:1985162 reverse	Hypothetical	5.76	2.31e-12
sucB	dihydrolipoamide succinyltransferase component (E2) 797557:798777 forward	General metabolism	5.77	0.04
gcvH	glycine cleavage system H protein 5190483:5190872 forward	General metabolism	5.82	1.92e-08
ROD_20621	conserved hypothetical protein 2163097:2163942 reverse	Hypothetical	5.86	4.13e-06
cyoE	protoheme IX farnesyltransferase (heme O synthase) 537762:538652 reverse	General metabolism	5.87	5.99e-07
ROD_24461	putative signal transduction protein 2571233:2573473 reverse	Signal transduction	5.87	1.69e-08
dadX	alanine racemase, catabolic 1948080:1949150 reverse	D-amino acid catabolism	5.88	0.01
ROD_13261	putative sodium:dicarboxylate symporter 1423062:1424453 reverse	Membrane transport	5.89	1.83e-06
ROD_19461	hypothetical protein 2066811:2067008 reverse	Hypothetical	5.9	5.15e-08
fadL	long-chain fatty acid transport protein 2900567:2901904 forward	Membrane transport	5.91	0.02
tsx	nucleoside-specific channel-forming protein 514360:515214 reverse	Membrane transport	5.92	1.01e-07
fliQ	flagellar biosynthesis protein FliQ 2134202:2134471 forward	Flagella associated	5.94	0.000342
rbsB	D-ribose ABC transporter, substrate-binding protein 4221709:4222599 reverse	Membrane transport	5.99	1.25e-08
ROD_01411	PTS system IIA component 169120:169560 forward	Energy metabolism	6	0.01
ROD_13891	putative periplasmic solute-binding protein precursor 1488003:1488821 reverse	Periplasm associated	6.03	0.00355
ROD_10551	putative gluconate dehydrogenase subunit 1163312:1165054 reverse	Hypothetical	6.16	0.05
sdaB	L-serine dehydratase 2 (L-serine deaminase 2) 3000433:3001800 forward	Amino acid metabolism	6.19	5.47e-07
glpF	glycerol uptake facilitator protein 4027235:4028080 forward	Membrane transport	6.21	1.26e-05
sucD	succinyl-CoA synthetase alpha chain 800084:800953 forward	General metabolism	6.31	0.01
cysJ	sulfite reductase (NADPH) flavoprotein alpha subunit 3211436:3213235 forward	Redox processes	6.36	6.15e-08
putA	bifunctional protein PutA 1174025:1177987 reverse	Transcriptional regulation	6.38	0.00308
fadI	fatty acid oxidation comple beta subunit (3-ketoacyl-CoA thiolase) 2898434:2899744 reverse	Lipid metabolism	6.39	2.78e-10
ROD_29092	hypothetical protein 3078651:3079052 reverse	Hypothetical	6.41	0.000114
sucC	succinyl-CoA synthetase beta chain 798918:800084 forward	General metabolism	6.56	0.00133
fbpC	Fe(3+) ions import ATP-binding protein FbpC (ec 3.6.3.30) 453123:454169 reverse	Iron acquisition	6.6	7.7e-10
ROD_05131	putative membrane protein 572225:572695 reverse	Membrane associated	6.65	0.00597
nuoL	NADH-quinone oxidoreductase chain L 2829558:2831399 reverse	Redox processes	6.8	0.000285
nuoJ	NADH-quinone oxidoreductase chain J 2831695:2832249 reverse	Redox processes	6.83	0.0012
moaA	molybdenum cofactor biosynthesis protein A 863180:864169 forward	General metabolism	6.84	5.51e-09
blr	beta-lactam resistance protein 1540865:1541002 reverse	Membrane associated	6.97	5.54e-07
ROD_48271	putative transport protein 5096246:5097478 forward	Membrane transport	7.15	3.63e-08
cysH	phosphoadenosine phosphosulfate reductase 3215047:3215781 forward	Redox processes	7.34	0.000346
osmE	osmotically inducible lipoprotein E 1414333:1414674 forward	Outer membrane protein	7.36	8.91e-05
sdhB	succinate dehydrogenase iron-sulfur protein 793740:794456 forward	Redox processes	7.44	0.000295
udp	uridine phosphorylase 4141898:4142659 reverse	Nucleotide metabolism	7.53	6.09e-06
cspC	cold shock-like protein CspC 1983633:1983848 reverse	Stress associated	7.53	1.31e-07
ROD_04261	conserved hypothetical protein 477935:478252 forward	Hypothetical	7.81	5.99e-07
sucA	2-oxoglutarate dehydrogenase E1 component 794735:797542 forward	General metabolism	8.02	8.91e-05
csgC	putative curli production protein csgc precursor 1202340:1202672 forward	Adhesion	8.03	0.0015
afuB	Ferric ABC transporter permease protein 454181:456259 reverse	Iron acquisition	8.12	0.00553
ROD_15401	conserved hypothetical protein 1635527:1635805 forward	Hypothetical	8.18	0.00726
ROD_09341	putative prophage lipoprotein 1018546:1019079 reverse	Prophage associated	8.27	5.3e-07
ygdI	putative lipoprotein 3018359:3018586 reverse	Outer membrane protein	8.3	3.04e-09
ROD_18631	hypothetical protein 1983960:1984301 forward	Hypothetical	8.43	0.000803
ROD_36471	putative prophage membrane protein 3839370:3839702 reverse	Prophage associated	8.46	1.95e-09
hutG	formiminoglutamase 848308:849249 forward	Amino acid metabolism	8.54	3.93e-07
ROD_47671	conserved hypothetical protein 5013160:5013333 reverse	Hypothetical	8.57	0.01
cstA	carbon starvation protein A 671982:674087 forward	Stress associated	8.64	0.02
ROD_35041	hypothetical protein 3699918:3700115 forward	Hypothetical	8.64	0.000103
hutI	imidazolonepropionase 847088:848311 forward	Amino acid metabolism	8.72	7.7e-10
ROD_03881	putative peptide transport protein 425495:427048 forward	Hypothetical	8.72	4.08e-06
nanK	putative N-acetylmannosamine kinase 4851639:4852514 forward	Carbohydrate metabolism	8.72	0.000386
mglB	D-galactose ABC transporter, substrate-binding protein 2389793:2390791 reverse	Membrane transport	8.76	0.00266
hutU	urocanate hydratase 850240:851925 forward	Amino acid metabolism	8.99	0.00288
ROD_19611	conserved hypothetical protein 2080031:2080282 reverse	Hypothetical	9	0.000102
yjbJ	putative stress response protein YjbJ 3876173:3876385 reverse	Stress associated	9.39	0.000132
sdhC	succinate dehydrogenase cytochrome b-556 subunit 791213:791617 forward	Redox processes	9.64	0.02
fdoH	formate dehydrogenase-O, iron-sulfur subunit 4072986:4073888 forward	Respiration	9.73	0.00655
cysA	sulphate ABC transporter, ATP-binding protein 2506259:2507356 reverse	Membrane transport	9.79	1.31e-07
ROD_42501	putative transcriptional regulator 4483290:4483622 reverse	Transcriptional regulation	9.89	4.2e-06
ROD_10561	putative gluconate dehydrogenase subunit 1165057:1165782 reverse	Hypothetical	10.13	0.01
ROD_24831	putative ABC transporter membrane protein 2612835:2613824 forward	Membrane transport	10.18	0.05
malP	maltodextrin phosphorylase 4656413:4658806 forward	Carbohydrate metabolism	10.21	2.66e-05
ROD_50571	putative PTS system, IIa component 5308957:5309322 forward	Energy metabolism	10.41	0.000681
ROD_36461	putative prophage exported protein 3838472:3839365 reverse	Prophage associated	10.48	2.75e-08
napA	periplasmic nitrate reductase 2451499:2453985 reverse	Redox processes	10.93	0.01
fliZ	protein fliZ 2093340:2093891 reverse	Flagella associated	10.94	4.56e-08
cysN	Sulfate adenylyltransferase subunit 1 3228567:3229994 forward	General metabolism	10.95	0.000485
ROD_01281	conserved hypothetical protein 154686:155957 forward	Hypothetical	11	0.00111
ROD_24811	ABC transporter, substrate-binding protein 2610245:2611228 forward	Membrane transport	11	0.02
fliT	flagellar protein FliT 2118467:2118838 forward	Flagella associated	11.06	2.41e-05
ROD_28761	possible lipoprotein 3046654:3046893 forward	Outer membrane protein	11.11	2.16e-11
sdhA	succinate dehydrogenase flavoprotein subunit 791958:793724 forward	Redox processes	11.2	6.95e-06
mglC	galactoside ABC transporter, permease protein 2387179:2388189 reverse	Membrane transport	11.36	0.00283
fliR	flagellar biosynthesis protein FliR 2134481:2135275 forward	Flagella associated	11.37	9.62e-05
ROD_32711	conserved hypothetical protein 3451050:3451256 forward	Hypothetical	11.96	8.12e-07
nanT	putative sialic acid transporter 4849415:4850905 forward	Membrane transport	12.16	0.00476
malT	regulatory protein 4651135:4653840 reverse	Transcriptional regulation	12.51	1.17e-07
ROD_43031	putative oligopeptide transporter (pseudogene) 4551822:4553291 reverse	Membrane transport	12.72	2.12e-05
flgN	flagella synthesis protein FlgN (pseudogene) 1228182:1230042 reverse	Flagella associated	12.84	2.94e-07
fliD	flagellar filament cap protein 2116644:2118044 forward	Flagella associated	12.89	2.31e-11
ROD_00501	putative lipoprotein 59856:60089 forward	Outer membrane protein	13.05	0.00238
ROD_49761	conserved hypothetical protein 5228535:5229539 reverse	Hypothetical	13.06	0.000372
ROD_32421	putative exported protein 3425020:3425307 reverse	Hypothetical	13.63	1.89e-07
rbsD	putative ribose transport/metabolism protein 4225108:4225527 reverse	General metabolism	13.79	7.12e-07
ROD_11031	putative exported protein 1202798:1203121 forward	Hypothetical	14.2	1.34e-10
csiE	stationary phase inducible protein 2617251:2618531 forward	Stress associated	14.53	2.48e-05
fliS	flagellar protein FliS 2118060:2118467 forward	Flagella associated	14.84	9.47e-10
ROD_15881	putative virulence effector protein 1691759:1693909 forward	Virulence	15.78	5.09e-10
hupA	DNA-binding protein HU-alpha 3943268:3943540 reverse	Transcriptional regulation	15.83	1.26e-14
pduQ	propanediol utilization: propanol dehydrogenase 2235674:2236786 forward	Propanediol metabolism	16.32	0.04
ROD_20161	putative lipoprotein 2123740:2124048 reverse	Outer membrane protein	17.89	5.86e-15
ROD_09481	hypothetical protein 1034624:1035319 reverse	Hypothetical	18.07	9.92e-07
cysD	Sulfate adenylyltransferase subunit 2 3227649:3228557 forward	General metabolism	18.32	0.03
lacZ	beta-galactosidase 446038:449121 reverse	General metabolism	20.84	3.51e-07
cysU	sulphate ABC transporter, permease protein 2508221:2509054 reverse	Membrane transport	21.83	4.74e-06
dctA	C4-dicarboxylate transport protein 4522942:4524228 forward	Membrane transport	22.55	6.44e-12
cysW	sulphate ABC transporter, permease protein 2507346:2508221 reverse	Membrane transport	23.52	0.000576
nirB	nitrite reductase [NAD(P)H] large subunit 4697771:4700314 reverse	Redox processes	23.56	2.16e-09
afuA	ABC transporter periplasmic iron-binding protein 456337:457368 reverse	Iron acquisition	23.91	1.66e-05
malG	maltose transport system, permease protein 3890455:3891345 forward	Membrane transport	24.58	2.3e-05
aspA	aspartate ammonia-lyase 3376537:3377973 reverse	Amino acid metabolism	25.39	7.05e-07
fliG	puative flagellar motor switch protein 2126370:2127368 forward	Flagella associated	26.33	6.25e-09
cysP	thiosulphate ABC transporter, substrate-binding protein 2509054:2510070 reverse	Membrane transport	27.67	0.000113
flgM	negative regulator of flagellin synthesis (anti-sigma factor) 1230047:1230340 reverse	Flagella associated	28.44	8.44e-13
malF	maltose transport system, permease protein 3888755:3890299 forward	Membrane transport	28.64	9.55e-12
narG	respiratory nitrate reductase 1 alpha chain 1888771:1892514 reverse	Redox processes	31.76	1.12e-07
malE	maltose transport system, substrate-binding protein 3887202:3888638 forward	Membrane transport	32.29	7.69e-14
tdcA	tdc operon transcriptional activator 5001696:5002634 forward	Transcriptional regulation	32.62	1.67e-05
pduC	glycerol dehydratase large subunit 2226013:2227677 forward	General metabolism	35.55	0.00248
raiA	ribosome-associated inhibitor A 2683890:2684270 forward	Translation	35.83	9.66e-09
ROD_21511	conserved hypothetical protein 2246835:2247062 reverse	Hypothetical	40.99	0.000165
flhE	flagellar protein FlhE 2040760:2041152 reverse	Flagella associated	44.44	2.31e-12
nanA	N-acetylneuraminate lyase 4848427:4849320 forward	General metabolism	44.47	0.000976
espM3	T3SS effector protein EspM3 3339803:3340381 forward	NLE effector	44.88	2.61e-17
uhpC_1	putative regulatory protein 457365:458669 reverse	Transcriptional regulation	45.87	0.000105
fliK	flagellar hook-length control protein 2129900:2131087 forward	Flagella associated	47.36	8.91e-05
ROD_21521	putative membrane protein 2247078:2248136 reverse	Membrane associated	47.89	1.32e-06
ROD_32431	putative lipoprotein 3425444:3425773 reverse	Outer membrane protein	49.03	1.86e-08
espO	putative T3SS effector protein EspO 4325977:4326255 forward	NLE effector	52.96	8.83e-12
flgL	flagellar hook-associated protein 3 1233734:1234687 forward	Flagella associated	55.41	3.9e-12
fliP	flagellar biosynthetic protein FliP 2133455:2134192 forward	Flagella associated	55.69	5.77e-22
flgK	flagellar hook-associated protein 1 1232079:1233719 forward	Flagella associated	57.86	1.11e-11
lamB	maltoporin (maltose-inducible porin) 3884515:3885864 reverse	Membrane transport	58.2	4.67e-09
flhA	flagellar biosynthesis protein FlhA 2041152:2043230 reverse	Flagella associated	60.84	2.67e-12
napF	ferredoxin-type protein 2454235:2454726 reverse	Iron acquisition	61.89	1.26e-06
pduG	propanediol utilization diol dehydratase reactivation protein 2228907:2230739 forward	Propanediol metabolism	61.95	8.69e-07
ROD_19591	putative exported protein 2078995:2079330 forward	Hypothetical	66.18	1.68e-17
fliE	flagellar hook-basal body complex protein FliE 2124164:2124478 reverse	Flagella associated	68.45	9.44e-13
pduB	propanediol utilization protein PduB 2225182:2225994 forward	Propanediol metabolism	69.84	0.00929
ROD_15871	putative virulence effector protein 1688781:1691762 forward	Virulence	76.03	1.71e-15
fliI	flagellum-specific ATP synthase 2128068:2129438 forward	Flagella associated	77.13	1.28e-12
ROD_10651	conserved hypothetical protein 1172520:1172693 forward	Hypothetical	82.58	8.11e-10
uspF_1	universal stress protein f 683298:683732 reverse	Stress associated	85.92	5.41e-14
malM	maltose operon periplasmic protein 3883427:3884365 reverse	Periplasm associated	96.29	2.44e-18
ROD_15861	putative virulence effector protein 1687475:1688776 forward	Virulence	96.99	1.33e-12
fliH	flagellar assembly protein FliH 2127361:2128068 forward	Flagella associated	98.97	6.38e-10
treC	trehalose-6-phosphate hydrolase 3492332:3493987 reverse	Carbohydrate metabolism	102.87	5.74e-13
fliM	flagellar motor switch protein FliM 2131664:2132668 forward	Flagella associated	112.47	1.43e-14
flgA	flagellar basal body P-ring protein 1230433:1231092 reverse	Flagella associated	114.31	2.27e-14
fliO	flagellar protein FliO 2133081:2133455 forward	Flagella associated	115.98	4.92e-15
fliL	flagellar protein FliL 2131192:2131659 forward	Flagella associated	117.05	2.05e-20
treB	trehalose-specific PTS system EIIBC component 3494035:3495456 reverse	Membrane transport	153.88	1.14e-18
flhB	flagellar biosynthesis protein FlhB 2043223:2044371 reverse	Flagella associated	167.63	1.07e-14
fliA	flagellar-specific Sigma F (Sigma 28) factor 2093948:2094667 reverse	Flagella associated	176.75	2.62e-17
narK	nitrite extrusion protein 1892961:1894352 reverse	Membrane transport	178.2	6.67e-10
fliN	flagellar motor switch protein FliN 2132665:2133078 forward	Flagella associated	193.03	4.92e-15
pduA	propanediol utilisation protein PduA 2224901:2225185 forward	Propanediol metabolism	223.63	0.00355
fliF	flagellar M-ring protein 2124695:2126377 forward	Flagella associated	242.21	1.8e-16
malK	maltose/maltodextrin transport system,ATP-binding protein 3885968:3887077 reverse	Membrane transport	312.51	2.14e-07
pCROD1
ROD_p1171	putative fimbrial protein 14045:14563 forward	Adhesion	4.81	0.01
repA2	negative regulator of repA1 expression 240:494 forward	Transcriptional regulation	3.3	0.01
ROD_p1522	DNA repair protein 49280:50002 reverse	DNA repair	3.01	0.00851
pemI	stable plasmid inheritance protein 3339:3596 forward	DNA modification	-3.55	0.01
pemK	post-segregation toxin PemK 3529:3930 forward	General metabolism	-5.42	0.000395
ROD_p1441	colicin 41808:43358 reverse	Virulence	-18.66	2.02e-06
pCROD2
ROD_p2071	hypothetical protein 2608:3150 reverse	Hypothetical	6.3	0.000655
ROD_p2521	hypothetical protein 36875:37141 reverse	Hypothetical	5.32	0.000149
ROD_p2061	hypothetical protein 2360:2611 reverse	Hypothetical	4.63	0.000458
hicB	putative toxin-antitoxin system protein HicB 53:400 reverse	TA system	4.47	0.02
ROD_p2271	DNA-binding protein H-NS 14846:15310 reverse	Transcriptional regulation	3.8	1.77e-07
hicA	putative toxin-antitoxin system protein HicA 397:645 reverse	TA system	3.53	0.00833
eex	putative surface exclusion lipoprotein 36637:36870 reverse	Membrane associated	3.1	0.0036
ROD_p2471	IS102 transposase 31089:32057 forward	Transposition	-4.27	0.00456
ROD_p2321	hypothetical protein 18623:19420 reverse	Hypothetical	-4.35	0.003
topB2	DNA topoisomerase III 15529:17682 reverse	DNA modification	-5.52	0.000914
