# Supplementary material for: Host-associated niche metabolism controls enteric infection through fine-tuning the regulation of type 3 secretion
Source: Nat Commun. 2018 Oct 10;9:4187. doi: 10.1038/s41467-018-06701-4 (PMC6180029; doi:10.1038/s41467-018-06701-4)
Supplement: Supplementary file 7 — Supplementary Data 4 [file 41467_2018_6701_MOESM7_ESM.xlsx]

## Sheet: Day 3
Data 4 - Gene ontology (GO) analysis of DEGs identified by RNA-seq. Enriched GO terms in vivo compared to DMEM
Upregulated from DMEM
	GO.ID	term	definition	No. DEGs up caecum	No. DEGs up rectum	P-val (up caec)	P-val (up rec)
1	GO:0000096	sulfur amino acid biosynthetic process	The chemical reactions and pathways resulting in the formation of amino acids containing sulfur, comprising cysteine, methionine and selenocysteine.	4	1	0.0241	1
2	GO:0000097	pyrimidine nucleoside metabolic process	The chemical reactions and pathways involving any pyrimidine nucleoside, one of a family of organic molecules consisting of a pyrimidine base covalently bonded to ribose (a ribonucleoside) or deoxyribose (a deoxyribonucleoside).	4	1	0	1
3	GO:0051704	UMP biosynthetic process	The chemical reactions and pathways resulting in the formation of UMP, uridine monophosphate.	5	4	0.0241	0
4	GO:0055114	pyrimidine nucleoside monophosphate metabolic process	The chemical reactions and pathways involving pyrimidine nucleoside monophosphate, a compound consisting of a pyrimidine base linked to a ribose or deoxyribose sugar esterified with phosphate on the sugar.	6	1	0	1
5	GO:0006000	heterocycle catabolic process	The chemical reactions and pathways resulting in the breakdown of heterocyclic compounds, those with a cyclic molecular structure and at least two different atoms in the ring (or rings).	1	0	0	1
6	GO:0006099	cellular transition metal ion homeostasis	Any process involved in the maintenance of an internal steady state of transition metal ions at the level of a cell. A transition metal is an element whose atom has an incomplete d-subshell of extranuclear electrons, or which gives rise to a cation or cations with an incomplete d-subshell. Transition metals often have more than one valency state. Biologically relevant transition metals include va…	1	0	0	1
7	GO:0006531	negative regulation of biological process	Any process that stops, prevents, or reduces the frequency, rate or extent of a biological process. Biological processes are regulated by many means; examples include the control of gene expression, protein modification or interaction with a protein or substrate molecule.	1	0	0	1
8	GO:0006535	negative regulation of cellular process	Any process that stops, prevents, or reduces the frequency, rate or extent of a cellular process, any of those that are carried out at the cellular level, but are not necessarily restricted to a single cell. For example, cell communication occurs among more than one cell, but occurs at the cellular level.	1	1	0	0
9	GO:0007155	cell motility	Any process involved in the controlled self-propelled movement of a cell that results in translocation of the cell from one place to another.	1	1	0	0
10	GO:0009086	chemical homeostasis	Any biological process involved in the maintenance of an internal steady state of a chemical.	2	0	0	1
11	GO:0009405	regulation of biological process	Any process that modulates the frequency, rate or extent of a biological process. Biological processes are regulated by many means; examples include the control of gene expression, protein modification or interaction with a protein or substrate molecule.	2	2	0	0
12	GO:0016567	regulation of cellular process	Any process that modulates the frequency, rate or extent of a cellular process, any of those that are carried out at the cellular level, but are not necessarily restricted to a single cell. For example, cell communication occurs among more than one cell, but occurs at the cellular level.	1	0	0	1
13	GO:0019303	ion homeostasis	Any process involved in the maintenance of an internal steady state of ions within an organism or cell.	1	0	0	1
14	GO:0030261	response to stimulus	Any process that results in a change in state or activity of a cell or an organism (in terms of movement, secretion, enzyme production, gene expression, etc.) as a result of a stimulus. The process begins with detection of the stimulus and ends with a change in state or activity or the cell or organism.	1	0	0	1
15	GO:0042744	localization	Any process in which a cell, a substance, or a cellular entity, such as a protein complex or organelle, is transported to or maintained in a specific location.	1	0	0	1
16	GO:0044206	establishment of localization	The directed movement of a cell, substance or cellular entity, such as a protein complex or organelle, to a specific location.	1	0	0	1
17	GO:0070814	regulation of cellular component movement	Any process that modulates the frequency, rate or extent of the movement of a cellular component.	1	0	0	1
18	GO:0072519	negative regulation of cellular component movement	Any process that stops, prevents, or reduces the frequency, rate or extent of the movement of a cellular component.	2	2	0	0
19	GO:1900191	chromosome organization	A process that is carried out at the cellular level that results in the assembly, arrangement of constituent parts, or disassembly of chromosomes, structures composed of a very long molecule of DNA and associated proteins that carries hereditary information. This term covers covalent modifications at the molecular level as well as spatial relationships among the major components of a chromosome.	1	0	0	1
20	GO:1902201	localization of cell	Any process in which a cell is transported to, and/or maintained in, a specific location.	1	0	0	1
Downregulated from DMEM
	GO.ID	term	definition	No. DEGs down caecum	No. DEGs dwon rectum	P-val (down caec)	P-val (down rec)
1	GO:0032940	cellular catabolic process	The chemical reactions and pathways resulting in the breakdown of substances, carried out by individual cells.	0	3	1	0.0291
2	GO:0046903	cellular lipid metabolic process	The chemical reactions and pathways involving lipids, as carried out by individual cells.	0	4	1	0
3	GO:0009306	cellular macromolecule catabolic process	The chemical reactions and pathways resulting in the breakdown of a macromolecule, any large molecule including proteins, nucleic acids and carbohydrates, as carried out by individual cells.	0	3	1	0
4	GO:0006094	cellular transition metal ion homeostasis	Any process involved in the maintenance of an internal steady state of transition metal ions at the level of a cell. A transition metal is an element whose atom has an incomplete d-subshell of extranuclear electrons, or which gives rise to a cation or cations with an incomplete d-subshell. Transition metals often have more than one valency state. Biologically relevant transition metals include va…	1	0	0	1
5	GO:0006096	nucleotide phosphorylation	The process of introducing one or more phosphate groups into a nucleotide to produce a phosphorylated nucleoside.	1	0	0	1
6	GO:0006171	carboxylic acid transport	The directed movement of carboxylic acids into, out of or within a cell, or between cells, by means of some agent such as a transporter or pore. Carboxylic acids are organic acids containing one or more carboxyl (COOH) groups or anions (COO-).	1	0	0	1
7	GO:0006268	chemical homeostasis	Any biological process involved in the maintenance of an internal steady state of a chemical.	1	0	0	1
8	GO:0006402	regulation of biological process	Any process that modulates the frequency, rate or extent of a biological process. Biological processes are regulated by many means; examples include the control of gene expression, protein modification or interaction with a protein or substrate molecule.	1	0	0	1
9	GO:0006564	regulation of cellular process	Any process that modulates the frequency, rate or extent of a cellular process, any of those that are carried out at the cellular level, but are not necessarily restricted to a single cell. For example, cell communication occurs among more than one cell, but occurs at the cellular level.	1	0	0	1
10	GO:0009423	ion homeostasis	Any process involved in the maintenance of an internal steady state of ions within an organism or cell.	1	0	0	1
11	GO:0009443	response to stimulus	Any process that results in a change in state or activity of a cell or an organism (in terms of movement, secretion, enzyme production, gene expression, etc.) as a result of a stimulus. The process begins with detection of the stimulus and ends with a change in state or activity or the cell or organism.	1	0	0	1
12	GO:0015724	regulation of nitrogen compound metabolic process	Any process that modulates the frequency, rate or extent of the chemical reactions and pathways involving nitrogen or nitrogenous compounds.	1	0	0	1
13	GO:0042026	localization	Any process in which a cell, a substance, or a cellular entity, such as a protein complex or organelle, is transported to or maintained in a specific location.	1	1	0	0
14	GO:0009245	cofactor metabolic process	The chemical reactions and pathways involving a cofactor, a substance that is required for the activity of an enzyme or other protein. Cofactors may be inorganic, such as the metal atoms zinc, iron, and copper in certain forms, or organic, in which case they are referred to as coenzymes. Cofactors may either be bound tightly to active sites or bind loosely with the substrate.	0	1	1	0
15	GO:0009405	cofactor biosynthetic process	The chemical reactions and pathways resulting in the formation of a cofactor, a substance that is required for the activity of an enzyme or other protein.	0	1	1	0
16	GO:0050708	establishment of localization	The directed movement of a cell, substance or cellular entity, such as a protein complex or organelle, to a specific location.	0	1	1	0
Legend - DEGs enriched in =			Caecum
			Rectum
			Both

## Sheet: Day7
Data 4 - Gene ontology (GO) analysis of DEGs identified by RNA-seq. Enriched GO terms in vivo compared to DMEM
Upregulated from DMEM
	GO.ID	term	definition	No. DEGs up caecum	No. DEGs up rectum	P-val (up caec)	P-val (up rec)
1	GO:0010467	fructose metabolic process	The chemical reactions and pathways involving fructose, the ketohexose arabino-2-hexulose. Fructose exists in a open chain form or as a ring compound. D-fructose is the sweetest of the sugars and is found free in a large number of fruits and honey.	13	26	0.584	0
2	GO:0034645	glucose metabolic process	The chemical reactions and pathways involving glucose, the aldohexose gluco-hexose. D-glucose is dextrorotatory and is sometimes known as dextrose; it is an important source of energy for living organisms and is found free as well as combined in homo- and hetero-oligosaccharides and polysaccharides.	13	26	0.9636	0
3	GO:0043043	D-ribose metabolic process	The chemical reactions and pathways involving D-ribose (ribo-pentose). As beta-D-ribofuranose, D-ribose forms the glycose group of all ribonucleosides, ribonucleotides and ribonucleic acids, and also of ribose phosphates, various glycosides, some coenzymes and some forms of vitamin B12.	13	21	0	0
4	GO:0044267	organic acid metabolic process	The chemical reactions and pathways involving organic acids, any acidic compound containing carbon in covalent linkage.	14	22	0	0
5	GO:0043603	generation of precursor metabolites and energy	The chemical reactions and pathways resulting in the formation of precursor metabolites, substances from which energy is derived, and any process involved in the liberation of energy from these substances.	13	21	0	0
6	GO:1901564	gluconeogenesis	The formation of glucose from noncarbohydrate precursors, such as pyruvate, amino acids and glycerol.	15	26	0.3212	0
7	GO:0051704	aspartate metabolic process	The chemical reactions and pathways involving aspartate, the anion derived from aspartic acid, 2-aminobutanedioic acid.	5	5	0.0292	0.1168
8	GO:0006518	nitrogen compound metabolic process	The chemical reactions and pathways involving organic or inorganic compounds that contain nitrogen, including (but not limited to) nitrogen fixation, nitrification, denitrification, assimilatory/dissimilatory nitrate reduction and the interconversion of nitrogenous organic matter and ammonium.	13	21	0	0
9	GO:0043604	transport	The directed movement of substances (such as macromolecules, small molecules, ions) into, out of or within a cell, or between cells, or within a multicellular organism by means of some agent such as a transporter or pore.	13	21	0	0
10	GO:1901566	ion transport	The directed movement of charged atoms or small charged molecules into, out of or within a cell, or between cells, by means of some agent such as a transporter or pore.	14	24	0.0584	0
11	GO:0044271	cellular ion homeostasis	Any process involved in the maintenance of an internal steady state of ions at the level of a cell.	13	27	1	0
12	GO:0019538	cellular metal ion homeostasis	Any process involved in the maintenance of an internal steady state of metal ions at the level of a cell.	14	22	0	0
13	GO:1901576	pathogenesis	The set of specific processes that generate the ability of an organism to cause disease in another.	15	30	1	0
14	GO:0009058	gene expression	The process in which a gene's sequence is converted into a mature gene product or products (proteins or RNA). This includes the production of an RNA transcript as well as any processing to produce a mature RNA product or an mRNA (for protein-coding genes) and the translation of that mRNA into protein. Protein maturation is included when required to form an active form of a product from an inactiv…	15	32	1	0
15	GO:0044237	cellular component organization	A process that results in the assembly, arrangement of constituent parts, or disassembly of a cellular component.	20	43	1	0.0292
16	GO:0045333	organic acid biosynthetic process	The chemical reactions and pathways resulting in the formation of organic acids, any acidic compound containing carbon in covalent linkage.	3	5	1	0.0292
17	GO:0055114	protein ubiquitination	The process in which one or more ubiquitin groups are added to a protein.	5	10	0.0584	0
18	GO:0009059	protein metabolic process	The chemical reactions and pathways involving a specific protein, rather than of proteins in general. Includes protein modification.	13	26	1	0
19	GO:0044249	cellular homeostasis	Any process involved in the maintenance of an internal steady state at the level of the cell.	14	31	1	0
20	GO:0000103	metal ion homeostasis	Any process involved in the maintenance of an internal steady state of metal ions within an organism or cell.	0	2	1	0
21	GO:0006000	inorganic ion homeostasis	Any process involved in the maintenance of an internal steady state of inorganic ions within an organism or cell.	1	0	0	1
22	GO:0006094	regulation of single-species biofilm formation	Any process that modulates the frequency, rate or extent of single-species biofilm formation.	1	1	0	0
23	GO:0006099	negative regulation of single-species biofilm formation	Any process that stops, prevents or reduces the frequency, rate or extent of single-species biofilm formation.	2	3	0	0
24	GO:0006412	organonitrogen compound metabolic process	The chemical reactions and pathways involving organonitrogen compound.	13	21	0	0
25	GO:0006531	organonitrogen compound biosynthetic process	The chemical reactions and pathways resulting in the formation of organonitrogen compound.	1	1	0	0
26	GO:0006535	organic substance catabolic process	The chemical reactions and pathways resulting in the breakdown of an organic substance, any molecular entity containing carbon.	1	1	0	0
27	GO:0007155	organic substance biosynthetic process	The chemical reactions and pathways resulting in the formation of an organic substance, any molecular entity containing carbon.	1	2	0	0
28	GO:0008272	alpha-amino acid metabolic process	The chemical reactions and pathways involving an alpha-amino acid.	2	1	0	1
29	GO:0009405	alpha-amino acid biosynthetic process	The chemical reactions and pathways resulting in the formation of an alpha-amino acid.	2	2	0	0
30	GO:0016567	regulation of bacterial-type flagellum-dependent cell motility	Any process that modulates the frequency, rate or extent of bacterial-type flagellum-dependent cell motility.	1	1	0	0
31	GO:0019303	negative regulation of bacterial-type flagellum-dependent cell motility	Any process that stops, prevents or reduces the frequency, rate or extent of bacterial-type flagellum-dependent cell motility.	1	1	0	0
32	GO:0030261	single-organism localization	A localization which involves only one organism.	2	1	0	0
33	GO:0072519	single-organism organelle organization	An organelle organization which involves only one organism.	2	2	0	0
34	GO:1900191	regulation of cell motility	Any process that modulates the frequency, rate or extent of cell motility.	1	1	0	0
35	GO:1902201	negative regulation of cell motility	Any process that stops, prevents, or reduces the frequency, rate or extent of cell motility.	1	1	0	0
36	GO:0006097	transition metal ion transport	The directed movement of transition metal ions into, out of or within a cell, or between cells, by means of some agent such as a transporter or pore. A transition metal is an element whose atom has an incomplete d-subshell of extranuclear electrons, or which gives rise to a cation or cations with an incomplete d-subshell. Transition metals often have more than one valency state. Biologically rele…	0	1	1	0
37	GO:0009098	sulfate assimilation	The pathways by which inorganic sulfate is processed and incorporated into sulfated compounds.	0	1	1	0
38	GO:0009401	cellular aldehyde metabolic process	The chemical reactions and pathways involving aldehydes, any organic compound with the formula R-CH=O, as carried out by individual cells.	0	2	1	0
39	GO:0015991	glyoxylate cycle	A modification of the TCA cycle occurring in some plants and microorganisms, in which isocitrate is cleaved to glyoxylate and succinate. Glyoxylate can then react with acetyl-CoA to form malate.	0	1	1	0
40	GO:0019379	pentose-phosphate shunt	The glucose-6-phosphate catabolic process in which, coupled to NADPH synthesis, glucose-6-P is oxidized with the formation of carbon dioxide (CO2) and ribulose 5-phosphate; ribulose 5-P then enters a series of reactions interconverting sugar phosphates. The pentose phosphate pathway is a major source of reducing equivalents for biosynthesis reactions and is also important for the conversion of he…	0	1	1	0
41	GO:0019521	nucleobase-containing compound metabolic process	Any cellular metabolic process involving nucleobases, nucleosides, nucleotides and nucleic acids.	0	1	1	0
42	GO:0070814	purine nucleotide metabolic process	The chemical reactions and pathways involving a purine nucleotide, a compound consisting of nucleoside (a purine base linked to a deoxyribose or ribose sugar) esterified with a phosphate group at either the 3' or 5'-hydroxyl group of the sugar.	0	2	1	0
Downregulated from DMEM
	GO.ID	term	definition	No. DEGs down caecum	No. DEGs dwon rectum	P-val (down caec)	P-val (down rec)
1	GO:0009058	translation	The cellular metabolic process in which a protein is formed, using the sequence of a mature mRNA molecule to specify the sequence of amino acids in a polypeptide chain. Translation is mediated by the ribosome, and begins with the formation of a ternary complex between aminoacylated initiator methionine tRNA, GTP, and initiation factor 2, which subsequently associates with the small subunit of the…	15	19	0	0.5976
2	GO:0044711	oxidoreduction coenzyme metabolic process	The chemical reactions and pathways involving coenzymes that are required, in addition to an enzyme and a substrate, for an oxidoreductase reaction to proceed.	10	10	0	1
3	GO:1901576	NADP metabolic process	The chemical reactions and pathways involving nicotinamide-adenine dinucleotide phosphate, a coenzyme involved in many redox and biosynthetic reactions; metabolism may be of either the oxidized form, NADP, or the reduced form, NADPH.	15	19	0	0.4316
4	GO:0016310	regulation of biosynthetic process	Any process that modulates the frequency, rate or extent of the chemical reactions and pathways resulting in the formation of substances.	4	5	0	0
5	GO:0000160	organic cyclic compound biosynthetic process	The chemical reactions and pathways resulting in the formation of organic cyclic compound.	1	1	0	0
6	GO:0006094	organonitrogen compound metabolic process	The chemical reactions and pathways involving organonitrogen compound.	2	2	0	0
7	GO:0006096	organonitrogen compound biosynthetic process	The chemical reactions and pathways resulting in the formation of organonitrogen compound.	2	2	0	0
8	GO:0006171	organic substance catabolic process	The chemical reactions and pathways resulting in the breakdown of an organic substance, any molecular entity containing carbon.	1	1	0	0
9	GO:0006564	organic substance biosynthetic process	The chemical reactions and pathways resulting in the formation of an organic substance, any molecular entity containing carbon.	1	1	0	0
10	GO:0009245	alpha-amino acid metabolic process	The chemical reactions and pathways involving an alpha-amino acid.	1	0	0	1
11	GO:0009443	alpha-amino acid biosynthetic process	The chemical reactions and pathways resulting in the formation of an alpha-amino acid.	1	1	0	0
12	GO:0015724	organic hydroxy compound metabolic process	The chemical reactions and pathways involving organic hydroxy compound.	1	1	0	0
13	GO:0019264	organic hydroxy compound biosynthetic process	The chemical reactions and pathways resulting in the formation of organic hydroxy compound.	1	0	0	1
14	GO:0035999	glycosyl compound metabolic process	The chemical reactions and pathways involving glycosyl compound.	1	0	0	1
15	GO:0044208	glycosyl compound biosynthetic process	The chemical reactions and pathways resulting in the formation of glycosyl compound.	1	0	0	1
16	GO:0006189	single-organism localization	A localization which involves only one organism.	0	1	1	0
17	GO:0006268	regulation of nucleic acid-templated transcription	Any process that modulates the frequency, rate or extent of nucleic acid-templated transcription.	0	1	1	0
18	GO:0006313	liposaccharide metabolic process	The chemical reactions and pathways involving liposaccharide.	0	1	1	0
19	GO:0006413	regulation of cellular macromolecule biosynthetic process	Any process that modulates the frequency, rate or extent of cellular macromolecule biosynthetic process.	0	1	1	0
20	GO:0006556	regulation of RNA biosynthetic process	Any process that modulates the frequency, rate or extent of RNA biosynthetic process.	0	1	1	0
21	GO:0006855	transition metal ion transport	The directed movement of transition metal ions into, out of or within a cell, or between cells, by means of some agent such as a transporter or pore. A transition metal is an element whose atom has an incomplete d-subshell of extranuclear electrons, or which gives rise to a cation or cations with an incomplete d-subshell. Transition metals often have more than one valency state. Biologically rele…	0	1	1	0
22	GO:0016114	rRNA modification	The covalent alteration of one or more nucleotides within an rRNA molecule to produce an rRNA molecule with a sequence that differs from that coded genetically.	0	1	1	0
23	GO:0019288	RNA methylation	Posttranscriptional addition of a methyl group to either a nucleotide or 2'-O ribose in a polyribonucleotide. Usually uses S-adenosylmethionine as a cofactor.	0	1	1	0
24	GO:0046677	IMP biosynthetic process	The chemical reactions and pathways resulting in the formation of IMP, inosine monophosphate.	0	1	1	0
25	GO:0070475	'de novo' IMP biosynthetic process	The chemical reactions and pathways resulting in the formation of IMP, inosine monophosphate, by the stepwise assembly of a purine ring on ribose 5-phosphate.	0	1	1	0
Legend - DEGs enriched in =			Caecum
			Rectum
			Both

## Sheet: Day 10
Data 4 - Gene ontology (GO) analysis of DEGs identified by RNA-seq. Enriched GO terms in vivo compared to DMEM
Upregulated from DMEM
	GO.ID	term	definition	No. DEGs up caecum	No. DEGs up rectum	P-val (up caec)	P-val (up rec)
1	GO:0055114	cellular component organization	A process that results in the assembly, arrangement of constituent parts, or disassembly of a cellular component.	11	0	0	1
2	GO:0000162	external encapsulating structure organization	A process that is carried out at the cellular level which results in the assembly, arrangement of constituent parts, or disassembly of external structures that lie outside the plasma membrane and surround the entire cell.	1	0	0	1
3	GO:0006000	cellular respiration	The enzymatic release of energy from inorganic and organic compounds (especially carbohydrates and fats) which either requires oxygen (aerobic respiration) or does not (anaerobic respiration).	1	0	0	1
4	GO:0006094	indolalkylamine biosynthetic process	The chemical reactions and pathways resulting in the formation of indolalkylamines, indole or indole derivatives containing a primary, secondary, or tertiary amine group.	1	0	0	1
5	GO:0006099	monosaccharide biosynthetic process	The chemical reactions and pathways resulting in the formation of monosaccharides, polyhydric alcohols containing either an aldehyde or a keto group and between three to ten or more carbon atoms.	3	0	0	1
6	GO:0006412	monosaccharide catabolic process	The chemical reactions and pathways resulting in the breakdown of monosaccharides, polyhydric alcohols containing either an aldehyde or a keto group and between three to ten or more carbon atoms.	7	0	0	1
7	GO:0006531	carboxylic acid biosynthetic process	The chemical reactions and pathways resulting in the formation of carboxylic acids, any organic acid containing one or more carboxyl (-COOH) groups.	1	0	0	1
8	GO:0006879	carboxylic acid catabolic process	The chemical reactions and pathways resulting in the breakdown of carboxylic acids, any organic acid containing one or more carboxyl (-COOH) groups.	2	0	0	1
9	GO:0007155	membrane lipid biosynthetic process	The chemical reactions and pathways resulting in the formation of membrane lipids, any lipid found in or associated with a biological membrane.	1	1	0	0
10	GO:0009098	heterocycle metabolic process	The chemical reactions and pathways involving heterocyclic compounds, those with a cyclic molecular structure and at least two different atoms in the ring (or rings).	1	0	0	1
11	GO:0009245	lipid A metabolic process	The chemical reactions and pathways involving lipid A, the glycolipid group of bacterial lipopolysaccharides, consisting of six fatty acyl chains linked to two glucosamine residues.	1	0	0	1
12	GO:0009401	cellular transition metal ion homeostasis	Any process involved in the maintenance of an internal steady state of transition metal ions at the level of a cell. A transition metal is an element whose atom has an incomplete d-subshell of extranuclear electrons, or which gives rise to a cation or cations with an incomplete d-subshell. Transition metals often have more than one valency state. Biologically relevant transition metals include va…	1	0	0	1
13	GO:0009405	carboxylic acid transport	The directed movement of carboxylic acids into, out of or within a cell, or between cells, by means of some agent such as a transporter or pore. Carboxylic acids are organic acids containing one or more carboxyl (COOH) groups or anions (COO-).	2	2	0	0
14	GO:0019303	negative regulation of biological process	Any process that stops, prevents, or reduces the frequency, rate or extent of a biological process. Biological processes are regulated by many means; examples include the control of gene expression, protein modification or interaction with a protein or substrate molecule.	1	0	0	1
15	GO:0030261	negative regulation of cellular process	Any process that stops, prevents, or reduces the frequency, rate or extent of a cellular process, any of those that are carried out at the cellular level, but are not necessarily restricted to a single cell. For example, cell communication occurs among more than one cell, but occurs at the cellular level.	1	0	0	1
16	GO:0043165	cell motility	Any process involved in the controlled self-propelled movement of a cell that results in translocation of the cell from one place to another.	1	0	0	1
17	GO:0072519	chemical homeostasis	Any biological process involved in the maintenance of an internal steady state of a chemical.	2	0	0	1
18	GO:1900191	regulation of biological process	Any process that modulates the frequency, rate or extent of a biological process. Biological processes are regulated by many means; examples include the control of gene expression, protein modification or interaction with a protein or substrate molecule.	1	0	0	1
19	GO:1902201	regulation of cellular process	Any process that modulates the frequency, rate or extent of a cellular process, any of those that are carried out at the cellular level, but are not necessarily restricted to a single cell. For example, cell communication occurs among more than one cell, but occurs at the cellular level.	1	0	0	1
Downregulated from DMEM
	GO.ID	term	definition	No. DEGs down caecum	No. DEGs dwon rectum	P-val (down caec)	P-val (down rec)
1	GO:0006094	regulation of biological process	Any process that modulates the frequency, rate or extent of a biological process. Biological processes are regulated by many means; examples include the control of gene expression, protein modification or interaction with a protein or substrate molecule.	2	0	0	1
2	GO:0006096	regulation of cellular process	Any process that modulates the frequency, rate or extent of a cellular process, any of those that are carried out at the cellular level, but are not necessarily restricted to a single cell. For example, cell communication occurs among more than one cell, but occurs at the cellular level.	2	0	0	1
3	GO:0006189	response to stimulus	Any process that results in a change in state or activity of a cell or an organism (in terms of movement, secretion, enzyme production, gene expression, etc.) as a result of a stimulus. The process begins with detection of the stimulus and ends with a change in state or activity or the cell or organism.	1	0	0	1
4	GO:0006268	glucose 6-phosphate metabolic process	The chemical reactions and pathways involving glucose 6-phosphate, a monophosphorylated derivative of glucose with the phosphate group attached to C-6.	1	0	0	1
5	GO:0006355	regulation of nitrogen compound metabolic process	Any process that modulates the frequency, rate or extent of the chemical reactions and pathways involving nitrogen or nitrogenous compounds.	5	1	0.028	1
6	GO:0006421	localization	Any process in which a cell, a substance, or a cellular entity, such as a protein complex or organelle, is transported to or maintained in a specific location.	1	0	0	1
7	GO:0006564	cofactor metabolic process	The chemical reactions and pathways involving a cofactor, a substance that is required for the activity of an enzyme or other protein. Cofactors may be inorganic, such as the metal atoms zinc, iron, and copper in certain forms, or organic, in which case they are referred to as coenzymes. Cofactors may either be bound tightly to active sites or bind loosely with the substrate.	1	0	0	1
8	GO:0009405	cofactor biosynthetic process	The chemical reactions and pathways resulting in the formation of a cofactor, a substance that is required for the activity of an enzyme or other protein.	1	1	0	0
9	GO:0009443	establishment of localization	The directed movement of a cell, substance or cellular entity, such as a protein complex or organelle, to a specific location.	1	0	0	1
10	GO:0015724	regulation of protein metabolic process	Any process that modulates the frequency, rate or extent of the chemical reactions and pathways involving a protein.	1	0	0	1
11	GO:0019264	regulation of RNA metabolic process	Any process that modulates the frequency, rate or extent of the chemical reactions and pathways involving RNA.	1	0	0	1
12	GO:0035999	protein polymerization	The process of creating protein polymers, compounds composed of a large number of component monomers; polymeric proteins may be made up of different or identical monomers. Polymerization occurs by the addition of extra monomers to an existing poly- or oligomeric protein.	1	0	0	1
13	GO:0043093	chromosome organization	A process that is carried out at the cellular level that results in the assembly, arrangement of constituent parts, or disassembly of chromosomes, structures composed of a very long molecule of DNA and associated proteins that carries hereditary information. This term covers covalent modifications at the molecular level as well as spatial relationships among the major components of a chromosome.	1	0	0	1
14	GO:0051258	cell division	The process resulting in division and partitioning of components of a cell to form more cells; may or may not be accompanied by the physical separation of a cell into distinct, individually membrane-bounded daughter cells.	1	0	0	1
15	GO:0070475	cellular localization	A localization process that takes place at the cellular level; as a result of a cellular localization process, a substance or cellular entity, such as a protein complex or organelle, is transported to, and/or maintained in, a specific location within or in the membrane of a cell.	1	0	0	1
Legend - DEGs enriched in =			Caecum
			Rectum
			Both
